# Supplementary material for: Mitochondrial respiration is required to provide amino acids during fermentative proliferation of fission yeast
Source: EMBO Rep. 2020 Sep 7;21(11):e50845. doi: 10.15252/embr.202050845 (PMC7645267; doi:10.15252/embr.202050845)
Supplement: Supplementary file 2 — Table EV1 [file EMBR-21-e50845-s002.xlsx]

## Sheet: Sheet1
Table EV1: Functions of genes indicated in Figure EV2 (red-arginine synthesis pathway; blue- genes that may indirectly impact arginine synthesis)
gene name		Product description	Budding yeast orthologs	Human orthologs
SPCC777.09c	arg1	acetylornithine aminotransferase	ARG8
SPAC4G9.09c	arg11	N-acetyl-gamma-glutamyl-phosphate reductase/acetylglutamate kinase	ARG5,6	NAGS
SPBC428.05c	arg12	argininosuccinate synthase Arg12	ARG1	ASS1
SPAC4G9.10	arg3	ornithine carbamoyltransferase Arg3	ARG3	OTC
SPBC215.08c	arg4	arginine specific carbamoyl-phosphate synthase Arg4	CPA2	CAD,CPS1
SPBC1539.03c	arg41	argininosuccinate lyase (predicted)	ARG4	ASL
SPBC56F2.09c	arg5	arginine specific carbamoyl-phosphate synthase subunit Arg5	CPA1	CPS1
SPBC725.14	arg6	acetylglutamate synthase Arg6	ARG2	NAGS
SPBC1773.14	arg7	argininosuccinate lyase	ARG4	ASL
SPBC1271.14		acetyl-CoA:L-glutamate N-acetyltransferase (predicted)	ARG7
SPAC9E9.09c	atd1	aldehyde dehydrogenase (predicted)	ALD5,ALD4,ALD6	ALDH1A2,ALDH1A1,ALDH2,ALDH1B1,ALDH1A3
SPAC11G7.03	idh1	isocitrate dehydrogenase (NAD+) subunit 1 Idh1	IDH1	IDH3B,IDH3G
SPCC794.07	lat1	dihydrolipoamide S-acetyltransferase E2, Lat1 (predicted)	LAT1	DLAT
SPBC725.01	maa1	mitochondrial aspartate aminotransferase Maa1 (predicted)	AAT1	GOT2
SPAC323.01c	pos5	mitochondrial NADH kinase Pos5 (predicted)	POS5	NADK
SPAC17H9.08		mitochondrial carrier, coenzyme A (predicted)	LEU5	SLC25A16
SPAC14C4.14	atp1	F1-FO ATP synthase alpha subunit	ATP1	ATP5F1A
SPAC4G8.11c	atp10	mitochondrial F1-FO ATP synase chaperone Atp10 (predicted)	ATP10
SPBC1604.11	atp17	F1-FO ATP synthase subunit F (predicted)	ATP17	ATP5MF
SPAPB1E7.11c	mpa1	mitochondrial translational activator, Mpa1
SPBC16A3.03c	ppr7	mitochondrial PPR repeat protein Ppr7
SPBC12D12.07c	trx2	mitochondrial thioredoxin Trx2	TRX3	TXN,TXNDC2,TXN2
SPBC365.16		mitochondrial membrane protein, conserved in yeast and apicomplexa
