# Supplementary material for: Mitochondrial respiration is required to provide amino acids during fermentative proliferation of fission yeast
Source: EMBO Rep. 2020 Sep 7;21(11):e50845. doi: 10.15252/embr.202050845 (PMC7645267; doi:10.15252/embr.202050845)
Supplement: Supplementary file 3 — Table EV2 [file EMBR-21-e50845-s003.xlsx]

## Sheet: Table S5
Table EV2: Yeast strains used in this study
Strain	Genotype	Source
WT	h- 972	Bahler lab collection
Δssp1	h- 972 Δssp1::hphX6	this study
Δarg3	h- 972 Δarg3::hphX6	this study
arg3HA	h- 972 h- arg-3HA kanMX6	this study
arg3GFP	h- 972 arg3-GFP kanMX6	this study
Δcar1	h- 972 Δcar1::hphX6	this study
Δcar2	h- 972 Δcar2::hphMX6	this study
Δcar2	h- 972 Δcar3::hphMX6	this study
