# Supplementary material for: Mitochondrial respiration is required to provide amino acids during fermentative proliferation of fission yeast
Source: EMBO Rep. 2020 Sep 7;21(11):e50845. doi: 10.15252/embr.202050845 (PMC7645267; doi:10.15252/embr.202050845)
Supplement: Supplementary file 4 — Dataset EV1 [file EMBR-21-e50845-s004.xlsx]

## Sheet: Table S1
Dataset file 1: Normalised colony sizes of strains from deletion library grown on EMM or EMM + R plates.
library_mutant	Gene name	Product description	Budding yeast orthologs	Human orthologs	EMM_rep1	EMM_rep2	EMM_rep3	EMM_rep4	EMM+R_rep1	EMM+R_rep2	EMM+R_rep3	EMM+R_rep4	EMM_mean	EMM_stD	EMM+R_mean	EMM+R_stD	CV EMM or EMM+R >25%	faster growth with arginine	slower growth with arginine
SPAC11G7.03	idh1	isocitrate dehydrogenase (NAD+) subunit 1 Idh1	IDH1	IDH3B,IDH3G	0.526013	0.443919	0.523925	0.611449	0.809321	0.795365	1.01803	0.883912	0.526327	0.0684171	0.876657	0.10195	no	yes	NA
SPAC14C4.14	atp1	F1-FO ATP synthase alpha subunit	ATP1	ATP5F1A	0.22383	0.316695	0.233176	0.276477	0.494188	0.563755	0.509724	0.409877	0.262545	0.0427695	0.494386	0.0637421	no	yes	NA
SPAC17G8.07	yaf9	YEATS family histone acetyltransferase subunit Yaf9	YAF9	YEATS4,MLLT3	0.432336	0.363182	0.372904	0.32493	0.71163	0.678218	0.613271	0.610655	0.373338	0.04445	0.653443	0.0498132	no	yes	NA
SPAC17H9.08		mitochondrial carrier, coenzyme A (predicted)	LEU5	SLC25A16	0.261692	0.274117	0.308064	0.241762	0.4292	0.442685	0.510816	0.498295	0.271409	0.0278347	0.470249	0.0403198	no	yes	NA
SPAC17H9.13c	pro2	glutamate 5-kinase Pro2	PRO1,YHR033W	ALDH18A1	0.149215	0.182478	0.167983	0.190864	0.22536	0.220855	0.24955	0.244618	0.172635	0.0182515	0.235096	0.0141089	no	yes	NA
SPAC227.17c		DUF3128 family, human c22orf39 ortholog	EMI1	C22orf39	0.155058	0.187582	0.163067	0.251759	0.366981	0.38357	0.542388	0.575624	0.189366	0.0438358	0.467141	0.107155	no	yes	NA
SPAC27E2.01		alpha-amylase homolog (predicted)			0.142022	0.160549	0.211313	0.17797	1.03797	0.968466	0.923454	0.957956	0.172964	0.0294801	0.971961	0.0480223	no	yes	NA
SPAC323.01c	pos5	mitochondrial NADH kinase Pos5 (predicted)	POS5	NADK	0.14816	0.239449	0.232576	0.190616	0.433573	0.53935	0.583921	0.448681	0.2027	0.0422833	0.501381	0.0721794	no	yes	NA
SPAC4G8.11c	atp10	mitochondrial F1-FO ATP synase chaperone Atp10 (predicted)	ATP10		0.156538	0.231415	0.215759	0.166078	0.360481	0.532066	0.662373	0.507992	0.192447	0.0367278	0.515728	0.123738	no	yes	NA
SPAC4G9.09c	arg11	N-acetyl-gamma-glutamyl-phosphate reductase/acetylglutamate kinase	ARG5,6	NAGS	0.122724	0.146933	0.171718	0.153901	0.945392	0.959213	0.925681	0.951454	0.148819	0.0202872	0.945435	0.0143328	no	yes	NA
SPAC9E9.09c	atd1	aldehyde dehydrogenase (predicted)	ALD5,ALD4,ALD6	ALDH1A2,ALDH1A1,ALDH2,ALDH1B1,ALDH1A3	0.440951	0.507689	0.415179	0.347569	0.709692	0.688968	0.618126	0.654547	0.427847	0.0662105	0.667833	0.0401922	no	yes	NA
SPAP27G11.06c	vas2	AP-1 adaptor complex sigma subunit Aps1	APS1	AP1S3,AP1S1,AP1S2	0.133652	0.170998	0.16986	0.168274	0.840488	0.521474	0.712777	0.803959	0.160696	0.0180638	0.719675	0.142631	no	yes	NA
SPAPB1E7.11c	mpa1	mitochondrial translational activator, Mpa1			0.273358	0.428294	0.315906	0.345653	0.697856	0.726919	0.676078	0.570287	0.340803	0.0654391	0.667785	0.0682535	no	yes	NA
SPBC1271.14		acetyl-CoA:L-glutamate N-acetyltransferase (predicted)	ARG7		0.302551	0.35846	0.358641	0.364312	0.939879	0.930578	0.968021	0.951209	0.345991	0.0290874	0.947422	0.016117	no	yes	NA
SPBC12D12.07c	trx2	mitochondrial thioredoxin Trx2	TRX3	TXN,TXNDC2,TXN2	0.458286	0.436135	0.351195	0.355573	0.8365	0.802324	0.823264	0.597473	0.400297	0.0549495	0.76489	0.112495	no	yes	NA
SPBC1539.03c	arg41	argininosuccinate lyase (predicted)	ARG4	ASL	0.19819	0.16468	0.225519	0.23542	0.883724	0.878567	1.01167	0.913841	0.205952	0.031701	0.92195	0.061802	no	yes	NA
SPBC1604.11	atp17	F1-FO ATP synthase subunit F (predicted)	ATP17	ATP5MF	0.309005	0.334659	0.257942	0.24869	0.659823	0.677168	0.712162	0.751501	0.287574	0.0410947	0.700164	0.0405613	no	yes	NA
SPBC16A3.03c	ppr7	mitochondrial PPR repeat protein Ppr7			0.497232	0.427055	0.505333	0.391046	0.807153	0.875334	0.980404	0.804777	0.455166	0.0553409	0.866917	0.0824282	no	yes	NA
SPBC215.08c	arg4	arginine specific carbamoyl-phosphate synthase Arg4	CPA2	CAD,CPS1	0.0787808	0.0976765	0.0980998	0.0948528	0.869551	0.921773	0.861525	0.889826	0.0923525	0.00916183	0.885669	0.0268547	no	yes	NA
SPBC365.16		mitochondrial membrane protein, conserved in yeast and apicomplexa			0.236623	0.238312	0.231959	0.234395	0.563983	0.563396	0.560765	0.578348	0.235322	0.00275706	0.566623	0.00794123	no	yes	NA
SPBC428.05c	arg12	argininosuccinate synthase Arg12	ARG1	ASS1	0.106359	0.135167	0.0732335	0.0974779	0.848734	0.849454	0.828604	0.718447	0.103059	0.0255768	0.81131	0.0626582	no	yes	NA
SPBC428.06c	rxt2	histone deacetylase complex subunit Rxt2	RXT2		0.812795	0.807172	0.676294	0.725095	1.04109	1.04701	0.933503	0.92683	0.755339	0.0662083	0.987108	0.065851	no	yes	NA
SPBC56F2.09c	arg5	arginine specific carbamoyl-phosphate synthase subunit Arg5	CPA1	CPS1	0.363705	0.386358	0.329037	0.316561	0.808511	0.853416	0.804398	0.732237	0.348915	0.0319511	0.79964	0.0501207	no	yes	NA
SPBC725.01	maa1	mitochondrial aspartate aminotransferase Maa1 (predicted)	AAT1	GOT2	0.25412	0.301504	0.346585	0.289344	0.756967	0.784798	0.751011	0.775685	0.297888	0.0381801	0.767115	0.015795	no	yes	NA
SPBC725.14	arg6	acetylglutamate synthase Arg6	ARG2	NAGS	0.249157	0.245583	0.34279	0.330408	0.868012	0.917336	0.823366	0.826357	0.291985	0.0517844	0.858768	0.0440431	no	yes	NA
SPBC83.09c	lin1	U5 snRNP subunit Snu40 (predicted)	LIN1	CD2BP2	0.116056	0.107822	0.0919565	0.144416	0.92851	0.905831	0.947436	0.971958	0.115062	0.0219765	0.938434	0.0280851	no	yes	NA
SPCC1393.08	fil1	transcription factor, zf-GATA type			0.650538	0.730495	0.726062	0.752655	0.940763	1.06573	1.01017	1.06598	0.714938	0.0444811	1.02066	0.059382	no	yes	NA
SPCC18B5.10c	tex1	TREX complex subunit Tex1 (predicted)	TEX1	THOC3	0.441475	0.558966	0.565029	0.4367	0.753881	0.728648	0.746992	0.769345	0.500543	0.0710322	0.749716	0.0168714	no	yes	NA
SPCC306.09c	cap1	adenylyl cyclase-associated protein Cap1	SRV2	CAP2,CAP1	0.145063	0.19221	0.134517	0.139724	0.294559	0.294328	0.286241	0.171127	0.152878	0.0265721	0.261564	0.0604151	no	yes	NA
SPCC777.09c	arg1	acetylornithine aminotransferase	ARG8		0.109687	0.113505	0.0866437	0.116393	0.978603	0.998445	0.920799	0.977514	0.106557	0.0135567	0.96884	0.0334412	no	yes	NA
SPCC794.07	lat1	dihydrolipoamide S-acetyltransferase E2, Lat1 (predicted)	LAT1	DLAT	0.104551	0.0977839	0.111206	0.102179	0.367264	0.335201	0.453101	0.357938	0.10393	0.0056027	0.378376	0.0516046	no	yes	NA
SPAC1002.01	mrx11	mitochondrial expression network (MIOREX) component Mrx11	MRX11		1.03614	1.01104	1.04648	1.04473	1.05012	1.04807	1.09444	1.13941	1.03459	0.016342	1.08301	0.0432596	no	NA	NA
SPAC1002.02	pom34	nucleoporin Pom34	POM34		1.04001	1.03943	1.07025	1.08471	1.0527	1.03747	1.0166	1.06549	1.0586	0.0225865	1.04307	0.0210331	no	NA	NA
SPAC1002.03c	gls2	glucosidase II alpha subunit Gls2	ROT2	GANAB	1.08513	1.0599	1.05552	1.05496	1.07435	1.08396	1.07162	1.0432	1.06388	0.0143411	1.06828	0.0175373	no	NA	NA
SPAC1002.05c	jmj2	histone demethylase Jmj2	JHD2	KDM5C,KDM5D,KDM5B,KDM5A	1.0503	1.06725	1.04908	1.06219	1.05367	1.03872	1.06344	1.06402	1.05721	0.00893485	1.05496	0.0118256	no	NA	NA
SPAC1002.06c	bqt2	bouquet formation protein Bqt2			1.06411	1.04376	1.06276	1.22658	1.03031	1.04349	1.09401	1.04617	1.0993	0.0853557	1.05349	0.0278843	no	NA	NA
SPAC1002.07c		spermidine/spermine N1-acetyltransferase (predicted)		SAT1,SAT2,SATL1	0.98291	1.04993	1.02371	1.12752	1.02783	0.954644	1.10565	1.03968	1.04602	0.0609323	1.03195	0.0618721	no	NA	NA
SPAC1002.12c		succinate-semialdehyde dehydrogenase [NAD(P)+] (predicted)	UGA2	ALDH5A1	1.04247	1.02044	1.07125	1.15839	1.03183	1.0407	1.04625	1.03558	1.07314	0.0605218	1.03859	0.00627113	no	NA	NA
SPAC1002.14	itt1	ubiquitin-protein ligase E3 involved in regulation of cytoplasmic translational termination (predicted)	ITT1	RNF14	1.0494	1.06747	1.0321	1.00524	1.03631	1.04565	1.05214	1.08117	1.03855	0.0264883	1.05381	0.019357	no	NA	NA
SPAC1002.17c	urg2	uracil phosphoribosyltransferase (predicted)	FUR1	UCK2,UCK1,UCKL1	1.09737	1.07084	1.09796	1.13349	1.06037	1.04506	1.09937	1.05596	1.09991	0.0257101	1.06519	0.0236794	no	NA	NA
SPAC1002.18	urg3	DUF1688 family fungal conserved protein, implicated in uracil or riboflavin metabolism			1.0455	1.02046	1.05634	1.05378	1.10558	1.06782	1.13031	1.0852	1.04402	0.0163755	1.09723	0.0269183	no	NA	NA
SPAC1002.19	urg1	GTP cyclohydrolase II Urg1 (predicted)			1.16358	1.20446	1.20502	1.1398	1.06223	1.1165	1.16165	1.1778	1.17821	0.0321292	1.12955	0.0518353	no	NA	NA
SPAC1002.20		Schizosaccharomyces pombe specific protein			1.17075	1.28312	1.22817	1.17575	1.08083	1.15122	1.16394	1.22187	1.21445	0.0526346	1.15447	0.0579273	no	NA	NA
SPAC1006.01	psp3	vacuolar serine protease Psp3 (predicted)	PRB1,YSP3	PCSK9	1.08061	1.01904	1.05755	1.07821	1.06186	1.06567	1.00005	1.05428	1.05885	0.0284874	1.04546	0.0306454	no	NA	NA
SPAC1006.03c	red1	RNA elimination defective protein Red1		ZFC3H1	0.947359	0.997955	1.04997	0.99738	0.922686	0.942079	0.985082	0.966647	0.998165	0.0418935	0.954124	0.0273779	no	NA	NA
SPAC1006.04c	mcp3	Schizosaccharomyces specific protein Mcp3			0.839244	0.918212	0.759729	0.892804	0.748083	0.7541	0.705161	0.820505	0.852497	0.0700585	0.756962	0.0476377	no	NA	NA
SPAC1006.05c	och1	alpha-1,6-mannosyltransferase Och1	OCH1,HOC1		0.800285	0.804808	0.59317	0.604479	0.747081	0.735736	0.623083	0.639759	0.700686	0.117724	0.686415	0.0640331	no	NA	NA
SPAC1006.06	rgf2	RhoGEF Rgf2	ROM1,ROM2	NET1,ARHGEF3	1.00084	0.991559	0.997027	1.01415	0.991303	1.00425	1.04307	1.02813	1.00089	0.00962184	1.01669	0.0232811	no	NA	NA
SPAC1006.09	win1	MAP kinase kinase kinase Win1	SSK22,SSK2	MAP3K4	1.05192	1.28632	1.01889	1.01175	1.01846	1.07834	0.933483	1.0587	1.09222	0.130579	1.02224	0.0642095	no	NA	NA
SPAC1039.01		amino acid transmembrane transporter (predicted)	UGA4,HNM1,TPO5		1.0296	1.06308	1.01852	1.03421	1.02404	1.05705	0.97302	1.07143	1.03635	0.0189951	1.03139	0.0436765	no	NA	NA
SPAC1039.02		extracellular 5'-nucleotidase, human NT5E family (predicted)	YHR202W	NT5E	1.06759	1.06253	1.06852	1.04783	1.07907	1.01891	1.07518	1.07531	1.06162	0.00955938	1.06212	0.0288641	no	NA	NA
SPAC1039.03		esterase/lipase, implicated in cellular detoxification (predicted)			1.00381	0.941425	0.988812	1.03266	0.989192	1.00247	0.998447	0.996086	0.991675	0.0381223	0.996548	0.00556697	no	NA	NA
SPAC1039.04		carboxylic acid transmembrane transporter (predicted)	TNA1	SLC17A1,SLC17A2,SLC17A3,SLC17A4,SLC17A5,SLC17A6,SLC17A7,SLC17A8	1.07471	1.02	1.04633	1.03085	1.02674	1.04898	1.05637	1.43768	1.04297	0.0237544	1.14244	0.197229	no	NA	NA
SPAC1039.05c	klf1	transcription factor, zf-fungal binuclear cluster type Klf1	SDD4		1.07347	1.04618	1.05038	1.03147	1.01353	1.03878	1.05363	1.04892	1.05038	0.0174001	1.03872	0.017898	no	NA	NA
SPAC1039.06		D-serine ammonia-lyase activity (predicted)	DSD1		1.0393	0.970512	0.985183	1.11738	1.0131	1.00576	1.02324	1.10544	1.02809	0.0664708	1.03689	0.0462619	no	NA	NA
SPAC1039.07c		aminotransferase class-III, possible transaminase, unknown specificity, implicated in amino acid or cofactor metabolism			0.729832	0.952564	0.672339	0.840551	0.785348	0.811342	0.668467	0.846834	0.798821	0.12401	0.777998	0.077247	no	NA	NA
SPAC1039.08		serine acetyltransferase (predicted)			0.891299	0.805542	0.619254	0.634068	0.835944	0.837557	0.648629	0.686695	0.737541	0.132871	0.752206	0.0988547	no	NA	NA
SPAC1039.09	isp5	amino acid transmembrane transporter Isp5	BAP2,TAT1,AGP1,BAP3,GNP1,CAN1,HIP1,GAP1,LYP1,ALP1,TAT2,PUT4,DIP5	SLC7A1,SLC7A2,SLC7A3,SLC7A4,SLC7A14	1.02427	1.00311	0.986673	1.01409	1.01211	0.989884	1.02608	1.05412	1.00704	0.0160899	1.02055	0.0268885	no	NA	NA
SPAC1039.10	mmf2	mitochondrial matrix protein, YjgF family protein Mmf2, reactive intermediate imine deaminase A homolog (predicted)	HMF1,MMF1	RIDA	1.05795	1.06752	1.39344	1.26257	1.06623	1.0773	1.31825	1.13013	1.19537	0.162252	1.14798	0.116889	no	NA	NA
SPAC105.01c	kha1	plasma membrane potassium ion/proton antiporter Kha1 (predicted)	KHA1		1.08637	1.03655	1.07068	1.07403	1.07497	1.0625	1.08551	1.07919	1.06691	0.0213343	1.07554	0.00971303	no	NA	NA
SPAC105.02c		ankyrin repeat protein, protein phosphatase regulatory subunit, human PPP1R16A ortholog	YGL242C	PPP1R16A	0.999961	1.05807	1.19626	1.08011	1.01463	0.99127	1.08339	1.02456	1.0836	0.0823628	1.02846	0.0391875	no	NA	NA
SPAC105.03c		transcription factor (predicted)	DAL81		1.14704	1.0795	1.10593	1.05952	1.13769	1.12858	1.08269	1.09199	1.098	0.037822	1.11024	0.0269667	no	NA	NA
SPAC1071.02	mms19	CIA machinery protein Mms19	MET18	MMS19	0.410757	0.374356	0.508869	0.501056	0.444092	0.376383	0.485452	0.493638	0.44876	0.0666537	0.449891	0.0535896	no	NA	NA
SPAC1071.03c	sil1	nucleotide exchange factor for the ER lumenal Hsp70 chaperone, Sil1 (predicted)	SIL1	SIL1	0.989784	1.03028	0.989771	1.00711	1.01257	0.999941	1.00487	1.0139	1.00424	0.0191877	1.00782	0.00659313	no	NA	NA
SPAC1071.04c	spc2	signal peptidase subunit Spc2 (predicted)	SPC2	SPCS2	0.77261	0.805941	0.786212	0.721826	0.747578	0.762366	0.72447	0.685143	0.771647	0.0359227	0.72989	0.0336613	no	NA	NA
SPAC1071.05	hpm1	ribosome methytransferase involved in ribosome assembly Hpm1 (predicted)	HPM1	METTL18	0.945726	1.02384	1.02735	1.07558	0.916113	1.0305	1.05741	1.04894	1.01812	0.05373	1.01324	0.0657198	no	NA	NA
SPAC1071.06	arp9	SWI/SNF and RSC complex subunit Arp9	ARP9	ACTL6B,ACTL6A	1.07828	1.40073	1.19894	1.13329	1.20901	1.14914	1.13913	1.04043	1.20281	0.140864	1.13443	0.0698514	no	NA	NA
SPAC1071.07c	rps1502	40S ribosomal protein S15 (predicted)	RPS15	RPS15	0.752198	0.691609	0.709349	0.676534	0.737843	0.769924	0.735316	0.717613	0.707423	0.0327245	0.740174	0.0217796	no	NA	NA
SPAC1071.08	rpp203	60S acidic ribosomal protein A2	RPP2B,RPP2A	RPLP2	0.887171	0.805582	0.830707	0.814885	0.917227	0.916222	0.907402	0.852337	0.834586	0.0365588	0.898297	0.0309564	no	NA	NA
SPAC1071.09c		nucleolar DNAJ domain protein, DNAJC9 family, implicated in mRNA splicing (predicted)		DNAJC9	1.07789	1.07635	1.07296	1.1077	1.13176	1.09816	1.10653	1.06547	1.08373	0.0161158	1.10048	0.0273618	no	NA	NA
SPAC1071.11		NADH-dependent flavin oxidoreductase (predicted), possibly riboflavin reductase			0.768481	0.495065	0.738752	0.732573	0.870442	0.755496	0.869395	0.884218	0.683718	0.126742	0.844888	0.0599764	no	NA	NA
SPAC1071.12c	stp1	protein tyrosine phosphatase Stp1, unknown biological role	LTP1	ACP1	1.10257	1.03406	1.17166	1.06648	1.08337	1.07747	1.06536	1.07757	1.09369	0.0590302	1.07594	0.00757287	no	NA	NA
SPAC1093.01	ppr5	mitochondrial PPR repeat protein Ppr5			1.11657	1.3117	1.07358	1.01952	1.1491	1.07788	1.06498	1.1724	1.13034	0.12726	1.11609	0.0527033	no	NA	NA
SPAC1093.02	pdx3	pyridoxamine 5'-phosphate oxidase Pdx3 (predicted)	PDX3	PNPO	1.08563	1.11901	1.15519	1.11691	1.20692	1.24955	1.27423	1.3026	1.11919	0.0284469	1.25833	0.0405516	no	NA	NA
SPAC1093.03	fig4	inositol polyphosphate phosphatase Fig4 (predicted)	FIG4	FIG4	0.967156	0.996599	0.945013	0.934395	0.987626	0.894329	0.947701	0.936622	0.960791	0.0274979	0.94157	0.0383621	no	NA	NA
SPAC1093.06c	dhc1	dynein heavy chain, minus-end directed microtubule motor Dhc1	DYN1	DYNC1H1	1.03734	1.05209	1.0713	1.05583	1.02381	1.01219	1.0599	1.04976	1.05414	0.0139498	1.03641	0.0221751	no	NA	NA
SPAC10F6.04	ats1	RCC domain protein Ats1 (predicted)	ATS1	SERGEF	1.0349	0.997024	1.01676	0.993035	1.00368	0.981283	1.01618	0.986514	1.01043	0.0193295	0.996914	0.0160151	no	NA	NA
SPAC10F6.05c	ubc6	ubiquitin conjugating enzyme E2 Ubc6 (predicted)	UBC6	UBE2J2	1.01539	1.03338	1.03861	1.03902	1.01243	1.03151	1.05217	1.03548	1.0316	0.011109	1.0329	0.0163206	no	NA	NA
SPAC10F6.06	vip1	RNA-binding protein Vip1			0.979338	1.01676	0.945792	0.945423	0.987299	0.954919	1.01058	0.971534	0.971828	0.0339121	0.981082	0.0236944	no	NA	NA
SPAC10F6.07c	mug94	Schizosaccharomyces pombe specific protein Mug94			1.10173	1.11331	1.07417	1.05543	1.13893	1.17972	1.33088	1.29008	1.08616	0.026255	1.2349	0.0903921	no	NA	NA
SPAC10F6.08c	nht1	Ino80 complex HMG box subunit Nht1	NHP10		0.841632	0.984202	0.857289	0.951939	0.770892	0.834584	0.711959	0.857259	0.908765	0.0700271	0.793674	0.0656073	no	NA	NA
SPAC10F6.11c	atg17	autophagy associated protein kinase activator Atg17	ATG17		1.02269	1.01713	1.05327	1.01635	1.02622	1.0223	1.05147	1.01935	1.02736	0.0175031	1.02983	0.0146935	no	NA	NA
SPAC10F6.12c	mam4	protein-S isoprenylcysteine O-methyltransferase Mam4	STE14	ICMT	1.03596	1.04345	1.07311	1.07667	1.01991	1.02591	1.0894	1.07345	1.0573	0.0205933	1.05217	0.0344919	no	NA	NA
SPAC10F6.13c	caa1	cytoplasmic aspartate aminotransferase Caa1 (predicted)	AAT2	GOT1L1,GOT1	0.291888	0.346293	0.355264	0.325246	0.359009	0.396725	0.38583	0.406259	0.329673	0.0281566	0.386956	0.020415	no	NA	NA
SPAC10F6.14c		mitochondrial ABC1 kinase family protein, human ADCK5 ortholog, unknown role (predicted)		ADCK5	0.954228	0.933629	0.940206	0.937987	0.970281	0.959842	0.975809	0.948268	0.941513	0.00890641	0.96355	0.0121499	no	NA	NA
SPAC10F6.15		UPF0300 family protein 1			1.06022	1.01197	1.08965	1.05073	1.03649	1.02336	1.0624	1.09403	1.05314	0.0320636	1.05407	0.0311923	no	NA	NA
SPAC10F6.16	igo1	endosulfine (ENSA) serine/threonine protein kinase Igo1	IGO2,IGO1	ARPP19,ENSA	1.02515	1.14447	0.951569	1.01732	1.02541	0.999148	0.998084	1.03074	1.03463	0.0803184	1.01334	0.0171513	no	NA	NA
SPAC10F6.17c		mitochondrial pyruvate dehydrogenase (lipoamide) phosphatase (predicted)	PTC5	PDP2,PDP1	1.00901	0.829904	1.03095	0.997938	0.997254	0.985117	0.945245	0.965731	0.966951	0.0923885	0.973337	0.0227876	no	NA	NA
SPAC110.02	pds5	mitotic and meiotic cohesin loader subunit Pds5	PDS5	PDS5B,PDS5A	0.968049	0.996599	0.883846	0.875912	1.00967	0.969243	0.988965	0.936145	0.931101	0.0603711	0.976006	0.031282	no	NA	NA
SPAC1142.01	rqc1	ribosome quality control complex (RQC) complex subunit Rqc1	RQC1	TCF25	1.1446	1.25388	1.20453	1.11763	1.20702	1.27727	1.17845	1.21916	1.18016	0.0611121	1.22047	0.0415322	no	NA	NA
SPAC1142.02c		TPR repeat protein, SGT2 family (predicted)	SGT2	SGTA,SGTB	0.99204	1.02104	1.04887	1.02696	1.02362	1.02825	1.02027	1.11327	1.02223	0.0234153	1.04635	0.0447291	no	NA	NA
SPAC1142.03c	swi2	Swi5 complex subunit Swi2	MEI5	SFR1	1.07945	1.04474	1.05322	1.08817	1.06027	1.04096	1.07072	1.0484	1.06639	0.0207128	1.05509	0.013107	no	NA	NA
SPAC1142.05	ctr5	plasma membrane copper transporter complex subunit Ctr5	CTR3	SLC31A1,SLC31A2	1.05737	1.07961	1.12441	1.01998	1.07339	1.05524	1.09124	0.996875	1.07034	0.0436396	1.05419	0.0409367	no	NA	NA
SPAC1142.06	get3	GET complex (ER membrane insertion) subunit Get3 (predicted)	GET3	GET3	1.01513	1.04503	1.03491	1.04251	1.01276	1.04277	0.968793	1.0192	1.03439	0.0135414	1.01088	0.0308835	no	NA	NA
SPAC1142.07c	vps32	ESCRT III complex subunit Vps32	SNF7	CHMP4B,CHMP4A,CHMP4C	1.07032	1.10272	1.07446	1.07439	1.08103	1.0821	1.05893	1.11578	1.08047	0.0149586	1.08446	0.0234543	no	NA	NA
SPAC1142.08	fhl1	forkhead transcription factor Fhl1	FHL1		0.978135	0.983925	1.0424	0.99455	1.02609	0.999384	1.06642	1.08048	0.999753	0.029234	1.0431	0.0371571	no	NA	NA
SPAC11D3.01c		Con-6 family conserved fungal protein			1.03647	0.971129	0.993654	1.01889	0.963512	1.00984	1.03381	0.987015	1.00504	0.0286331	0.998545	0.0301756	no	NA	NA
SPAC11D3.02c		ELLA family acetyltransferase (predicted)			1.17233	1.1199	1.16199	1.12742	1.11995	1.15654	1.19669	1.118	1.14541	0.0256511	1.14779	0.0371051	no	NA	NA
SPAC11D3.03c		aminomethyltransferase-like and DUF1989 family protein, implicated in urea metabolism			1.06113	1.05083	1.08795	1.04003	1.0739	1.08244	1.08421	1.07219	1.05999	0.0205346	1.07818	0.00601908	no	NA	NA
SPAC11D3.04c		polyketide cyclase SnoaL-like domain protein			1.15828	1.12564	1.0886	1.15249	1.11963	1.1225	1.13155	1.13726	1.13125	0.0317955	1.12773	0.00812944	no	NA	NA
SPAC11D3.05	mfs2	transmembrane transporter Mfs2 (predicted)		SPNS2,SPNS3,SPNS1	1.10353	1.10462	1.08678	1.12184	1.10492	1.12299	1.05446	1.05602	1.10419	0.0143236	1.0846	0.0347002	no	NA	NA
SPAC11D3.06		MatE family transmembrane transporter (predicted)	YDR338C,ERC1	SLC47A1,SLC47A2	1.08481	1.02576	1.07298	1.13094	1.03976	1.07065	1.03995	1.02566	1.07862	0.0432118	1.04401	0.0189826	no	NA	NA
SPAC11D3.07c	toe4	transcription factor, zf-fungal binuclear cluster type(predicted)			1.08465	1.09206	1.08755	1.09069	1.06498	1.04571	1.03867	1.09974	1.08874	0.00331571	1.06227	0.0273388	no	NA	NA
SPAC11D3.09		agmatinase (predicted)		AGMAT	1.12296	1.09939	1.14292	1.13872	1.09134	1.17066	1.1182	1.20362	1.126	0.0197079	1.14596	0.0506271	no	NA	NA
SPAC11D3.10		nifs homolog, possible cysteine desulfurase			1.04479	1.07301	1.02357	1.05801	1.04051	1.02011	0.985669	1.04016	1.04985	0.0209695	1.02161	0.0257896	no	NA	NA
SPAC11D3.13	hsp3104	ThiJ domain protein, implicated in cellular detoxification	HSP31,SNO4,HSP33,HSP32		1.11101	1.1365	1.15299	1.15304	1.15107	1.11434	1.11603	1.17908	1.13838	0.0198435	1.14013	0.0309976	no	NA	NA
SPAC11D3.14c		5-oxoprolinase (ATP-hydrolizing) (predicted)	OXP1	OPLAH	1.03416	1.06603	1.02375	1.0453	1.04636	1.04335	1.05983	1.06026	1.04231	0.0180966	1.05245	0.00885452	no	NA	NA
SPAC11D3.15		5-oxoprolinase (ATP-hydrolizing) (predicted)	OXP1	OPLAH	1.06164	1.00362	1.17018	1.28675	1.05529	1.02473	1.20762	1.08912	1.13055	0.124937	1.09419	0.0800622	no	NA	NA
SPAC11D3.16c		Schizosaccharomyces specific protein			1.086	1.03391	1.04429	1.09996	1.08523	1.09368	1.05571	1.10248	1.06604	0.0319094	1.08428	0.0203059	no	NA	NA
SPAC11D3.17		transcription factor, zf-fungal binuclear cluster type			1.05365	1.05021	1.06302	1.03591	1.0063	1.02921	1.01791	1.01686	1.0507	0.0112435	1.01757	0.00936551	no	NA	NA
SPAC11D3.18c		carboxylic acid transmembrane transporter (predicted)	TNA1	SLC17A1,SLC17A2,SLC17A3,SLC17A4,SLC17A5,SLC17A6,SLC17A7,SLC17A8	1.0518	1.04323	1.03064	1.02767	1.02826	1.03009	1.02634	0.996485	1.03833	0.0112278	1.02029	0.0159463	no	NA	NA
SPAC11E3.01c	swr1	SNF2 family ATP-dependent DNA helicase Swr1	SWR1	EP400,SRCAP	0.945878	1.01995	0.953287	0.9429	1.01684	0.919608	0.942333	0.92316	0.965504	0.0365593	0.950485	0.0453475	no	NA	NA
SPAC11E3.03	csm1	microtubule-site clamp monopolin complex subunit Csm1/Pcs1	CSM1		0.846255	0.833155	0.809166	0.86206	0.818193	0.812915	0.773203	0.839275	0.837659	0.0223717	0.810897	0.027589	no	NA	NA
SPAC11E3.04c	ubc13	ubiquitin conjugating enzyme E2 Ubc13	UBC13	UBE2N	1.06554	1.0396	1.06228	1.12181	1.02604	1.03529	1.00802	1.0359	1.07231	0.0349625	1.02632	0.0130048	no	NA	NA
SPAC11E3.05	sea3	SEA complex ubiquitin-protein ligase E3 subunit Sea3 (predicted)	MTC5	WDR59	1.15063	1.11062	1.18022	1.16237	1.19171	1.21921	1.12661	1.16826	1.15096	0.0295162	1.17645	0.0392129	no	NA	NA
SPAC11E3.06	map1	MADS-box transcription factor Map1	ARG80,MCM1	MEF2A,MEF2B,MEF2C,MEF2D	1.1252	1.15707	1.15291	1.2271	1.08024	1.13203	1.10729	1.1279	1.16557	0.0433884	1.11186	0.0236966	no	NA	NA
SPAC11E3.08c	nse6	Smc5-6 complex non-SMC subunit Nse6	KRE29		1.04354	1.08736	1.07057	1.09761	1.05392	1.07368	1.0371	1.04284	1.07477	0.0236151	1.05188	0.0161176	no	NA	NA
SPAC11E3.09	pyp3	protein-tyrosine phosphatase Pyp3	PTP1	PTPN1,PTPN2	1.04392	0.970181	1.06647	1.02889	0.984895	0.987654	1.05289	1.00261	1.02737	0.0411325	1.00701	0.0315597	no	NA	NA
SPAC11E3.10		Golgi multispanning membrane VanZ-like family protein	YJR112W-A		1.12085	1.17246	1.11234	1.10717	1.09807	1.11567	1.10973	1.13677	1.12821	0.0300343	1.11506	0.0162134	no	NA	NA
SPAC11E3.11c	syt22	Arf GEF Syt22	YEL1	PSD2,PSD3,PSD4,PSD	1.00932	0.929027	1.01315	0.960509	0.968755	0.996739	1.03438	1.03708	0.978	0.0404985	1.00924	0.0326717	no	NA	NA
SPAC11E3.12		mitochondrial thioredoxin family protein, implicated in sulfur cluster assembly		NDUFV2	1.11264	1.16571	1.13282	1.13277	1.18266	1.18847	1.16165	1.15419	1.13599	0.021977	1.17174	0.0164193	no	NA	NA
SPAC11E3.13c	gas5	cell wall protein 1,3-beta-glucanosyltransferase Gas5 (predicted)	GAS5		1.06185	1.07224	1.05422	1.06836	1.03095	1.03275	0.989941	1.04501	1.06417	0.00789806	1.02467	0.0239776	no	NA	NA
SPAC11E3.14		protein with a role in clearing protein aggregates (predicted)	IML2,YKR018C	TTC39A,TTC30B,TTC39C	1.04814	1.05633	1.04925	1.03557	1.04025	1.03193	1.06934	1.0568	1.04732	0.00863231	1.04958	0.0167449	no	NA	NA
SPAC11G7.01	mtl2	plasma membrane-associated serine-rich cell wall sensor Mtl2			1.0446	1.0691	1.06697	1.0439	1.04485	1.05808	1.04647	1.08251	1.05614	0.013762	1.05798	0.017386	no	NA	NA
SPAC11G7.02	pub1	HECT-type ubiquitin-protein ligase E3 Pub1	RSP5	NEDD4,NEDD4L	1.03554	1.00463	1.04965	1.00861	1.02833	1.02571	1.04866	1.02126	1.0246	0.0216144	1.03099	0.012134	no	NA	NA
SPAC11G7.04	ubi1	ribosomal-ubiquitin fusion protein Ubi1 (predicted)	RPL40A,RPL40B	UBA52	0.365061	0.256368	0.406133	0.350582	0.357138	0.349665	0.382619	0.436519	0.344536	0.063313	0.381485	0.0393077	no	NA	NA
SPAC11G7.06c	mug132	UPF0300 family protein 3			1.02409	0.999387	1.01102	1.07429	1.0215	1.06531	1.00282	1.02132	1.0272	0.032978	1.02774	0.0265382	no	NA	NA
SPAC11H11.01	sst6	ESCRT I complex subunit Vps23	STP22	TSG101	0.997167	1.01273	0.986432	0.948321	0.99893	0.944989	0.861307	0.950406	0.986161	0.0274392	0.938908	0.0571363	no	NA	NA
SPAC11H11.02c	mug162	Schizosaccharomyces specific protein Mug162			1.0426	1.06145	1.05032	1.17617	1.02016	1.06478	0.994793	1.15064	1.08263	0.0628379	1.05759	0.068445	no	NA	NA
SPAC11H11.03c		ATP-dependent polydeoxyribonucleotide 5'-hydroxyl-kinase activity implicated in DNA repair (predicted)	YPL199C	N4BP2	1.1177	1.03584	1.10887	1.13367	1.04706	1.07163	1.07208	1.16558	1.09902	0.0433497	1.08909	0.0523173	no	NA	NA
SPAC11H11.04	mam2	pheromone p-factor receptor	STE2		1.02885	1.01187	1.05033	1.01416	1.00375	1.0312	1.04286	1.0017	1.0263	0.0176964	1.01988	0.0203877	no	NA	NA
SPAC11H11.05c	fta6	Mis6-Sim4 complex Fta6			1.12234	1.19298	1.04427	1.02571	1.03575	1.04936	1.02103	0.999715	1.09633	0.0768434	1.02646	0.0212561	no	NA	NA
SPAC1250.02	mug95	Schizosaccharomyces specific protein Mug95			1.14797	1.12314	1.21331	1.17841	1.18113	1.20445	1.17881	1.1285	1.16571	0.0389585	1.17322	0.0319844	no	NA	NA
SPAC1250.03	ubc14	ubiquitin conjugating enzyme E2 for HECT-type and RBR family E3 Ub ligases, Ubc14 (predicted)		UBE2L3,UBE2L6	1.06549	1.06366	1.00793	1.19263	1.0238	1.07436	0.975793	1.04951	1.08243	0.0781761	1.03086	0.0421182	no	NA	NA
SPAC1250.05	rpl3002	60S ribosomal protein L30 (predicted)	RPL30	RPL30	0.985246	0.977458	1.03227	0.997556	1.00159	0.992942	1.02481	1.00852	0.998134	0.0242173	1.00696	0.013498	no	NA	NA
SPAC1296.01c		phosphoacetylglucosamine mutase (predicted)	PCM1	PGM3	1.0066	1.03283	1.00958	0.981004	0.99767	0.956072	0.969164	1.06306	1.0075	0.0212022	0.996493	0.0476582	no	NA	NA
SPAC1296.02	cox4	cytochrome c oxidase subunit IV (predicted)	COX4	COX5B	1.0281	0.915941	0.898962	0.898636	0.994492	1.01848	0.949372	0.925318	0.93541	0.0623195	0.971915	0.0422589	no	NA	NA
SPAC1296.03c	sxa2	serine carboxypeptidase Sxa2			1.06746	1.07541	1.06223	1.05479	1.03376	1.0529	1.08337	1.0696	1.06497	0.00868584	1.05991	0.0214245	no	NA	NA
SPAC1296.04	mug65	dysferlin-like membrane trafficking protein Mug65 (predicted)	SPO73	FER1L5,FER1L6,DYSF,MYOF,OTOF	1.01753	1.10338	1.04371	1.07739	1.08604	0.999675	1.03231	1.08132	1.0605	0.0376472	1.04984	0.0413332	no	NA	NA
SPAC1296.05c	lcp1	cyclin L family cyclin		CCNT1,CCNT2,CCNQ	0.998128	0.955415	1.02317	1.10745	0.967532	0.979818	1.05305	1.02259	1.02104	0.0640396	1.00575	0.0393865	no	NA	NA
SPAC1296.06	tah18	CIA machinery NADPH-dependent diflavin oxidoreductase Tah18 (predicted)	TAH18	NDOR1	0.992218	1.25854	0.999322	0.91361	1.13892	1.07882	1.03575	1.17822	1.04092	0.150187	1.10793	0.0631373	no	NA	NA
SPAC12B10.01c		HECT-type ubiquitin-protein ligase E3, implicated in negative regulation of ubiquitinated chromatin formation (predicted)	UFD4	TRIP12	1.09825	1.17026	1.11159	1.11608	1.05011	1.05638	1.05411	1.10478	1.12404	0.0317255	1.06634	0.0257532	no	NA	NA
SPAC12B10.02c		endoplasmic reticulum resident protein required for packaging into COPII vesicles (predicted)	PHO86		0.949482	1.10857	0.930599	0.8481	0.967327	0.977798	0.822575	0.978524	0.959187	0.108883	0.936556	0.0761591	no	NA	NA
SPAC12B10.03	bun62	WD repeat protein Wdr20		WDR20,DMWD	0.985451	1.04025	0.988795	0.96243	1.00172	0.997828	0.954799	0.974813	0.994233	0.0328435	0.98229	0.0218371	no	NA	NA
SPAC12B10.04	pby1	tubulin-tyrosine ligase Pby1 (predicted)	PBY1	TTLL1,TTLL9,TTLL5,TTLL2,TTLL7,TTLL4	1.00585	0.962109	0.972941	1.02737	0.923747	0.981305	0.992131	0.981477	0.992068	0.0299973	0.969665	0.0310279	no	NA	NA
SPAC12B10.05	icp55	mitochondrial intermediate cleavage peptidase Icp55 (predicted)	ICP55	XPNPEP3	1.12604	1.09443	1.04238	1.1176	1.1112	1.08146	1.11756	1.12518	1.09511	0.0376078	1.10885	0.0191326	no	NA	NA
SPAC12B10.06c	emi5	succinate dehydrogenase complex assembly protein Emi5 (predicted)	SDH5	SDHAF2	1.09009	1.19883	1.04421	1.10454	1.24452	1.07547	1.06905	1.21666	1.10942	0.0649229	1.15143	0.0921562	no	NA	NA
SPAC12B10.07	acp1	F-actin capping protein alpha subunit	CAP1	CAPZA1,CAPZA2	1.0502	1.09827	1.00062	1.03267	1.07512	1.12589	1.02948	1.00926	1.04544	0.0407673	1.05994	0.0518834	no	NA	NA
SPAC12B10.09	pet801	mitochondrial carrier, S-adenosylmethionine (predicted)	PET8	SLC25A26	0.919373	0.951316	0.976223	0.898575	0.93459	0.979752	0.971137	0.947137	0.936372	0.0342978	0.958154	0.0209101	no	NA	NA
SPAC12B10.10	nod1	medial cortical node Gef2-related protein Nod1			1.0901	0.99863	1.03567	1.08309	1.05763	1.0455	1.02929	0.976701	1.05187	0.0429468	1.02728	0.0356629	no	NA	NA
SPAC12B10.11	exg2	cell wall glucan glucosidase Exg2	EXG2,EXG1,SPR1		1.11808	1.09479	1.11872	1.07742	1.05691	1.0845	1.08797	1.11201	1.10225	0.0199499	1.08535	0.0225642	no	NA	NA
SPAC12B10.12c	rhp41	DNA repair protein Rhp41	RAD34,RAD4	XPC	0.910501	0.99591	0.899479	0.900483	0.951494	0.860193	0.887969	0.907467	0.926593	0.0464782	0.901781	0.0384016	no	NA	NA
SPAC12B10.13	gid8	GID complex subunit Gid8 (predicted)	GID8	GID8	1.02478	0.945768	1.0023	1.01355	1.01666	1.00878	1.0634	0.928117	0.9966	0.035109	1.00424	0.0561823	no	NA	NA
SPAC12B10.14c	tea5	pseudokinase Tea5			1.09859	1.08811	1.05597	1.06618	1.06688	1.07393	1.04722	1.02516	1.07721	0.0195661	1.0533	0.0218979	no	NA	NA
SPAC12B10.15c		ribonuclease H2 complex subunit (predicted)	RNH203	RNASEH2C	1.06876	0.936858	1.05777	1.1059	1.05403	1.05023	1.09684	1.08497	1.04232	0.0732634	1.07151	0.0229587	no	NA	NA
SPAC12B10.16c	mug157	alpha-mannosidase GH125 family Mug157 (predicted)			1.05842	1.05307	1.02593	1.01175	1.03001	1.0578	1.02435	1.04237	1.03729	0.0221886	1.03863	0.0148308	no	NA	NA
SPAC12G12.01c	sea4	SEA complex ubiquitin-protein ligase E3 subunit Sea4 (predicted)	SEA4	MIOS	1.08699	1.08783	1.15336	1.11466	1.07902	1.08462	1.08198	1.09653	1.11071	0.0312008	1.08554	0.00767693	no	NA	NA
SPAC12G12.03	cip2	RNA-binding protein Cip2	PIN4	CSTF2T,CSTF2	1.0695	1.06159	1.14138	1.03555	1.12263	1.09437	1.11911	1.0799	1.077	0.0453	1.104	0.020403	no	NA	NA
SPAC12G12.07c		conserved fungal protein			1.0599	1.02383	1.0582	1.03866	1.06924	1.07618	1.10922	1.1118	1.04515	0.0171724	1.09161	0.0220316	no	NA	NA
SPAC12G12.09	eti1	WD repeat protein associated with stress granule			1.08606	1.08419	1.05968	1.08494	1.07949	1.09217	1.07368	1.06067	1.07872	0.0127186	1.0765	0.0130797	no	NA	NA
SPAC12G12.10	wdr21	WD repeat protein, human DDB1 and CUL4-associated factor 4 ortholog Wdr21		DCAF4,DCAF4L2,DCAF4L1	0.968578	0.965235	0.998904	0.985148	0.936333	0.972226	1.00573	0.994727	0.979466	0.0156117	0.977253	0.0306363	no	NA	NA
SPAC12G12.11c	miy1	Lys48-specific deubiquitinase Mindy family, Miy1	YGL082W,YPL191C	MINDY1,MINDY2	1.0381	1.12733	0.990861	1.11174	1.05728	0.965965	0.976391	1.14636	1.06701	0.0639624	1.0365	0.0838451	no	NA	NA
SPAC12G12.12	gms2	Golgi UDP-galactose transmembrane transporter Gms2 (predicted)		SLC35F6	1.0418	1.0863	1.02338	1.07511	1.13084	1.14641	1.0904	1.07103	1.05665	0.0291392	1.10967	0.0349368	no	NA	NA
SPAC12G12.13c	cid14	TRAMP complex poly(A) polymerase subunit Cid14	TRF5,PAP2	TENT4A,TENT4B	0.618953	0.782529	0.651818	0.735051	0.820166	0.769926	0.641917	0.754722	0.697088	0.0750465	0.746683	0.0752342	no	NA	NA
SPAC12G12.15	sif3	mitochondrial protein, involved in mitochondrial gene expression (predicted)	RMD1,MRX10,RMD8	RMND1	0.926575	0.842352	0.660785	1.00907	0.840677	0.799192	0.66035	0.847168	0.859696	0.149055	0.786847	0.0869674	no	NA	NA
SPAC12G12.16c		Fen1 family nuclease, XP-G family (predicted)		FEN1	1.07683	1.20311	1.12119	1.11318	1.06195	1.09804	1.06347	1.06822	1.12858	0.0533075	1.07292	0.0169581	no	NA	NA
SPAC1327.01c		transcription factor, zf-fungal binuclear cluster type (predicted)			1.25231	1.1327	1.49712	1.30602	1.1668	1.21161	1.24312	1.28934	1.29704	0.151789	1.22772	0.0516556	no	NA	NA
SPAC139.01c	mkt1	post-transcriptional RNA stability regulator Mkt1	MKT1		0.570492	0.61167	0.625601	0.600408	0.578018	0.563024	0.625469	0.632108	0.602043	0.0234222	0.599655	0.0343001	no	NA	NA
SPAC139.02c	oac1	mitochondrial carrier, ocaloacetate family anion (predicted)	OAC1	SLC25A34,SLC25A35	1.04032	1.04295	1.04557	1.05336	1.07851	1.09029	1.12046	1.13133	1.04555	0.00563269	1.10515	0.0248357	no	NA	NA
SPAC139.03	toe2	transcription factor, zf-fungal binuclear cluster type (predicted)			1.05484	0.961176	1.02758	1.06679	1.003	1.0069	1.01666	1.01468	1.0276	0.0472246	1.01031	0.0064398	no	NA	NA
SPAC139.04c	fap2	L-saccharopine oxidase		PIPOX	1.06844	1.06376	1.08539	1.07254	1.0457	1.06734	1.06256	1.05489	1.07253	0.00929214	1.05762	0.00946107	no	NA	NA
SPAC139.05		succinate-semialdehyde dehydrogenase (predicted)	UGA2	ALDH5A1	1.03578	1.06522	1.07087	1.08541	1.04051	1.07252	1.05029	1.10552	1.06432	0.0208416	1.06721	0.0288395	no	NA	NA
SPAC1399.01c		nucleobase transmembrane transporter (predicted)		SLC23A2,SLC23A1	1.10011	1.05196	1.09167	1.09691	1.0613	1.09261	1.07489	1.07277	1.08516	0.0224046	1.07539	0.0129359	no	NA	NA
SPAC1399.02		transmembrane transporter (predicted)	VBA3,AZR1,SGE1		1.14094	1.07508	1.15054	1.19042	1.07487	1.07082	1.10901	1.17205	1.13925	0.0478426	1.10669	0.0468196	no	NA	NA
SPAC1399.03	fur4	plasma membrane uracil transmembrane transporter	FUI1,FUR4,DAL4		0.399168	0.435091	0.373497	0.452168	0.360572	0.266881	0.331138	0.34173	0.414981	0.0353943	0.32508	0.0406642	no	NA	yes
SPAC1399.04c	uck2	uracil phosphoribosyltransferase Uck2	FUR1	UCK2,UCK1,UCKL1	0.953567	0.968437	1.00978	1.10689	0.974704	1.01185	1.02699	1.01916	1.00967	0.0690379	1.00817	0.0231538	no	NA	NA
SPAC1399.05c	toe1	transcription factor, zf-fungal binuclear cluster type			1.01978	1.01525	1.04415	1.10462	1.10683	1.10285	1.10344	1.06838	1.04595	0.0411206	1.09537	0.0180778	no	NA	NA
SPAC13A11.01c	rga8	RhoGAP, GTPase activating protein Rga8	RGD2		1.02019	1.06736	1.03425	0.978517	1.05225	1.06816	1.04555	1.09885	1.02508	0.0368035	1.0662	0.0237414	no	NA	NA
SPAC13A11.03	mcp7	meiosis specific coiled-coil protein Mcp7	MND1	MND1	1.1364	1.03725	1.09472	1.07289	1.07407	1.06209	1.08358	1.05222	1.08531	0.0414827	1.06799	0.0137076	no	NA	NA
SPAC13A11.04c	ubp8	SAGA complex ubiquitin C-terminal hydrolase Ubp8	UBP8	USP22,USP51	1.05358	1.00047	0.979673	1.02416	1.17942	1.15203	1.05671	1.11239	1.01447	0.0317821	1.12514	0.0532732	no	NA	NA
SPAC13A11.05	ysp2	peptidase family M17 cytoplasmic leucyl aminopeptidase yspII (LAP yspII)		LAP3	1.06193	1.15801	1.0945	1.04702	1.14272	1.13318	1.05111	1.12158	1.09037	0.0492603	1.11215	0.0416004	no	NA	NA
SPAC13A11.06	pdc202	pyruvate decarboxylase (predicted)	THI3,PDC6,PDC1,PDC5		1.08623	1.14379	1.14924	1.26603	1.09077	1.17535	1.17063	1.22211	1.16132	0.0754012	1.16471	0.0544988	no	NA	NA
SPAC13C5.01c	pre9	20S proteasome complex subunit alpha 3 Pre9	PRE9	PSMA4	1.08221	1.30413	1.04664	1.02349	1.23542	1.14894	1.07088	1.07301	1.11412	0.128957	1.13206	0.0778825	no	NA	NA
SPAC13C5.02	dre4	splicing associated factor Dre4	URN1	PRPF40A,PRPF40B	0.582929	0.611697	0.497879	0.474619	0.642826	0.609222	0.479872	0.49653	0.541781	0.0658773	0.557112	0.0810323	no	NA	NA
SPAC13C5.03	tht1	nuclear membrane protein involved in karyogamy Tht1	KAR5		1.05387	1.01756	1.06942	1.05259	1.02216	1.05803	1.03603	1.03281	1.04836	0.0219114	1.03726	0.0150642	no	NA	NA
SPAC13C5.04		class I glutamine amidotransferase family protein, conserved in fungi, bacteria, plants	YLR126C		0.85605	0.923694	0.832608	0.882728	1.02778	1.04348	0.890296	0.914043	0.87377	0.0390769	0.9689	0.0779248	no	NA	NA
SPAC13C5.05c		N-acetylglucosamine-phosphate mutase (predicted)	PCM1	PGM3	1.00489	1.0114	1.00757	0.988483	0.999146	1.02221	0.95927	1.02203	1.00308	0.0100932	1.00066	0.0296447	no	NA	NA
SPAC13C5.06c	mug121	Schizosaccharomyces pombe specific protein Mug121			1.06419	1.02699	1.0679	1.03915	1.03829	1.04724	1.00071	1.06298	1.04956	0.0197303	1.0373	0.0264464	no	NA	NA
SPAC13C5.07	mre11	Mre11 nuclease	MRE11	MRE11	0.992314	0.982032	0.860937	0.91556	1.02926	0.959606	0.914366	0.88035	0.937711	0.0614569	0.945895	0.0643628	no	NA	NA
SPAC13D6.01	pof14	F-box protein Pof14			0.986752	0.96546	1.02203	1.01567	0.989627	0.993318	0.950209	0.994635	0.997477	0.0262923	0.981947	0.0212647	no	NA	NA
SPAC13D6.02c	byr3	translational activator, zf-CCHC type zinc finger protein (predicted)	GIS2	CNBP,ZCCHC13	0.973805	1.05798	0.955404	0.958721	1.06503	1.04565	0.979425	0.903034	0.986479	0.0483382	0.998286	0.0733197	no	NA	NA
SPAC13D6.03c	trm9	tRNA (uridine) methyltransferase Trm9 (predicted)	TRM9	ALKBH8	1.04401	1.05091	1.03219	1.02185	1.04782	1.03765	1.05688	1.06325	1.03724	0.0128422	1.0514	0.0111387	no	NA	NA
SPAC13D6.04c	btb3	substrate adaptor for cullin 3 ubiquitin ligase Btb3	YIL001W	ABTB1	1.12449	1.17014	1.18518	1.13709	1.11145	1.13148	1.09397	1.14737	1.15423	0.0282211	1.12107	0.0232858	no	NA	NA
SPAC13F5.01c	msh1	mitochondrial MutS protein Msh1 (predicted)	MSH1		1.03107	1.0075	1.00023	1.01192	1.01285	1.00119	1.00296	1.14792	1.01268	0.0131726	1.04123	0.0713094	no	NA	NA
SPAC13F5.03c	gld1	mitochondrial glycerol dehydrogenase Gld1			1.08706	1.14337	1.1659	1.13472	1.1114	1.12184	1.15584	1.29036	1.13276	0.0331832	1.16986	0.0825461	no	NA	NA
SPAC13F5.04c	vta1	Vps20 associated protein Vta1 (predicted)	VTA1	VTA1	1.03186	1.02927	1.05347	1.06617	1.01874	1.0146	1.03472	1.04798	1.04519	0.0176998	1.02901	0.0153367	no	NA	NA
SPAC13F5.05	mpd1	thioredoxin family protein Mpd1 (predicted)	MPD1		1.08779	1.05949	1.10297	1.11786	1.08302	1.07754	1.11539	1.19628	1.09203	0.0249231	1.11806	0.054755	no	NA	NA
SPAC13F5.07c	hpz2	zf PARP type zinc finger protein Hpz2			0.326811	0.369603	0.142852	0.165434	0.209293	0.274292	0.0697968	0.101516	0.251175	0.113771	0.163724	0.0948577	yes	NA	NA
SPAC13G6.01c	rad8	ubiquitin-protein ligase E3/ ATP-dependent DNA helicase Rad8	RAD5	HLTF	1.19246	1.19836	1.17604	1.14331	1.11257	1.1693	1.14327	1.07952	1.17755	0.0246965	1.12617	0.0387899	no	NA	NA
SPAC13G6.02c	rps101	40S ribosomal protein S3a	RPS1A,RPS1B	RPS3A	0.898624	0.96671	0.902329	0.929228	0.984158	1.01086	0.969645	1.01161	0.924222	0.0314369	0.994069	0.0206913	no	NA	NA
SPAC13G6.03	gpi7	GPI anchor biosynthesis protein Gpi7 (predicted)	LAS21	PIGG	1.07093	1.10628	1.07644	1.03272	1.06708	1.12525	1.0656	1.072	1.07159	0.0302111	1.08249	0.0286429	no	NA	NA
SPAC13G6.04	tim8	Tim8-Tim13 mitochondrial intermembrane space protein transporter complex subunit Tim8 (predicted)	TIM8	TIMM8A,TIMM8B	1.06755	0.972436	1.02523	1.09237	1.02377	1.04973	1.01706	1.05324	1.0394	0.0525469	1.03595	0.0182011	no	NA	NA
SPAC13G6.08	fzr2	meiotic fizzy-related APC coactivator Fzr2 (predicted)			1.07757	1.01175	1.07982	1.00466	1.06996	1.03676	1.03801	1.1538	1.04345	0.0408125	1.07463	0.0549668	no	NA	NA
SPAC13G6.09	trs402	SSU-rRNA maturation protein Tsr4 homolog 2 Tsr402 (predicted)	TSR4	PDCD2	0.849263	0.979786	0.826846	0.859473	0.80568	0.816382	0.779108	0.842196	0.878842	0.068662	0.810842	0.0261243	no	NA	NA
SPAC13G6.10c	asl1	cell wall protein Asl1, predicted O-glucosyl hydrolase			1.06426	1.13074	1.10072	1.31969	1.02704	1.13895	1.10869	1.19461	1.15385	0.113851	1.11732	0.0699198	no	NA	NA
SPAC13G6.12c	chs1	chitin synthase I	CHS2,CHS1		1.09276	1.06671	1.1091	1.14215	1.04596	1.09472	1.16286	1.07049	1.10268	0.0315779	1.09351	0.0503362	no	NA	NA
SPAC13G6.13		Schizosaccharomyces pombe specific protein			1.10315	1.08653	1.12189	1.14899	1.09662	1.13711	1.07094	1.1447	1.11514	0.0267924	1.11234	0.0347466	no	NA	NA
SPAC13G6.14	aps1	diadenosine 5',5'''-p1,p6-hexaphosphate hydrolase Aps1	DDP1	NUDT11,NUDT3,NUDT4	0.709728	0.705842	0.371175	0.381193	0.670933	0.749817	0.487033	0.618211	0.541984	0.1915	0.631499	0.110455	yes	NA	NA
SPAC13G6.15c		calcipressin (predicted)	RCN1	RCAN2,RCAN3	0.85856	0.881799	0.85237	0.827367	0.887341	0.88123	0.962113	0.820645	0.855024	0.0223706	0.887832	0.0579528	no	NA	NA
SPAC13G7.02c	ssa1	Hsp70 family heat shock protein Ssa1	SSA1,SSA3,SSA4,SSA2	HSPA1A,HSPA1B,HSPA1L,HSPA2,HSPA5,HSPA6,HSPA8	0.769697	0.706408	0.586507	0.711012	0.884393	0.83491	0.658473	0.780694	0.693406	0.0768695	0.789618	0.0971463	no	NA	NA
SPAC13G7.03	upf3	up-frameshift suppressor 3 family protein (predicted)	UPF3	UPF3A,UPF3B	0.887267	1.06349	0.796289	0.871113	0.84039	0.911201	0.771018	0.841063	0.904541	0.113138	0.840918	0.0572303	no	NA	NA
SPAC13G7.04c	mac1	plasma membrane anchored protein Mac1	DCV1,RIM9,YOL019W		0.997284	1.01712	1.01616	1.02905	1.00565	1.09449	1.0377	1.02496	1.0149	0.0131269	1.0407	0.0382064	no	NA	NA
SPAC13G7.05	are1	acyl-coA-sterol acyltransferase Are1	ARE1,ARE2	DGAT1	1.04981	1.04374	1.06767	1.05851	1.0758	1.05144	1.03753	1.07171	1.05493	0.0104335	1.05912	0.0179054	no	NA	NA
SPAC13G7.06	met16	phosphoadenosine phosphosulfate reductase	MET16		0.284712	0.310881	0.266911	0.324356	0.37116	0.284159	0.360149	0.277957	0.296715	0.0258009	0.323356	0.0491135	no	NA	NA
SPAC13G7.07	arb2	argonaute binding protein 2		FAM172A,FAM172BP	0.843376	0.858726	0.723813	0.763587	0.877322	0.880262	0.772429	0.736746	0.797376	0.0643766	0.816689	0.0731842	no	NA	NA
SPAC13G7.09c		conserved fungal protein			1.09189	1.1207	1.08871	1.25593	1.05581	1.07382	1.11547	1.12085	1.13931	0.0790702	1.09149	0.031738	no	NA	NA
SPAC13G7.11	mba1	mitochondrial membrane-associated ribosome receptor Mba1 (predicted)	MBA1	MAIP1	1.19482	1.23805	1.1603	1.21279	1.367	1.39323	1.29531	1.23768	1.20149	0.0326885	1.3233	0.0705062	no	NA	NA
SPAC13G7.12c	eki1	choline/ethanolamine kinase Eki1 (predicted)	EKI1,CKI1	CHKA,CHKB	1.1472	1.16282	1.123	1.18988	1.08325	1.15596	1.42696	1.089	1.15572	0.0280537	1.18879	0.162169	no	NA	NA
SPAC13G7.13c	msa1	RNA-binding protein Msa1	RIM4		0.986015	1.02282	1.00969	1.01086	1.00347	1.09368	0.957486	1.02641	1.00735	0.0154076	1.02026	0.0567161	no	NA	NA
SPAC140.01	sdh2	succinate dehydrogenase (ubiquinone) iron-sulfur protein subunit (predicted)	SDH2	SDHB	1.02186	1.02354	0.943385	1.00022	1.02996	1.05236	1.03763	0.954263	0.997252	0.0374492	1.01855	0.0438555	no	NA	NA
SPAC140.02	gar2	nucleolar protein required for rRNA processing	NSR1	NCL	0.664082	0.674161	0.708497	0.740121	0.600458	0.675727	0.828465	0.722269	0.696715	0.0346241	0.70673	0.0954216	no	NA	NA
SPAC140.03	arb1	argonaute inhibitor protein 1			0.793069	0.779519	0.754563	0.80075	0.822762	0.79447	0.755278	0.833982	0.781975	0.0202736	0.801623	0.0350853	no	NA	NA
SPAC140.04	ctr1	telomerase regulatory factor Ctr1		CCDC174	0.912662	0.798565	0.803437	0.99583	0.83976	0.829928	0.830562	0.91048	0.877623	0.0947884	0.852683	0.0387928	no	NA	NA
SPAC1420.01c		GATA-like domain protein (predicted)	MKS1		0.995029	1.03678	1.04171	1.0141	0.968745	0.994268	1.02948	0.961434	1.0219	0.0215786	0.988481	0.0307421	no	NA	NA
SPAC1420.03	rpn501	19S proteasome regulatory subunit Rpn501	RPN5	PSMD12	1.11644	1.11817	1.08685	1.09289	1.1136	1.08583	1.112	1.07384	1.10359	0.0160504	1.09632	0.0196649	no	NA	NA
SPAC144.01		Schizosaccharomyces specific protein			1.06503	1.04048	1.13049	1.03127	1.04404	1.11452	1.08418	1.20547	1.06682	0.0447768	1.11205	0.0686399	no	NA	NA
SPAC144.02	iec1	Ino80 complex subunit Iec1			0.826145	0.974435	0.791788	0.850286	0.773076	0.820559	0.75476	0.81964	0.860664	0.0795551	0.792009	0.0332891	no	NA	NA
SPAC144.03	ade2	adenylosuccinate synthetase Ade2	ADE12	ADSS1,ADSS2	1.04644	1.07691	1.04114	1.06655	1.01383	1.01641	1.05072	1.05406	1.05776	0.0168155	1.03376	0.0215847	no	NA	NA
SPAC144.04c	spe1	ornithine decarboxylase Spe1 (predicted)	SPE1	AZIN1,AZIN2,ODC1	0.632062	0.635763	0.679356	0.635858	0.689409	0.619108	0.657192	0.817978	0.64576	0.0224671	0.695922	0.0862949	no	NA	NA
SPAC144.05		DNA-dependent ATPase/ ubiquitin-protein ligase E3 (predicted)	IRC20	SHPRH	1.07016	1.08794	1.07309	1.05343	1.06771	1.05852	1.05584	1.05716	1.07116	0.0141485	1.05981	0.00537967	no	NA	NA
SPAC144.06	apl5	AP-3 adaptor complex subunit Apl5 (predicted)	APL5	AP3D1	0.785838	0.898694	0.982473	1.00448	0.941449	0.916349	1.00543	0.933799	0.91787	0.0991197	0.949257	0.0388954	no	NA	NA
SPAC144.08	jac1	mitochondrial (2Fe-2S) cluster assembly co-chaperone Jac1	JAC1	HSCB	0.887547	0.930652	1.02439	1.08146	0.991267	0.973736	1.16069	1.09216	0.981015	0.0880238	1.05446	0.0879701	no	NA	NA
SPAC144.11	rps1102	40S ribosomal protein S11 (predicted)	RPS11B,RPS11A	RPS11	0.911119	0.941282	0.952559	0.91799	0.944019	0.95495	0.99888	0.977885	0.930738	0.0194488	0.968933	0.0244486	no	NA	NA
SPAC144.13c	srw1	substrate-specific mitotic G1 APC coactivator Srw1/Ste9	CDH1	FZR1	1.09929	1.08797	1.08417	1.05693	1.06391	1.10102	1.08733	1.1047	1.08209	0.0179598	1.08924	0.0184667	no	NA	NA
SPAC144.14	klp8	kinesin-like protein Klp8		KIF13B,KIF13A,KIF16B,KIF14,KIF1C,KIF1A	1.07163	1.07949	1.0543	1.0858	1.03256	1.07505	1.09004	1.06785	1.0728	0.013631	1.06638	0.0243652	no	NA	NA
SPAC144.17c		6-phosphofructo-2-kinase (predicted)	YLR345W	PFKFB1,PFKFB2,PFKFB3,PFKFB4	1.07437	1.14835	1.18859	1.10668	1.13739	1.09487	1.06275	1.26158	1.1295	0.0496907	1.13915	0.0871557	no	NA	NA
SPAC1486.01	sod2	mitochondrial superoxide dismutase Sod2	SOD2	SOD2	0.61697	0.79436	0.702633	0.896017	0.740714	0.676115	0.83155	0.877521	0.752495	0.120006	0.781475	0.0903597	no	NA	NA
SPAC1486.02c	dsc2	Golgi Dsc E3 ligase complex subunit Dsc2	DSC2	UBAC2	0.881589	0.950644	0.948698	0.984148	0.735082	1.04138	0.920185	0.910716	0.94127	0.0429861	0.901842	0.12609	no	NA	NA
SPAC1486.04c	alm1	nucleoporin Alm1			1.03683	1.01974	0.997278	1.05602	1.05065	1.00076	1.0049	1.07123	1.02747	0.0249934	1.03188	0.0346232	no	NA	NA
SPAC1486.08	cox16	mitochondrial copper chaperone for cytochrome c oxidase Cox16 (predicted)	COX16	COX16	0.0981747	0.121535	0.65092	0.692849	0.0458865	0.0236414	0.722131	0.625339	0.39087	0.325079	0.354249	0.371131	yes	NA	NA
SPAC1486.10	thi1	transcription factor Thi1			0.482612	0.501045	0.561569	0.482331	0.48218	0.522619	0.507723	0.456367	0.506889	0.0374899	0.492222	0.0291586	no	NA	NA
SPAC14C4.01c		DUF1770 family protein			1.06989	1.04949	1.06958	1.05159	1.06308	1.04305	1.08918	1.08077	1.06014	0.0111161	1.06902	0.0204459	no	NA	NA
SPAC14C4.03	mek1	Cds1/Rad53/Chk2 family protein kinase Mek1	MEK1		1.05208	1.15577	1.06856	1.09899	1.12577	1.00724	1.12417	1.00078	1.09385	0.0456241	1.06449	0.0698861	no	NA	NA
SPAC14C4.04		ThiJ domain protein (predicted)			1.06549	1.09694	1.05317	1.09261	1.03916	1.08105	1.03718	1.05197	1.07705	0.0211463	1.05234	0.0202301	no	NA	NA
SPAC14C4.05c	man1	LEM domain nuclear inner membrane protein Man1, Sad1 interacting factor	HEH2,SRC1	LEMD3	1.15813	1.14652	1.11626	1.09651	1.07258	1.10878	1.09156	1.06466	1.12936	0.0281245	1.0844	0.0197886	no	NA	NA
SPAC14C4.06c	nab2	poly(A) binding protein Nab2 (predicted)	NAB2	ZC3H14	0.895245	0.963183	0.976166	0.927797	0.983409	0.989491	1.03988	0.959537	0.940598	0.0364965	0.99308	0.0337731	no	NA	NA
SPAC14C4.07		transmembrane transporter (predicted)	YJL163C	SLC46A2,SLC46A1	1.07407	1.01685	1.09265	1.10763	1.05998	1.06473	1.09661	1.19502	1.0728	0.0397439	1.10408	0.0627681	no	NA	NA
SPAC14C4.08	mug5	dynactin complex subunit Mug5			1.04287	1.03355	1.05212	1.04113	1.0312	1.08174	0.977107	1.04331	1.04241	0.00763013	1.03334	0.0432384	no	NA	NA
SPAC14C4.09	agn1	cell wall glucan endo-1,3-alpha-glucosidase Agn1			1.14744	1.04463	1.20922	1.1257	1.08737	1.15781	1.29459	1.15544	1.13175	0.068007	1.1738	0.0868946	no	NA	NA
SPAC14C4.10c		Nudix family hydrolase			1.08548	1.07586	1.0642	1.10831	1.0343	1.06352	1.10985	1.06203	1.08346	0.0187118	1.06742	0.0313146	no	NA	NA
SPAC14C4.11	vtc2	vacuolar transporter chaperone (VTC) complex polyphosphate synthetase subunit Vtc2/3 (predicted)	VTC2,VTC3		1.33123	1.34252	1.36407	1.39658	1.18585	1.31531	1.32195	1.3005	1.3586	0.0287519	1.2809	0.0639992	no	NA	NA
SPAC14C4.12c	laf1	Clr6 L associated factor 1 Laf1	FUN19,YOR338W		0.992185	1.03838	0.918604	1.08349	1.01023	1.03534	0.959006	0.896189	1.00816	0.0703869	0.975192	0.0615061	no	NA	NA
SPAC14C4.13	rad17	RFC related checkpoint protein Rad17	RAD24	RAD17	1.05963	1.11111	1.02647	1.09727	1.02359	1.0283	1.06044	1.10081	1.07362	0.0382257	1.05328	0.0356674	no	NA	NA
SPAC14C4.15c	dpp1	vacuolar dipeptidyl peptidase (predicted)	DAP2,STE13		1.06464	1.08587	1.11617	1.15255	1.11215	1.08708	1.11058	1.09801	1.10481	0.0382106	1.10195	0.0117645	no	NA	NA
SPAC14C4.16	dad3	DASH complex subunit Dad3	DAD3		0.928027	0.943423	0.918127	0.973012	0.993938	0.997584	0.919792	0.901615	0.940647	0.0239556	0.953232	0.0496877	no	NA	NA
SPAC1527.01	mok11	alpha-1,3-glucan synthase Mok11			1.03702	0.992758	1.18898	1.08577	1.00991	1.01025	1.05727	1.0253	1.07613	0.0842789	1.02568	0.0222464	no	NA	NA
SPAC1527.02	sft2	Golgi transport protein Sft2 (predicted)	SFT2	SFT2D3	1.04072	1.03368	1.05173	1.06822	1.06181	1.04324	1.13477	1.05081	1.04859	0.0150488	1.07266	0.0421006	no	NA	NA
SPAC1527.03	lar1	RNA-binding protein, LARP1 family Lar1 (predicted)	SRO9,SLF1	LARP1B,LARP1	1.04923	1.07796	1.10328	1.06593	1.00957	1.03126	1.07905	1.2813	1.0741	0.0227449	1.10029	0.124111	no	NA	NA
SPAC1556.01c	rad50	DNA repair protein Rad50	RAD50	RAD50	0.840341	0.861929	0.744992	0.766557	0.868019	0.84294	0.789791	0.715824	0.803455	0.0564483	0.804143	0.0673094	no	NA	NA
SPAC1556.02c	sdh1	succinate dehydrogenase Sdh1 (predicted)	YJL045W,SDH1	SDHA	1.0531	0.983297	1.03465	1.12253	1.06226	1.04531	1.07439	1.07793	1.0484	0.057575	1.06497	0.0147263	no	NA	NA
SPAC1556.03	azr1	mitochondrial protein phosphatase Azr1	PTC7	PPTC7	1.14319	1.10573	1.12585	1.07579	1.0595	1.06768	1.10226	1.05571	1.11264	0.0289472	1.07129	0.021246	no	NA	NA
SPAC1556.04c	cdd1	cytidine deaminase Ccd1 (predicted)	CDD1	CDA	1.07751	1.06143	1.06436	1.10007	1.06181	1.07171	1.05003	1.08591	1.07584	0.0176029	1.06736	0.0152129	no	NA	NA
SPAC1556.05c	cgr1	ribosome biogenesis CGR1 family (predicted)	CGR1	CCDC86	0.236992	0.24601	0.0260919	0.046099	0.282254	0.231817	0.0296568	0.115403	0.138798	0.118929	0.164783	0.114004	yes	NA	NA
SPAC1556.08c	cbs2	AMP-activated protein kinase gamma subunit Cbs2	SNF4	PRKAG1,PRKAG2,PRKAG3	0.826208	0.795651	0.80786	0.787223	0.848389	0.805943	0.816814	0.796742	0.804235	0.0169219	0.816972	0.0224939	no	NA	NA
SPAC1565.01	rcf2	cytochrome c oxidase assembly protein Rcf2	RCF2	HIGD1B,HIGD2B,HIGD1C,HIGD2A,HIGD1A	0.682106	0.810255	0.680377	0.697558	0.788482	0.74235	0.70149	0.756971	0.717574	0.062268	0.747323	0.0361135	no	NA	NA
SPAC1565.02c		Rho-type GTPase activating protein, with CRAL-TRIO_domain (predicted)		ARHGAP1	1.10565	1.00042	1.09001	1.06798	0.99522	1.02202	1.02663	1.04303	1.06602	0.0463799	1.02172	0.0198379	no	NA	NA
SPAC1565.03		Schizosaccharomyces pombe specific protein			1.04139	1.04881	1.08796	1.01581	1.05025	1.06803	1.23807	1.13015	1.04849	0.0298681	1.12162	0.0848488	no	NA	NA
SPAC1565.04c	ste4	adaptor protein Ste4	STE50		1.10181	1.05291	1.08695	1.04062	1.05657	1.07951	1.05963	1.01542	1.07057	0.028594	1.05278	0.0269066	no	NA	NA
SPAC1565.07c	knd1	Cullin-associated NEDD8-dissociated protein Knd1 (predicted)		CAND1,CAND2	1.0087	0.942461	0.974502	1.03193	0.893141	0.947651	0.909297	0.987047	0.989397	0.0391847	0.934284	0.0419513	no	NA	NA
SPAC15A10.03c	rad54	DNA-dependent ATPase Rad54/Rhp54	RAD54	RAD54L	1.06182	1.06282	1.0705	1.07501	1.13166	1.05809	1.0714	1.0463	1.06754	0.00631173	1.07686	0.0379435	no	NA	NA
SPAC15A10.05c	mug182	NADHX epimerase (predicted)	NNR1	NAXE,YJEFN3	1.06197	1.1549	1.17463	1.12057	1.08008	1.14099	1.13452	1.03701	1.12802	0.0493721	1.09815	0.0490671	no	NA	NA
SPAC15A10.06		CPA1 sodium ion/proton antiporter (predicted)	NHX1	SLC9A6,SLC9A7,SLC9A9	1.05051	1.08625	1.08627	1.1209	1.02562	1.0133	1.03364	1.03896	1.08598	0.0287397	1.02788	0.0111572	no	NA	NA
SPAC15A10.07		Schizosaccharomyces specific protein			1.06445	0.997027	1.09234	1.1283	1.04409	1.04924	1.04855	1.04179	1.07053	0.0555368	1.04592	0.00357643	no	NA	NA
SPAC15A10.08	ain1	alpha-actinin		ACTN1,ACTN2,ACTN4	1.05711	1.05418	1.03579	1.10216	1.02213	1.02582	1.08732	1.18025	1.06231	0.028194	1.07888	0.0738949	no	NA	NA
SPAC15A10.09c	pun1	SUR7 family protein Pun1 (predicted)	PUN1		1.03954	1.11809	1.1285	1.06125	1.05028	1.06982	1.07215	1.10892	1.08684	0.0432236	1.07529	0.0244706	no	NA	NA
SPAC15A10.10	mde6	Muskelin homolog, kelch repeat, expressed during meiotic cell cycle (predicted)		MKLN1	1.10491	1.04978	1.0968	1.07981	1.04597	1.0963	1.06129	1.08387	1.08282	0.0243869	1.07186	0.0225369	no	NA	NA
SPAC15A10.11	ubr11	ubiquitin-protein ligase E3 (UBR family) Ubr11	UBR1,UBR2	UBR1,UBR2	0.997323	1.02854	0.953217	0.970129	0.947199	0.965189	0.89856	0.880624	0.987303	0.032954	0.922893	0.0398265	no	NA	NA
SPAC15A10.15	sgo2	inner centromere protein, shugoshin Sgo2	SGO1	SGO1	1.01224	1.20193	1.02707	1.02036	1.12565	1.03857	1.03226	1.10945	1.0654	0.0912227	1.07648	0.0479476	no	NA	NA
SPAC15A10.16	bud6	nucleation-promoting factor Bud6	BUD6	KIAA1217,SRCIN1	1.04808	1.08264	1.04625	1.04836	1.05588	1.03728	1.01958	1.03452	1.05633	0.0175614	1.03682	0.0148987	no	NA	NA
SPAC15E1.02c		DUF1761 family protein			1.06447	1.09295	1.09942	1.20239	1.06495	1.0737	1.0676	1.06118	1.11481	0.0603264	1.06686	0.00526798	no	NA	NA
SPAC15E1.04	hal3	thymidylate synthase / phosphopantothenoylcysteine decarboxylase / protein phosphatase inhibitor moonlighting protein Hal3	CDC21	TYMS	0.878607	0.93977	1.14169	0.871683	0.938889	0.981178	1.1593	1.00982	0.957938	0.126265	1.0223	0.0958706	no	NA	NA
SPAC15E1.05c	ect1	ethanolamine-phosphate cytidylyltransferase (predicted)	ECT1	PCYT2	1.05106	1.08198	1.11874	1.13752	1.07517	1.1398	1.07923	1.08297	1.09733	0.0385139	1.09429	0.0305025	no	NA	NA
SPAC15E1.06	vps29	retromer complex subunit Vps29	VPS29	VPS29	1.138	1.14493	1.12478	1.16458	1.09673	1.11597	1.1146	1.13138	1.14307	0.0165996	1.11467	0.0141774	no	NA	NA
SPAC15E1.07c	moa1	meiosis-specific kinetochore regulator (Meikin) Moa1	SPO13	MEIKIN	1.07808	1.11011	1.26062	1.20164	1.08244	1.08664	1.21993	1.07809	1.16261	0.0837283	1.11677	0.0688563	no	NA	NA
SPAC15E1.09	grx2	glutaredoxin Grx2	GRX1,GRX2	GLRX2,GLRX	1.04932	1.05229	1.04884	1.05809	1.05331	1.06245	1.04068	1.04566	1.05213	0.00425306	1.05053	0.00949563	no	NA	NA
SPAC15F9.01c	glm1	Glomulin, ubiquitin-protein transferase inhibitor Glm1 (predicted)	YBP1,YBP2	GLMN	1.03515	1.10762	1.11939	1.24694	1.0395	1.10081	1.13667	1.14078	1.12727	0.088043	1.10444	0.0468695	no	NA	NA
SPAC15F9.02	seh1	SEA complex subunit Seh1	SEH1	SEH1L	1.07928	1.06286	1.10015	1.07315	1.1658	1.19606	1.16762	1.10639	1.07886	0.0157303	1.15897	0.03769	no	NA	NA
SPAC16.01	rho2	Rho family GTPase Rho2	RHO2	RHOA,RHOB,RHOC	1.13016	1.13397	1.08357	1.09065	1.14315	1.12287	1.14838	1.06011	1.10959	0.0261636	1.11863	0.0405306	no	NA	NA
SPAC16.03c	ura2	dihydroorotase Ura2	URA4		1.02703	0.925949	1.09119	1.01703	1.01696	1.0208	1.08265	1.08407	1.0153	0.0680268	1.05112	0.0372667	no	NA	NA
SPAC16.04	dus3	tRNA dihydrouridine synthase Dus3 (predicted)	DUS3	DUS3L	1.06439	1.06659	1.0855	1.12387	1.13614	1.12904	1.14514	1.21727	1.08509	0.0275391	1.1569	0.0407823	no	NA	NA
SPAC16.05c	sfp1	transcription factor Sfp1 (predicted)	SFP1	JAZF1	1.10563	1.00667	1.08848	1.14589	1.04472	1.05565	1.08229	1.07473	1.08667	0.0585071	1.06435	0.0172333	no	NA	NA
SPAC1610.01	saf5	splicing factor Saf5	LOT5	CLNS1A	0.839716	0.835367	0.799648	0.793438	0.795393	0.846184	1.20621	0.977372	0.817042	0.0238717	0.956289	0.183407	no	NA	NA
SPAC1610.02c	mrpl1	mitochondrial ribosomal protein subunit L1 (predicted)	MRPL1	MRPL1	0.710743	0.673669	0.74411	0.8308	0.853211	0.85805	1.02154	0.926307	0.739831	0.0671248	0.914778	0.0786143	no	NA	NA
SPAC1610.03c	crp79	poly(A) binding protein Crp79			1.08556	1.06114	1.05516	1.06172	1.05105	1.06295	1.07159	1.05807	1.06589	0.0134435	1.06091	0.00863061	no	NA	NA
SPAC1610.04	mug99	mitochondrial conserved fungal membrane protein Mug99			1.0164	1.07016	1.02266	1.08029	1.04688	1.09655	1.01085	1.07508	1.04738	0.0325184	1.05734	0.0370717	no	NA	NA
SPAC1635.01	por1	mitochondrial outer membrane voltage-dependent anion-selective channel Por1 (predicted)	POR2,POR1	VDAC1,VDAC2,VDAC3	1.07178	1.18292	1.07702	1.14863	1.08768	1.14513	1.05284	1.0482	1.12009	0.0546235	1.08346	0.0447293	no	NA	NA
SPAC1639.02c	trk2	plasma membrane potassium ion transmembrane transporter Trk2	TRK1,TRK2		0.905691	1.02286	0.804634	0.817079	0.98359	1.05356	0.914096	1.00512	0.887567	0.100797	0.989092	0.0579299	no	NA	NA
SPAC167.01	ire1	serine/threonine protein kinase, sensor for unfolded proteins in the ER Ire1	IRE1	ERN2,ERN1	1.10739	1.21974	1.08969	1.16263	1.10777	1.16342	1.03811	1.04153	1.14486	0.0587957	1.08771	0.0597974	no	NA	NA
SPAC167.04	pam17	TIM23 translocase complex-associated motor subunit Pam17 (predicted)	PAM17		0.987178	1.04427	1.04534	0.968113	1.01869	1.0166	1.02994	1.02085	1.01122	0.0395487	1.02152	0.00587252	no	NA	NA
SPAC167.05	dbs2	Usp (universal stress protein) family protein			0.101762	0.107792	0.00634688	0.0380962	0.0678022	0.0196564	0	0.00315356	0.0634993	0.0494557	0.022653	0.0313093	yes	NA	NA
SPAC167.06c	mug143	Schizosaccharomyces specific protein Mug143			1.11333	1.07255	1.07538	1.10554	1.05433	1.10471	1.15488	1.08788	1.0917	0.0207553	1.10045	0.0418968	no	NA	NA
SPAC167.07c	hul5	HECT-type ubiquitin-protein ligase E3 (predicted)	HUL5	UBE3B	0.827202	0.746184	0.871678	0.875973	0.830187	0.859801	0.89618	0.890012	0.830259	0.0602306	0.869045	0.0303936	no	NA	NA
SPAC1687.05	pli1	SUMO E3 ligase Pli1	SIZ1,NFI1	PIAS3,PIAS4,PIAS2,PIAS1	0.958012	0.875033	0.963597	0.998709	0.930621	0.902326	0.958051	0.948029	0.948838	0.0523968	0.934757	0.0244107	no	NA	NA
SPAC1687.06c	rpl44	60S ribosomal protein L28/L44 (predicted)		RPL28	1.15238	1.12434	1.17773	1.14961	1.10118	1.11561	1.14118	1.10759	1.15102	0.0218243	1.11639	0.0175459	no	NA	NA
SPAC1687.07		ER membrane DUF2015 family conserved fungal protein	YCL012C		1.08537	1.227	1.07242	1.06928	1.05815	1.09726	1.08291	1.04312	1.11352	0.0759716	1.07036	0.0243037	no	NA	NA
SPAC1687.08		Schizosaccharomyces pombe specific protein			1.10038	1.08774	1.11579	1.1137	1.07545	1.11701	1.09934	1.06128	1.1044	0.0130352	1.08827	0.0247745	no	NA	NA
SPAC1687.09	irs4	autophagy/CVT pathway ENTH/VHS domain protein Irs4 (predicted)	TAX4,IRS4	EPS15L1,EPS15	1.04133	1.07191	1.08994	1.12657	1.06047	1.11293	1.0516	1.06997	1.08244	0.0356129	1.07374	0.027182	no	NA	NA
SPAC1687.10	mcp1	microtubule binding protein Mcp1	ASE1	PRC1	1.13379	1.13338	1.15675	1.17801	1.07534	1.12384	1.14568	1.1907	1.15048	0.021355	1.13389	0.0479424	no	NA	NA
SPAC1687.13c	csn5	COP9/signalosome complex protease subunit Csn5	RRI1	COPS5	1.07493	1.12744	1.08713	1.10596	1.07305	1.07535	1.0428	1.04762	1.09886	0.0229328	1.0597	0.0168784	no	NA	NA
SPAC1687.14c		EF hand family protein, centrin-like			1.11635	1.10158	1.0659	1.15598	1.06894	1.10166	1.04868	1.0466	1.10995	0.0372844	1.06647	0.025531	no	NA	NA
SPAC1687.15	gsk3	serine/threonine protein kinase Gsk3	MRK1,RIM11,MCK1	GSK3A,GSK3B	1.0326	1.05493	1.00747	1.01465	1.03629	1.02086	1.01356	0.977837	1.02741	0.0211717	1.01214	0.0247515	no	NA	NA
SPAC1687.16c	erg31	C-5 sterol desaturase Erg31	ERG3	SC5D	1.08826	1.07458	1.10471	1.09943	1.07871	1.13006	1.10183	1.09632	1.09175	0.0133394	1.10173	0.0213082	no	NA	NA
SPAC1687.17c		Der1-like (degradation in the ER) family (predicted)	DER1,DFM1	DERL3,DERL2,DERL1	1.073	1.218	1.1024	1.30265	1.09393	1.0596	1.19587	1.10386	1.17401	0.106168	1.11332	0.0582088	no	NA	NA
SPAC1687.19c	qtr1	queuine tRNA-ribosyltransferase Qtrt1		QTRT1	1.00782	1.02009	1.02307	1.0322	1.03213	1.03285	1.00747	1.01072	1.02079	0.0100679	1.02079	0.0135778	no	NA	NA
SPAC1687.21		fructose-2,6-bisphosphatase, human TIGAR ortholog (predicted)	YOR283W	TIGAR	1.03176	1.10158	1.07843	1.05849	1.06076	1.07974	1.10898	1.02108	1.06757	0.0296632	1.06764	0.036837	no	NA	NA
SPAC1687.23c		Schizosaccharomyces pombe specific protein			1.07016	1.02397	1.06745	1.06502	1.07847	1.05433	1.04789	1.03796	1.05665	0.0218873	1.05466	0.0172445	no	NA	NA
SPAC16A10.02	sub1	transcription coactivator PC4	SUB1	SUB1	1.05816	0.96741	1.08586	1.00725	1.0917	1.02449	1.04514	1.02776	1.02967	0.0527505	1.04727	0.0309712	no	NA	NA
SPAC16A10.03c		ubiquitin-protein ligase E3 involved in vesicle docking Pep5/Vps11-like (predicted)	PEP5	VPS11	1.05428	0.997247	1.05068	1.03995	0.974228	0.962725	1.011	1.0653	1.03554	0.026243	1.00331	0.0461701	no	NA	NA
SPAC16A10.04	rho4	Rho family GTPase Rho4	RHO4	RHOA,RHOB,RHOC	1.08151	1.04209	1.08971	1.31863	1.04549	1.08642	1.24188	1.06093	1.13298	0.125497	1.10868	0.0903914	no	NA	NA
SPAC16A10.05c	dad1	DASH complex subunit Dad1	DAD1		0.89415	0.921425	0.749243	0.837542	0.838859	0.85569	0.760934	0.779622	0.85059	0.0760627	0.808776	0.0456245	no	NA	NA
SPAC16C9.01c		ribokinase-like, unknown specificity (predicted)	MAK32		1.06522	1.07005	1.10513	1.04549	1.06876	1.06958	1.10217	1.08203	1.07147	0.0248247	1.08063	0.0155894	no	NA	NA
SPAC16C9.02c	mta1	S-methyl-5-thioadenosine phosphorylase Mta1	MEU1	MTAP	0.995867	0.965428	0.956798	1.03375	1.01375	0.997089	1.03989	1.05276	0.987961	0.0348248	1.02587	0.0251299	no	NA	NA
SPAC16C9.04c	mot2	CCR4-Not complex ubiquitin-protein ligase E3 subunit Mot2	MOT2	CNOT4	1.0568	1.08085	0.969209	1.20605	1.08014	1.08978	1.10626	1.07429	1.07823	0.097794	1.08762	0.0139748	no	NA	NA
SPAC16C9.05	cph1	Clr6 histone deacetylase associated PHD finger protein Cph1	RCO1	PHF12	0.931038	0.92148	0.894741	0.985304	0.915001	0.98826	0.952436	0.951578	0.933141	0.038017	0.951819	0.0299107	no	NA	NA
SPAC16C9.06c	upf1	ATP-dependent RNA helicase Upf1	NAM7	UPF1	1.04826	1.09918	0.91377	0.959363	0.939608	0.998666	0.852377	0.885647	1.00514	0.0839572	0.919074	0.0640896	no	NA	NA
SPAC16C9.07	pom2	DYRK family protein kinase Pom2	YAK1	DYRK2,DYRK3,DYRK4	1.0252	0.96207	1.03363	1.05209	1.00703	0.985589	1.08265	1.05972	1.01825	0.0390992	1.03375	0.0450877	no	NA	NA
SPAC16E8.01	shd1	cytoskeletal protein binding protein Sla1 family, Shd1 (predicted)	SLA1		0.926736	0.99297	0.999573	1.03128	0.956157	0.963806	1.10288	0.979434	0.98764	0.0439117	1.00057	0.0688925	no	NA	NA
SPAC16E8.05c		Schizosaccharomyces specific protein Mde1			0.876562	0.863601	1.04066	0.884342	0.855341	0.840753	1.07255	0.908622	0.916291	0.0833526	0.919317	0.10624	no	NA	NA
SPAC16E8.06c	nop12	RNA-binding protein Nop12 (predicted)	NOP12	RBM34	1.04374	1.12347	1.09619	1.07934	1.09146	1.02459	1.0657	1.16436	1.08568	0.0333541	1.08653	0.0587445	no	NA	NA
SPAC16E8.08	pos1	Spa2 interacting protein Pos1			1.07615	1.07333	1.05682	1.06526	1.06203	1.07076	1.06478	1.05032	1.06789	0.00870562	1.06197	0.00858249	no	NA	NA
SPAC16E8.12c	png3	ING family homolog Png3 (predicted)			1.0652	1.05377	1.07375	1.10727	1.11926	1.09639	1.1255	1.07994	1.075	0.0230212	1.10527	0.0210215	no	NA	NA
SPAC16E8.13		ubiquitin-protein ligase E3, human BRAP ortholog (predicted)	ETP1	BRAP	1.16886	1.13069	1.04919	1.09974	1.13558	1.16124	1.08439	1.07936	1.11212	0.0505894	1.11514	0.0398696	no	NA	NA
SPAC16E8.14c	tae1	ribosomal protein AdoMet-dependent proline dimethyltransferase Tae1 (predicted)	TAE1	NTMT1,METTL11B	0.994111	0.956797	1.01568	0.986259	1.00026	1.00074	0.975872	0.971713	0.988212	0.0243578	0.987146	0.0155137	no	NA	NA
SPAC16E8.17c		succinate-CoA ligase alpha subunit (predicted)	LSC1	SUCLG1	1.07972	1.091	1.08144	1.08482	1.05579	1.11342	1.29204	1.14106	1.08424	0.00497492	1.15058	0.100775	no	NA	NA
SPAC16E8.18		Schizosaccharomyces pombe specific protein			1.08889	1.05396	1.08025	1.03532	1.08428	1.07201	1.07991	1.08903	1.0646	0.0245343	1.08131	0.00722813	no	NA	NA
SPAC1705.02		SERF family protein, DUF, human 4F5S homolog, implicated in mRNA splicing	YDL085C-A	SERF1A	1.10358	1.12814	1.11179	1.12475	1.05946	1.10443	1.08097	1.09693	1.11706	0.0114192	1.08545	0.0198987	no	NA	NA
SPAC1751.01c	gti1	gluconate transmembrane transporter inducer Gti1	MIT1,ROF1		1.0626	1.04276	1.0947	1.1096	1.04123	1.02496	1.05659	1.04673	1.07742	0.0303041	1.04238	0.0132384	no	NA	NA
SPAC1751.04	loc1	ribosome biogenesis protein Loc1 (predicted)	LOC1		1.04191	1.03608	1.01916	1.03036	1.04654	1.05859	1.06239	1.02447	1.03188	0.00970037	1.048	0.0170772	no	NA	NA
SPAC1782.01	ecm29	proteasome assembly chaperone Ecm29	ECM29	ECPAS	1.07734	1.05903	1.08162	1.10435	1.07919	1.06592	1.06451	1.07597	1.08059	0.0186267	1.0714	0.00728107	no	NA	NA
SPAC1782.02c		conserved fungal protein	ILM1		1.08187	1.10133	1.12848	1.15739	1.09455	1.12155	1.07216	1.10588	1.11727	0.0328736	1.09854	0.0207773	no	NA	NA
SPAC1782.04	cox24	mitochondrial mRNA processing protein Cox24/Pet20 (predicted)	QRI5,MRX6	AURKAIP1	1.00028	0.967491	1.04635	1.01963	1.03129	0.985294	1.02663	1.01824	1.00844	0.0331956	1.01536	0.0207595	no	NA	NA
SPAC1782.05	ypa2	protein phosphatase type 2A regulator, PTPA family Ypa2	RRD2	PTPA	0.8511	0.910119	0.845084	0.822919	0.910246	0.883888	0.875594	0.874246	0.857305	0.037236	0.885993	0.0167209	no	NA	NA
SPAC1782.06c	phb1	prohibitin Phb1 (predicted)	PHB1	PHB	1.05409	1.05038	1.04524	1.0436	1.04963	1.02573	1.03983	1.03674	1.04833	0.00480539	1.03798	0.00984738	no	NA	NA
SPAC1782.07	qcr8	ubiquinol-cytochrome-c reductase complex subunit 7	QCR8	UQCRQ	0.157378	0.249515	0.691705	0.652641	0.188052	0.279055	0.79131	0.704419	0.43781	0.273686	0.490709	0.301348	yes	NA	NA
SPAC1782.08c	rex3	exonuclease Rex3 (predicted)	REX3	REXO1	0.987774	0.968844	0.985626	0.981366	1.05172	0.904348	1.05146	0.967041	0.980902	0.00846863	0.993643	0.0716406	no	NA	NA
SPAC1782.09c	clp1	Cdc14-related protein phosphatase Clp1/Flp1	CDC14	CDC14A,CDC14B	1.07207	1.17919	1.08907	1.10659	1.01951	1.10616	1.07366	1.16915	1.11173	0.047131	1.09212	0.0625648	no	NA	NA
SPAC1782.11	met14	adenylyl-sulfate kinase (predicted)	MET14	PAPSS1,PAPSS2	0.308736	0.344325	0.325948	0.312607	0.401805	0.294264	0.358304	0.398917	0.322904	0.0160717	0.363322	0.0501403	no	NA	NA
SPAC1783.01		methionine synthase reductase (predicted)		MTRR	1.05239	1.06626	1.06297	1.2537	1.04192	1.02532	1.05826	1.26456	1.10883	0.0967648	1.09751	0.112174	no	NA	NA
SPAC1783.02c	vps66	1-acylglycerol-3-phosphate O-acyltransferase Vps66 (predicted)	LOA1	GPAT3	1.00113	0.906752	0.951594	0.931843	0.992742	0.954506	0.972866	1.07528	0.947828	0.0399898	0.998848	0.0532914	no	NA	NA
SPAC1783.04c	hst4	histone deacetylase, Sirtuin family, NAD-dependent Hst4	HST4,HST3	SIRT2,SIRT3	1.04015	0.886128	1.03928	0.994207	1.03456	0.995094	1.04506	1.09323	0.989941	0.0724586	1.04198	0.0403698	no	NA	NA
SPAC1783.05	hrp1	ATP-dependent DNA helicase Hrp1	CHD1	CHD1,CHD2	1.08734	1.02053	1.07486	1.02913	1.15107	1.14345	1.10297	1.07979	1.05297	0.0330702	1.11932	0.0337634	no	NA	NA
SPAC1783.06c	atg12	autophagy associated ubiquitin-like protein modifier Atg12	ATG12	ATG12	1.08849	1.13449	1.08997	1.02887	1.08134	1.15396	1.10303	1.06095	1.08546	0.0433472	1.09982	0.0399763	no	NA	NA
SPAC1783.07c	pap1	transcription factor Pap1/Caf3	YAP1		0.270047	0.358927	0.126514	0.160033	0.235012	0.216296	0.0917158	0.146607	0.22888	0.106185	0.172408	0.0658846	yes	NA	NA
SPAC1783.08c	rpl1502	60S ribosomal protein L15b (predicted)	RPL15A,RPL15B	RPL15	0.84488	0.822136	0.850483	0.947948	0.868415	0.904815	1.00105	0.924419	0.866362	0.0557549	0.924675	0.0559551	no	NA	NA
SPAC1786.01c	ptl2	triacylglycerol lipase ptl2	TGL4,TGL5		1.08619	1.11684	1.12051	1.10343	1.08027	1.11004	1.15509	1.09934	1.10674	0.0155483	1.11118	0.0317532	no	NA	NA
SPAC1786.02		phospholipase (predicted)	PLB2,PLB1,PLB3	PLA2G4E,PLA2G4F,PLA2G4D,PLA2G4A,PLA2G4B,PLA2G4C	1.05542	1.05415	1.03737	1.05662	1.06506	1.07696	1.05933	1.06319	1.05089	0.00907023	1.06613	0.00760058	no	NA	NA
SPAC1786.04		Schizosaccharomyces pombe specific protein			1.15095	1.08521	1.09102	1.09121	1.06372	1.11224	1.07517	1.07578	1.1046	0.0310246	1.08172	0.0210855	no	NA	NA
SPAC17A2.01	bsu1	plasma membrane high-affinity import carrier for pyridoxine, pyridoxal, and pyridoxamine Bsu1			1.08386	1.11057	1.10709	1.04448	1.10915	1.11081	1.20463	1.10925	1.0865	0.0304211	1.13346	0.0474519	no	NA	NA
SPAC17A2.02c		ER protein, DUF887 family protein, implicated in lipid metabolism	TDA4,YPR114W	TLCD4	0.959405	0.825185	0.959921	0.978505	0.966539	0.880453	0.991029	0.991629	0.930754	0.0709382	0.957413	0.0526208	no	NA	NA
SPAC17A2.05	osm1	fumarate reductase Osm1 (predicted)	FRD1,OSM1		1.12543	1.12095	1.08718	1.07392	1.06482	1.03601	1.06972	1.04648	1.10187	0.0252717	1.05426	0.0157497	no	NA	NA
SPAC17A2.06c	vps8	CORVET complex WD repeat Vps8 (predicted)	VPS8	VPS8	1.12377	1.04039	1.02329	1.08398	1.13695	1.0679	0.996837	0.964277	1.06786	0.0451941	1.04149	0.0769563	no	NA	NA
SPAC17A2.07c		Schizosaccharomyces specific protein			1.03911	0.949706	0.997467	0.994028	0.989201	0.979101	0.975313	1.04673	0.995077	0.0365322	0.997587	0.0332849	no	NA	NA
SPAC17A2.09c	csx1	RNA-binding protein Csx1	NGR1,NAM8	TRNAU1AP	0.95584	1.08557	0.840976	0.836435	0.834382	0.966541	0.72321	0.797223	0.929705	0.117685	0.830339	0.101883	no	NA	NA
SPAC17A2.10c		Schizosaccharomyces pombe specific protein			1.04004	1.05838	1.04673	1.0442	0.985233	1.00103	0.984046	1.01999	1.04734	0.00785854	0.997574	0.0168279	no	NA	NA
SPAC17A2.11		Schizosaccharomyces pombe specific protein			1.0274	0.974814	1.03281	0.996033	0.989187	0.998045	1.01997	0.94252	1.00776	0.0273009	0.987432	0.0326181	no	NA	NA
SPAC17A2.12	rrp1	ATP-dependent DNA helicase/ ubiquitin-protein ligase E3 (predicted)	ULS1	TTF2	1.02977	1.0878	1.05744	1.05508	1.04597	1.05733	1.06234	1.03098	1.05752	0.023758	1.04916	0.013919	no	NA	NA
SPAC17A2.13c	rad25	14-3-3 protein Rad25	BMH2,BMH1	YWHAB,YWHAE,YWHAG,YWHAH,YWHAQ,YWHAZ	1.04323	1.14671	1.03914	1.04146	1.04161	1.04142	1.03879	1.03827	1.06764	0.0527442	1.04002	0.00173685	no	NA	NA
SPAC17A2.14	mnr2	vacuolar CorA family magnesium ion transmembrane transporter Mnr2	MNR2		1.12297	1.09321	1.11714	1.11872	1.03885	1.09879	1.1013	1.07615	1.11301	0.0134273	1.07877	0.0289147	no	NA	NA
SPAC17A5.01	pex6	peroxin-6 (predicted)	PEX6	PEX6	1.05129	1.01965	1.04381	1.05045	1.01708	1.03912	1.03118	1.02648	1.0413	0.0148171	1.02847	0.00920805	no	NA	NA
SPAC17A5.02c	dbr1	RNA lariat debranching enzyme Dbr1	DBR1	DBR1	0.967316	0.948526	0.956704	0.919323	0.941833	0.981881	0.932767	0.953099	0.947967	0.020587	0.952395	0.0213441	no	NA	NA
SPAC17A5.04c	mde10	spore wall assembly ADAM family peptidase Mde10			0.811834	0.857093	0.876405	0.851793	0.873078	0.814833	0.91944	0.87509	0.849281	0.0271127	0.87061	0.0429016	no	NA	NA
SPAC17A5.05c		methyltransferase (predicted)			1.03791	1.0303	1.02608	1.03811	1.02308	1.07893	0.887723	0.996118	1.0331	0.00592741	0.996461	0.0802774	no	NA	NA
SPAC17A5.07c	ulp2	SUMO deconjugating cysteine peptidase Ulp2 (predicted)	ULP2	SENP6,SENP7	1.04457	1.04814	1.05476	1.14225	1.05814	1.0059	1.0463	1.01934	1.07243	0.0467375	1.03242	0.0240052	no	NA	NA
SPAC17A5.08	erp2	COPII-coated vesicle component Erp2/3/4 (predicted)	ERP2,ERP3,ERP4	TMED3	0.96839	1.02676	0.955715	0.922286	0.993843	0.997691	0.848406	0.99671	0.968289	0.0435651	0.959162	0.0738557	no	NA	NA
SPAC17A5.09c	glc8	protein phosphatase regulatory subunit Glc8 (predicted)	GLC8	PPP1R2	1.05586	1.05423	1.08404	1.0281	1.00522	1.0107	1.0029	1.04247	1.05556	0.022858	1.01532	0.0183897	no	NA	NA
SPAC17A5.10	hua1	conserved fungal protein, possibly DNA J domain Hua1	HUA1		1.03779	1.03859	1.04214	1.14316	1.03018	1.0351	1.01931	1.03011	1.06542	0.051863	1.02868	0.00666546	no	NA	NA
SPAC17A5.11	rec12	meiotic recombination endonuclease Rec12	SPO11	SPO11	1.07142	1.04236	1.08963	1.05771	1.04484	1.05714	1.06625	1.07004	1.06528	0.0201111	1.05957	0.011209	no	NA	NA
SPAC17A5.14	exo2	exonuclease II Exo2	XRN1	XRN1	0.777382	0.799925	0.777352	0.759186	0.744556	0.762637	0.794413	0.814441	0.778461	0.0166797	0.779012	0.0313464	no	NA	NA
SPAC17A5.16	ftp105	Golgi localized protein, human HID1 ortholog 3, implicated in vesicle-mediated transport	ECM30	HID1	0.842323	0.874231	0.891108	0.701426	0.723624	0.714551	0.790308	0.759623	0.827272	0.0863015	0.747026	0.0348055	no	NA	NA
SPAC17A5.18c	rec25	meiotic recombination protein Rec25			1.10282	1.04254	1.08358	1.10886	1.05228	1.09627	1.09145	1.15994	1.08445	0.0299455	1.09998	0.0445596	no	NA	NA
SPAC17C9.05c	pmc3	mediator complex subunit Med27		MED27	0.926247	0.995034	0.959865	0.997141	1.0181	1.006	0.964967	1.04788	0.969572	0.033564	1.00924	0.0343621	no	NA	NA
SPAC17C9.07	alg8	dolichyl pyrophosphate Glc1Man9GlcNAc2 alpha-1,3-glucosyltransferase Alg8 (predicted)	ALG8	ALG8	1.05331	1.08532	1.0215	1.03171	1.0614	1.04002	1.00974	1.05124	1.04796	0.0282184	1.0406	0.0223488	no	NA	NA
SPAC17C9.08	pnu1	mitochondrial endodeoxyribonuclease Pnu1	NUC1	ENDOG,EXOG	1.03429	1.01527	0.966222	1.03804	0.993841	1.01825	1.01814	1.05777	1.01345	0.0330276	1.022	0.026467	no	NA	NA
SPAC17C9.09c	tim13	Tim8-Tim13 mitochondrial intermembrane space protein transporter complex subunit Tim13 (predicted)	TIM13	TIMM13	1.04446	1.00341	1.03495	1.05877	1.03495	1.03824	1.04307	1.04418	1.0354	0.0234656	1.04011	0.00429478	no	NA	NA
SPAC17C9.10	stm1	vacuolar amino acid transmembrane transporter Stm1 (predicted)	RTC2,ILT1,YPQ2,YPQ1	SLC66A1	1.05585	1.03045	1.08925	1.09482	1.05145	1.11281	1.03846	1.07417	1.06759	0.0301554	1.06922	0.03259	no	NA	NA
SPAC17C9.11c		zf-C2H2 type zinc finger protein/UBA domain protein		UBXN1	1.12012	1.10399	1.09554	1.10004	1.09135	1.09662	1.08456	1.3308	1.10492	0.0107036	1.15083	0.120079	no	NA	NA
SPAC17C9.14	pex19	Pex19 protein (predicted)	PEX19	PEX19	0.992517	0.965866	0.974042	0.956647	0.981947	0.995126	1.02136	1.00693	0.972268	0.0152554	1.00134	0.0167993	no	NA	NA
SPAC17C9.15c	dhm2	Schizosaccharomyces specific protein Dhm2			0.77834	0.754632	0.81689	0.880625	0.761391	0.760382	0.885596	0.845492	0.807622	0.0550172	0.813215	0.0626044	no	NA	NA
SPAC17C9.16c	mfs1	plasma membrane spermidine transmembrane transporter Mfs1 (predicted)			1.10605	1.10282	1.06586	1.07034	1.08828	1.11732	1.07727	1.11923	1.08627	0.0211004	1.10053	0.0209997	no	NA	NA
SPAC17D4.01	pex7	peroxin-7 (predicted)	PEX7	PEX7	1.14888	1.20054	1.15042	1.12954	1.0978	1.12849	1.08636	1.06779	1.15734	0.0303204	1.09511	0.0254589	no	NA	NA
SPAC17D4.03c	cis4	Golgi zinc importer, CDF family, Cis4	MSC2	SLC30A5,SLC30A7	1.01891	1.04458	1.04619	1.03918	1.00855	0.974391	1.04088	1.02545	1.03722	0.0125668	1.01232	0.0285225	no	NA	NA
SPAC17D4.04	trm401	tRNA (cytosine-5-)-methyltransferase (predicted)	NCL1	NSUN2	1.04614	1.07763	1.08888	1.08628	1.05686	1.12224	1.09881	1.09984	1.07473	0.0196581	1.09444	0.0272838	no	NA	NA
SPAC17G6.02c	tco1	RTA1-like protein	PUG1,RTA1,YLR046C,RSB1		1.09838	1.06893	1.07263	1.07867	1.05062	1.05339	1.08699	1.06694	1.07965	0.0131174	1.06448	0.0166148	no	NA	NA
SPAC17G6.03		extracellular 5'-nucleotidase, human NT5E family (predicted)	YHR202W	NT5E	1.06632	1.1047	1.06808	1.11572	1.03645	1.0577	1.04116	1.08359	1.08871	0.025245	1.05472	0.0212911	no	NA	NA
SPAC17G6.04c	cpp1	protein farnesyltransferase beta subunit Cpp1	RAM1	FNTB,CHURC1-FNTB	0.933457	0.914799	0.992567	0.867173	0.942303	0.932448	0.948866	0.917086	0.926999	0.0518618	0.935176	0.0138189	no	NA	NA
SPAC17G6.05c	bro1	BRO1 domain protein Bro1 (predicted)	BRO1	PTPN23,RHPN1,RHPN2,PDCD6IP	1.00345	0.96457	0.939153	0.964626	1.08429	0.992076	0.947143	0.917426	0.96795	0.0265332	0.985235	0.0728208	no	NA	NA
SPAC17G6.06	rps2401	40S ribosomal protein S24 (predicted)	RPS24A,RPS24B	RPS24	0.995318	1.00936	1.04242	1.01824	1.01985	1.0644	1.10691	0.983038	1.01634	0.0197853	1.04355	0.0537669	no	NA	NA
SPAC17G6.08	pep7	prevacuole/endosomal FYVE tethering component Pep7 (predicted)	PEP7	RBSN	1.08534	1.08602	1.15539	1.05971	1.10752	1.10146	1.08954	1.0799	1.09661	0.0410524	1.09461	0.0123259	no	NA	NA
SPAC17G6.13	slt1	Schizosaccharomyces specific protein Slt1			1.06841	1.09694	1.08623	1.07272	1.05038	1.03652	1.05716	1.03841	1.08108	0.0130176	1.04561	0.00984067	no	NA	NA
SPAC17G6.15c	fsf1	mitochondrial carrier, serine Fsf1 (predicted)	FSF1	SFXN5,SFXN1,SFXN2,SFXN3,SFXN4	0.829692	0.706844	0.595681	0.711717	0.845483	0.885968	0.618976	0.636183	0.710983	0.0955757	0.746653	0.138662	no	NA	NA
SPAC17G6.17	pof8	LARP7 family RNA-binding protein Pof8/Lar7		SSB,LARP7	0.971162	0.915643	0.958847	0.955039	0.929474	0.929961	1.02158	0.933384	0.950173	0.0240265	0.953599	0.0453515	no	NA	NA
SPAC17G8.05	med20	mediator complex subunit Med20	SRB2	MED20	0.497242	0.436836	0.319443	0.334719	0.455727	0.497345	0.3339	0.302779	0.39706	0.0847137	0.397438	0.0937666	no	NA	NA
SPAC17G8.06c		dihydroxy-acid dehydratase (predicted)	ILV3		0.0985113	0.153869	0.0955035	0.0875487	0.0954782	0.11122	0.0965142	0.083503	0.108858	0.0303614	0.0966788	0.0113506	yes	NA	NA
SPAC17G8.08c	gdt2	Golgi Ca(2+)/H(+) antiporter Gdt2	GDT1	TMEM165	0.995728	0.994762	1.01966	0.992752	0.985178	1.01839	0.971852	0.986086	1.00072	0.0126821	0.990378	0.019779	no	NA	NA
SPAC17G8.09	shg1	Set1C complex subunit Shg1	SHG1		1.0721	1.13581	1.09184	1.07882	1.05055	1.04621	1.08922	1.08438	1.09464	0.0286423	1.06759	0.022338	no	NA	NA
SPAC17G8.10c	dma1	mitotic spindle checkpoint ubiquitin ligase Dma1	DMA1,DMA2	RNF8	1.09373	1.04058	1.11706	1.07438	1.08978	1.07417	1.11754	1.27769	1.08144	0.0323512	1.13979	0.0936621	no	NA	NA
SPAC17G8.11c	imt3	mannosyltransferase Imt3	CSH1,SUR1		1.02054	1.0971	1.33077	1.07913	1.19818	1.17878	1.39664	1.13432	1.13188	0.136562	1.22698	0.116222	no	NA	NA
SPAC17G8.13c	mst2	histone acetyltransferase Mst2	SAS3	KAT6A,KAT7,KAT6B,KAT8	1.12389	1.12406	1.15843	1.09245	1.23181	1.30377	1.20222	1.2908	1.12471	0.0269535	1.25715	0.0481856	no	NA	NA
SPAC17G8.14c	pck1	protein kinase C (PKC)-like Pck1	PKC1	PRKCA,PRKCB,PRKCD,PRKCE,PRKCH,PRKCQ	1.01551	1.05295	1.03116	1.08242	1.06254	1.07947	1.14162	1.13927	1.04551	0.0290052	1.10572	0.0406961	no	NA	NA
SPAC17H9.01	cid16	poly(A/U) polymerase Cid16 (predicted)		TUT7,TUT4	1.01127	1.05233	1.03849	1.03118	1.0189	1.02157	1.04484	1.04823	1.03332	0.0171171	1.03338	0.0152873	no	NA	NA
SPAC17H9.03c	rdl1	RAD51D-like protein 1	PSY3	RAD51D	1.08468	1.09874	1.13676	1.0963	1.08703	1.11154	1.05129	1.11905	1.10412	0.0226068	1.09223	0.0305271	no	NA	NA
SPAC17H9.04c	nrp1	nucleolar RNA-binding protein, human TEX13A and TEX13B ortholog, implicated in mRNA processing	NRP1	TEX13A,TEX13B	0.925225	0.992117	1.05626	0.984262	0.91533	0.9697	0.919538	1.12953	0.989466	0.0536111	0.983524	0.10042	no	NA	NA
SPAC17H9.06c		DUF4196 and DUF4211, human CCDC82 ortholog		CCDC82	1.06454	1.07639	1.0721	1.06176	1.05503	1.0544	1.0905	1.07192	1.0687	0.00673476	1.06796	0.0170746	no	NA	NA
SPAC17H9.09c	ras1	GTPase Ras1	RAS2,RAS1	HRAS,KRAS,NRAS	0.932156	0.910566	0.865322	0.862135	0.909654	0.951468	0.873289	0.880568	0.892545	0.0344462	0.903745	0.0354833	no	NA	NA
SPAC17H9.10c	ddb1	Cul4-RING E3 adaptor Ddb1		DDB1	0.774234	0.763057	0.77801	0.738759	0.797091	0.751365	0.754432	0.703537	0.763515	0.017683	0.751606	0.0382431	no	NA	NA
SPAC17H9.11	gmf1	cofilin/tropomyosin family Glia Maturation Factor homolog Gmf1	AIM7	GMFB,GMFG	1.03419	1.04651	1.0404	1.04947	1.05806	1.08858	1.06437	1.0501	1.04264	0.00678424	1.06528	0.0165941	no	NA	NA
SPAC17H9.12c	cyc2	mitochondrial cytochrome c-heme linkage protein Cyc2 (predicted)	CYC2	CYB5RL	0.92167	0.898801	1.01161	0.94996	0.974096	0.928515	1.07621	1.02367	0.945509	0.0487803	1.00062	0.0636336	no	NA	NA
SPAC17H9.14c	pdi2	ER protein disulfide isomerase Pdi2	MPD2		1.06136	1.10507	1.08531	1.04512	1.04905	1.10348	1.0878	1.06564	1.07422	0.0263762	1.07649	0.0239934	no	NA	NA
SPAC17H9.19c	cdt2	WD repeat protein Cdt2		DTL	0.808353	0.796431	0.758414	0.652121	0.925072	0.844397	0.784895	0.758386	0.75383	0.0710713	0.828187	0.0739278	no	NA	NA
SPAC1805.01c	ppk6	serine/threonine protein kinase Ppk6 (predicted)	PSK1,PSK2	PASK	0.95834	0.874878	0.95585	0.942363	0.890071	0.85226	0.889181	0.96981	0.932858	0.0392854	0.90033	0.0495572	no	NA	NA
SPAC1805.02c	etf2	electron transfer flavoprotein beta subunit EtfB (predicted)	CIR1	ETFB	1.06858	0.990247	1.05224	1.04407	1.00562	1.03113	1.05925	1.05533	1.03879	0.0339266	1.03783	0.0248148	no	NA	NA
SPAC1805.03c	trm13	tRNA 2'-O-methyltransferase Trm13 (predicted)	TRM13	TRMT13	1.09046	1.21231	1.14113	1.15588	1.08817	1.15165	1.12014	1.10513	1.14994	0.0501338	1.11627	0.0269595	no	NA	NA
SPAC1805.04	nup132	nucleoporin, WD repeat Nup132	NUP133	NUP133,NUP155	0.932289	0.805128	0.943205	1.01446	0.918028	0.831009	0.950169	0.999868	0.923771	0.0870845	0.924769	0.0709962	no	NA	NA
SPAC1805.05	cki3	serine/threonine protein kinase Cki3	YCK3,YCK1,YCK2	CSNK1G1,CSNK1G2,CSNK1G3	1.09216	1.12776	1.1415	1.07029	1.09087	1.10829	1.15325	1.07574	1.10793	0.0325869	1.10703	0.0335564	no	NA	NA
SPAC1805.06c	hem2	porphobilinogen synthase Hem2 (predicted)	HEM2	ALAD	1.07851	1.12666	1.09184	1.07238	1.03516	1.08371	1.06933	1.0749	1.09235	0.0242765	1.06578	0.0212518	no	NA	NA
SPAC1805.07c	dad2	DASH complex subunit Dad2	DAD2		1.05786	1.04592	0.971809	0.937232	1.05365	1.0474	0.974374	0.950364	1.00321	0.0581669	1.00645	0.051896	no	NA	NA
SPAC1805.08	dlc1	dynein light chain Dlc1	TDA2	TCTE3,DYNLT1,TCTEX1D1,TCTEX1D2,TCTEX1D4	1.03268	1.05904	0.97129	1.03785	1.06628	1.03292	1.00612	1.0012	1.02522	0.0377173	1.02663	0.029885	no	NA	NA
SPAC1805.09c	fmt1	mitochondrial methionyl-tRNA formyltransferase Fmt1 (predicted)	FMT1	MTFMT	1.10755	1.15536	1.14628	1.1413	1.08765	1.10954	1.11352	1.11626	1.13762	0.0208776	1.10674	0.0130252	no	NA	NA
SPAC1805.10		Schizosaccharomyces specific protein			1.05147	1.03062	1.08608	1.02805	1.05739	1.07582	1.07723	1.01148	1.04905	0.0268193	1.05548	0.0306951	no	NA	NA
SPAC1805.11c	rps2602	40S ribosomal protein S26 (predicted)	RPS26B,RPS26A	RPS26	1.00868	1.00397	0.978437	0.983245	0.99193	0.991573	0.976822	0.967094	0.993582	0.0149666	0.981855	0.0120992	no	NA	NA
SPAC1805.12c	uep1	ribosomal-ubiquitin fusion protein Ubi2	RPL40A,RPL40B	UBA52	0.920836	0.988252	1.01835	1.0062	1.00425	0.988795	1.02966	1.03034	0.983409	0.0435094	1.01326	0.0203325	no	NA	NA
SPAC1805.14		Schizosaccharomyces specific protein			0.915162	0.925193	0.844063	0.861035	0.962727	0.895379	0.852306	0.790814	0.886363	0.0398662	0.875306	0.0723722	no	NA	NA
SPAC1805.15c	pub2	HECT-type ubiquitin-protein ligase E3 Pub2	RSP5	NEDD4,NEDD4L	1.05996	1.10588	1.03251	1.06046	1.01415	1.04787	0.988466	0.972821	1.0647	0.030401	1.00583	0.0328025	no	NA	NA
SPAC1805.16c		purine nucleoside phosphorylase (predicted)	PNP1	PNP	0.883896	0.842746	0.840245	0.884873	0.956181	0.911775	0.926851	1.04969	0.86294	0.0247863	0.961125	0.0618566	no	NA	NA
SPAC1834.03c	hhf1	histone H4 h4.1	HHF1,HHF2	H4C1	1.00929	1.08112	1.01813	1.05137	1.00497	1.03674	1.06191	1.02926	1.03998	0.0328689	1.03322	0.0234478	no	NA	NA
SPAC1834.04	hht1	histone H3 h3.1	HHT1,HHT2	H3-3A	1.06406	1.06894	1.24457	1.1357	1.03384	1.0751	1.08053	1.11326	1.12832	0.0841106	1.07568	0.0325917	no	NA	NA
SPAC1834.05	alg9	mannosyltransferase complex subunit Alg9 (predicted)	ALG9	ALG9	1.01618	1.01871	0.980121	1.01048	1.08718	0.994475	1.02989	0.984784	1.00637	0.0178375	1.02408	0.0463163	no	NA	NA
SPAC1834.07	klp3	kinesin-like protein Klp3	SMY1	KIF5B	1.01675	0.992768	1.04397	1.04755	1.06799	1.04611	1.04389	1.07437	1.02526	0.0256596	1.05809	0.0153639	no	NA	NA
SPAC1834.08	mak1	histidine kinase Mak1			0.994247	1.10222	0.98879	0.999802	0.971774	1.06095	0.973998	0.993339	1.02127	0.0541592	1.00001	0.0417608	no	NA	NA
SPAC1834.09	mug51	variant protein kinase 19 family protein		STK19	1.06364	1.01453	1.10026	1.09119	1.04564	1.06156	1.04191	1.05057	1.06741	0.0385346	1.04992	0.00853474	no	NA	NA
SPAC1834.10c		mitochondrial proton-transporting ATP synthase complex assembly protein (predicted)		TMEM70	1.03261	0.988091	0.961307	1.04937	1.04265	0.993293	1.00355	0.959399	1.00785	0.0403908	0.999723	0.0342763	no	NA	NA
SPAC1851.02	slc1	1-acylglycerol-3-phosphate O-acyltransferase Slc1 (predicted)	SLC1	AGPAT1,AGPAT2	1.00521	0.884384	1.008	1.00715	1.06727	0.993143	1.00084	0.974552	0.976185	0.0612115	1.00895	0.0404134	no	NA	NA
SPAC1851.03	ckb1	CK2 family regulatory subunit Ckb1	CKB1,CKB2	CSNK2B	0.912998	0.924652	0.839853	0.877155	0.967645	0.978086	0.901032	0.818558	0.888664	0.0383068	0.91633	0.0735762	no	NA	NA
SPAC1851.04c	ric1	Ypt/Rab-specific guanyl-nucleotide exchange factor (GEF) subunit Ric1	RIC1	RIC1	0.784081	0.683923	0.660944	0.860516	0.776495	0.771783	0.69346	0.853266	0.747366	0.0924567	0.773751	0.0652704	no	NA	NA
SPAC186.01	pfl9	cell surface glycoprotein, flocculin Pfl9, DIPSY family			1.03304	1.0209	1.02476	1.08125	1.02098	1.03686	1.0054	1.03855	1.03999	0.0279727	1.02545	0.0155313	no	NA	NA
SPAC186.02c		hydroxyacid dehydrogenase, implicated in cellular detoxification (predicted)			1.0797	1.14236	1.10803	1.10742	1.04373	0.994546	1.0557	1.08805	1.10938	0.0256526	1.04551	0.0387913	no	NA	NA
SPAC186.03		L-asparaginase (predicted)	ASP3-1,ASP3-2,ASP3-3,ASP3-4	ASPG	1.05707	1.01552	1.07245	1.11677	1.02936	1.11943	0.998798	1.04095	1.06545	0.0418177	1.04713	0.0513742	no	NA	NA
SPAC186.05c	gdt1	Golgi calcium and manganese antiporter Gdt1	GDT1	TMEM165	0.991718	1.0155	1.06936	1.02064	1.00008	1.03734	1.08002	1.04107	1.0243	0.0325714	1.03963	0.0326745	no	NA	NA
SPAC186.06		phenazine biosynthesis PhzF protein family	YHI9	PBLD	1.05491	1.00221	1.06178	1.06084	0.990184	1.0826	1.06621	1.06265	1.04494	0.0286461	1.05041	0.0410818	no	NA	NA
SPAC186.07c		hydroxyacid dehydrogenase, implicated in cellular detoxification (predicted)			1.04126	1.0744	1.05492	1.04492	1.00859	1.04344	1.05831	1.02194	1.05387	0.0148498	1.03307	0.0221189	no	NA	NA
SPAC186.08c		L-lactate dehydrogenase (predicted)			1.0415	0.930887	1.09321	1.04498	1.003	1.02906	1.0695	0.993701	1.02764	0.0686855	1.02381	0.0339371	no	NA	NA
SPAC186.09	pdc102	pyruvate decarboxylase (predicted)			1.07954	0.977549	1.02884	1.09674	1.0621	1.05499	1.09918	1.0327	1.04567	0.0537891	1.06224	0.0276305	no	NA	NA
SPAC18B11.02c	pus9	tRNA pseudouridine synthase Pus9 (predicted)	PUS9	RPUSD2	1.00127	1.0348	1.09321	1.04878	0.99282	1.02382	1.00733	1.04879	1.04451	0.0380974	1.01819	0.0240116	no	NA	NA
SPAC18B11.03c		N-acetyltransferase (predicted)	SLI1		1.05482	1.05149	1.06641	1.05557	1.02981	1.08989	1.06705	1.02829	1.05707	0.00647514	1.05376	0.0300219	no	NA	NA
SPAC18B11.04	ncs1	neuronal calcium sensor related protein Ncs1	FRQ1	NCS1	1.11393	1.14222	1.1581	1.14363	1.07539	1.12155	1.10992	1.17443	1.13947	0.0184804	1.12032	0.0410521	no	NA	NA
SPAC18B11.07c	rhp6	Rad6 homolog, ubiquitin conjugating enzyme E2 Rhp6	RAD6	UBE2A,UBE2B	1.09842	1.10171	1.15	1.09818	1.0787	1.05378	1.0746	1.08065	1.11208	0.0253337	1.07193	0.012359	no	NA	NA
SPAC18B11.08c		UPF0139 family conserved fungal ER membrane protein	YPR063C		1.07468	1.02281	1.05753	1.06777	1.02636	1.05145	1.09073	1.04114	1.0557	0.0230263	1.05242	0.0275377	no	NA	NA
SPAC18B11.09c		serine O-acetyltransferase activity (predicted)	YJL218W		1.09843	1.04752	1.08221	1.19189	1.06739	1.09194	1.08185	1.21484	1.10501	0.0616903	1.114	0.0679751	no	NA	NA
SPAC18B11.11		GTPase activating protein (predicted)		TSC2	0.887546	0.945046	0.902658	0.903594	0.985525	0.96585	0.983577	1.10453	0.909711	0.024678	1.00987	0.0637259	no	NA	NA
SPAC18G6.01c		chalcone related protein family	AIM18,AIM46		1.11355	1.11139	1.13604	1.18361	1.06242	1.16347	1.08415	1.13697	1.13615	0.0335472	1.11175	0.0465716	no	NA	NA
SPAC18G6.02c	chp1	heterochromatin (HP1) family chromodomain protein Chp1			0.906828	0.882892	0.887695	0.878682	0.946655	0.883773	0.924338	0.874964	0.889024	0.0124269	0.907432	0.0338532	no	NA	NA
SPAC18G6.04c	shm2	serine hydroxymethyltransferase Shm2 (predicted)	SHM1	SHMT1,SHMT2	1.0496	1.06793	1.11224	1.10015	1.04381	1.08066	1.1057	1.05792	1.08248	0.0288135	1.07202	0.0271047	no	NA	NA
SPAC18G6.05c	gcn1	translation initiation regulator Gcn1	GCN1	GCN1	1.02482	0.989656	1.04033	1.07176	1.01727	1.03356	1.06989	1.10371	1.03164	0.0341278	1.05611	0.0386142	no	NA	NA
SPAC18G6.10	lem2	LEM domain nuclear inner membrane protein Heh1/Lem2	HEH2,SRC1	LEMD2	1.03421	1.01354	1.18382	1.07222	1.0432	0.978903	1.03776	1.00513	1.07595	0.0759096	1.01625	0.0300403	no	NA	NA
SPAC18G6.12c		ThiJ domain protein (predicted)			1.07403	1.02565	1.1468	1.04313	1.0451	1.05415	1.04153	1.07134	1.0724	0.0534813	1.05303	0.0133147	no	NA	NA
SPAC18G6.13		Schizosaccharomyces specific protein			0.962572	0.956666	0.915372	0.89556	0.849601	0.846146	0.837486	0.783744	0.932542	0.0323842	0.829244	0.0307586	no	NA	NA
SPAC18G6.15	mal3	microtubule plus-end binding protein, EB1 family Mal3	BIM1	MAPRE1,MAPRE2	0.989169	0.938701	0.934084	0.945224	1.01476	0.976085	0.936811	0.911858	0.951794	0.0253318	0.95988	0.0451415	no	NA	NA
SPAC1952.02	tma23	ribosome biogenesis protein Tma23 (predicted)	TMA23	GPATCH4	0.776677	0.830119	0.87684	0.83663	0.845927	0.844233	0.899092	0.893324	0.830067	0.0411552	0.870644	0.0296208	no	NA	NA
SPAC1952.03	otu2	ubiquitin specific cysteine protease, OTU family, Otu2	OTU2	OTUD6B,OTUD6A	0.811451	0.831151	0.810757	0.793502	0.757252	0.776467	0.80435	0.830142	0.811716	0.0153888	0.792053	0.0319166	no	NA	NA
SPAC1952.05	gcn5	SAGA complex histone acetyltransferase catalytic subunit Gcn5	GCN5	KAT2A,KAT2B	1.01277	1.07744	1.17513	1.11931	1.13125	1.18183	1.19597	1.10326	1.09616	0.0685027	1.15308	0.0433011	no	NA	NA
SPAC1952.06c		spliceosomal complex subunit (predicted)		CTNNBL1	1.02173	1.04427	1.09136	1.09558	1.00894	1.02623	1.03101	1.03433	1.06324	0.0361484	1.02513	0.0112924	no	NA	NA
SPAC1952.07	rad1	checkpoint clamp complex protein Rad1	RAD17	RAD1	1.08646	1.11433	1.09048	1.07008	1.06423	1.07287	1.05103	1.08012	1.09034	0.018266	1.06706	0.0125069	no	NA	NA
SPAC1952.08c		pyridoxamine 5'-phosphate oxidase (predicted)	YLR456W,YPR172W		1.08276	1.1493	1.12161	1.08669	1.06638	1.12567	1.25829	1.23499	1.11009	0.0314375	1.17134	0.0907627	no	NA	NA
SPAC1952.09c		acetyl-CoA hydrolase (predicted)	ACH1		1.09713	1.06909	1.04921	1.00048	1.06137	1.03068	1.04939	0.988865	1.05398	0.0407251	1.03258	0.0317599	no	NA	NA
SPAC1952.10c		conserved fungal multispanning membrane protein			1.11776	1.10771	1.12435	1.14143	1.0862	1.09476	1.13442	1.07611	1.12281	0.0141701	1.09787	0.0255327	no	NA	NA
SPAC1952.11c	ure2	nickel-dependent urease Ure2			0.993173	0.971929	1.02344	0.981214	0.992531	0.977049	0.970042	1.00186	0.992439	0.0224234	0.98537	0.0144612	no	NA	NA
SPAC1952.12c	csn71	COP9/signalosome complex subunit 7a (predicted)		COPS7A,COPS7B	1.07681	1.07627	1.10104	1.04074	1.04395	0.972701	1.15158	1.05608	1.07371	0.0248336	1.05608	0.0735279	no	NA	NA
SPAC1952.15c	rec24	meiotic recombination protein Rec24	MEI4	MEI4	1.11234	1.14538	1.11207	1.27095	1.09967	1.09468	1.0916	1.31308	1.16018	0.0754829	1.14976	0.108932	no	NA	NA
SPAC1952.16	rga9	RhoGAP, GTPase activating protein Rga9 (predicted)			1.06235	1.07646	1.07716	1.06733	1.04805	1.07207	1.06703	1.06527	1.07083	0.00721073	1.0631	0.0104418	no	NA	NA
SPAC1952.17c	tbc13	GTPase activating protein, involved in vesicle-mediated transport (predicted)		TBC1D13	1.04052	0.967084	1.08347	1.03947	0.994033	1.02222	1.0556	1.03668	1.03264	0.0482706	1.02713	0.0259567	no	NA	NA
SPAC19A8.01c	sec73	Arf GEF Sec73 (predicted)	SYT1	DAPP1	1.08677	1.03383	1.1995	1.10471	1.03424	1.07947	1.07238	1.09597	1.1062	0.0690947	1.07051	0.0261248	no	NA	NA
SPAC19A8.02	sip3	ER-plasma membrane tethering protein Sip3 (predicted)	LAM1,SIP3		1.02725	1.03179	1.08393	1.09092	1.0164	1.0397	1.004	1.04113	1.05847	0.0336025	1.02531	0.018174	no	NA	NA
SPAC19A8.03	ymr1	phosphatidylinositol-3-phosphatase, myotubularin family (predicted)	YMR1	MTMR9,MTMR8,MTM1,MTMR1,MTMR2,MTMR6,MTMR7	1.07174	1.15237	1.08319	1.0926	1.0479	1.07452	1.08023	1.08597	1.09998	0.0359567	1.07215	0.0168325	no	NA	NA
SPAC19A8.04	erg5	C-22 sterol desaturase Erg5	ERG5	CYP26C1,CYP26B1,CYP26A1	1.04792	1.00632	1.0376	1.05878	1.0768	1.04269	1.02542	1.00329	1.03766	0.0226087	1.03705	0.0310185	no	NA	NA
SPAC19A8.05c	sst4	sorting receptor for ubiquitinated membrane proteins, ESCRT 0 complex subunit Sst4	VPS27	STAM,STAM2	1.12194	1.10742	1.07106	1.02496	1.10316	1.03841	1.09405	1.0245	1.08135	0.0432541	1.06503	0.0393596	no	NA	NA
SPAC19A8.08	upf2	nonsense-mediated decay protein Upf2	NMD2	UPF2	0.895318	1.03531	0.833198	0.756999	0.816666	0.921165	0.730937	0.759183	0.880207	0.117865	0.806988	0.0840618	no	NA	NA
SPAC19A8.10	rfp1	SUMO-targeted ubiquitin-protein ligase subunit Rfp1	SLX5		1.03507	0.983147	1.08704	1.03281	1.00987	1.02557	1.04867	1.01709	1.03452	0.04243	1.0253	0.0168497	no	NA	NA
SPAC19A8.11c	irc6	clathrin coat adaptor Irc6	IRC6		0.648455	0.646452	0.759074	0.831653	0.515414	0.363181	0.464332	0.565624	0.721409	0.0903942	0.477138	0.0864965	no	NA	yes
SPAC19A8.14	pth2	mitochondrial aminoacyl-tRNA hydrolase Pth2 (predicted)	PTH2	PTRH2	1.14727	1.1433	1.20057	1.1603	1.07958	1.12461	1.14683	1.24929	1.16286	0.0261691	1.15008	0.0718148	no	NA	NA
SPAC19B12.04	rps3001	40S ribosomal protein S30 (predicted)	RPS30A,RPS30B	FAU	0.971623	1.06294	1.01703	1.00681	1.05926	1.02615	1.02391	1.01714	1.0146	0.0376408	1.03161	0.0188217	no	NA	NA
SPAC19B12.06c	rbd4	rhomboid family protease, unknown biological role, associated with COP1 coated vesicle (predicted)	RBD2		1.07312	1.13381	1.03157	1.15686	1.07173	1.0924	1.04143	1.07225	1.09884	0.0570831	1.06945	0.0210122	no	NA	NA
SPAC19B12.07c		zinc finger C2H2-type, human ZNF277 ortholog, implicated in transcriptional regulation		ZNF277	1.0239	1.09528	1.09805	1.08163	1.05921	1.04277	1.03314	1.05533	1.07471	0.0346294	1.04761	0.0119324	no	NA	NA
SPAC19B12.08	atg4	Atg8 deconjugator Atg4 (predicted)	ATG4	ATG4C,ATG4A,ATG4D,ATG4B	1.07517	1.08162	1.06364	1.12541	1.11471	1.10529	1.04685	1.05532	1.08646	0.0270141	1.08054	0.0344035	no	NA	NA
SPAC19B12.09	srp14	signal recognition particle subunit Srp14	SRP14	SRP14	1.08151	0.98882	1.01385	1.03069	1.02247	1.05213	1.04545	0.980681	1.02872	0.0391729	1.02518	0.0322719	no	NA	NA
SPAC19B12.10	sst2	human AMSH/STAMBP protein homolog, ubiquitin specific-protease		STAMBP	0.839791	0.87589	0.840336	0.917093	0.885976	0.791133	0.829148	0.811702	0.868277	0.0366659	0.82949	0.0407367	no	NA	NA
SPAC19B12.11c	bud20	zinc finger ribosome biogenesis protein Bud20 (predicted)	BUD20	ZNF593	0.826701	0.84305	0.890766	0.887977	0.94336	0.910758	0.896437	0.923673	0.862124	0.0321839	0.918557	0.0199289	no	NA	NA
SPAC19B12.12c	yip11	SMN family protein Yip11		GEMIN2	1.12539	1.12697	1.0814	1.12056	1.09302	1.11995	1.10892	1.16253	1.11358	0.0216257	1.1211	0.0297474	no	NA	NA
SPAC19D5.01	pyp2	tyrosine phosphatase Pyp2	PTP3,PTP2	PTPN1,PTPN2	1.09592	0.991124	0.989187	1.12097	1.03409	1.02718	1.01698	1.1186	1.0493	0.0690611	1.04921	0.0467875	no	NA	NA
SPAC19D5.02c	pex22	peroxisomal membrane protein Pex22 (predicted)	PEX22		1.09023	1.08021	1.1021	1.08234	1.13226	1.09232	1.18106	1.1058	1.08872	0.00990782	1.12786	0.0391561	no	NA	NA
SPAC19D5.03	cid1	terminal uridylyltransferase Cid1		TUT7,TUT4	1.0587	1.03521	1.066	1.13392	1.05044	1.06141	1.0731	1.17345	1.07346	0.0423926	1.0896	0.0566588	no	NA	NA
SPAC19D5.06c	din1	RNA NAD-cap (NAD-forming) hydrolase/RNA pyrophosphohydrolase Din1	RAI1	DXO	1.02119	1.00944	0.980031	0.994792	1.00651	1.03129	0.955508	0.963322	1.00136	0.0178563	0.989157	0.0359433	no	NA	NA
SPAC19D5.07	uga1	4-aminobutyrate aminotransferase (GABA transaminase)	UGA1	ABAT	1.12278	1.05378	1.16029	1.14183	1.10244	1.06967	1.15329	1.10954	1.11967	0.0465168	1.10874	0.034407	no	NA	NA
SPAC19D5.11c	ctf8	Ctf18 RFC-like complex subunit Ctf8	CTF8	CHTF8	1.02469	1.01417	1.00422	1.04022	1.03815	1.03896	1.05096	1.00632	1.02082	0.0153968	1.0336	0.0191088	no	NA	NA
SPAC19E9.01c	nup40	nucleoporin Nup40	ASM4,NUP53	NUP35	0.997888	1.03984	1.06068	1.02247	0.991419	1.01404	1.01787	1.05497	1.03022	0.0266187	1.01958	0.0263239	no	NA	NA
SPAC19E9.02	fin1	serine/threonine protein kinase, NIMA related Fin1	KIN3	NEK10	0.979994	1.03926	1.05598	1.01675	0.980358	1.02921	1.064	0.97476	1.023	0.0328647	1.01208	0.0423812	no	NA	NA
SPAC19E9.03	pas1	cyclin Pas1	PCL5	CNPPD1	0.912613	0.85073	0.851445	0.854573	0.977141	0.935494	0.919048	0.819204	0.86734	0.0302282	0.912722	0.066968	no	NA	NA
SPAC19G12.02c	pms1	MutL family mismatch-repair protein Pms1	PMS1	PMS2	1.0392	1.04367	1.02987	1.06503	1.03206	1.10045	1.01565	0.958073	1.04444	0.0148804	1.02656	0.0585914	no	NA	NA
SPAC19G12.03	cda1	chitin deacetylase Cda1	CDA1,CDA2		1.08031	1.06308	1.0682	1.1065	1.01679	1.03872	0.982281	1.0547	1.07952	0.0193809	1.02312	0.0313512	no	NA	NA
SPAC19G12.04	dal1	ureidoglycolate hydrolase (predicted)	DAL3		1.14166	1.13874	1.14519	1.15434	1.10392	1.14828	1.05775	1.13226	1.14498	0.00677106	1.11055	0.0396961	no	NA	NA
SPAC19G12.05	mce1	mitochondrial carrier, citrate (predicted)	CTP1	SLC25A1	0.690614	0.640658	0.758752	0.747667	0.761853	0.779125	0.742648	0.804584	0.709423	0.0547065	0.772052	0.026312	no	NA	NA
SPAC19G12.08	scs7	ER sphingosine hydroxylase Scs7	SCS7	FA2H	0.962877	0.992547	1.02421	0.96272	0.888938	0.958961	0.995726	1.18722	0.985589	0.0293205	1.00771	0.127608	no	NA	NA
SPAC19G12.09		NADH/NADPH-dependent indole-3-acetaldehyde reductase, implicated in cellular detoxification	YDL124W		1.06413	1.06672	1.11662	1.0546	1.02825	1.05975	1.06259	1.05535	1.07552	0.0278949	1.05148	0.0157757	no	NA	NA
SPAC19G12.11	coq9	ubiquinone biosynthesis protein Coq9 (predicted)	COQ9	COQ9	0.736235	0.752445	0.631182	0.716828	0.858693	0.768868	0.619235	0.752675	0.709172	0.053994	0.749868	0.0987872	no	NA	NA
SPAC19G12.12	dlp1	decaprenyl diphosphate synthase subunit 2 Dlp1	COQ1	PDSS1	1.22021	1.16535	1.08261	1.09179	1.10841	1.13428	1.11846	1.10171	1.13999	0.0650513	1.11572	0.0141611	no	NA	NA
SPAC19G12.13c	poz1	shelterin complex subunit Poz1			0.799435	0.852313	0.710265	0.746499	0.858948	0.834141	0.821406	0.771771	0.777128	0.062073	0.821567	0.0366745	no	NA	NA
SPAC19G12.15c	tpp1	trehalose-6-phosphate phosphatase Tpp1	TPS2		0.754196	0.714103	0.69345	0.64083	0.657209	0.649618	0.545067	0.566801	0.700645	0.0471822	0.604674	0.0570591	no	NA	NA
SPAC19G12.16c	adg2	conserved fungal cell surface protein Adg2 (predicted)			1.03535	1.02584	1.09044	0.992961	1.0239	1.04135	1.03237	1.03077	1.03615	0.0404933	1.0321	0.00718239	no	NA	NA
SPAC1A6.01c		human thyroid receptor interacting protein homolog, transcription coactivator (predicted)	RQT4	TRIP4	1.00634	0.967132	1.09243	1.02842	1.01552	0.967305	1.05293	1.03409	1.02358	0.0524319	1.01746	0.0367593	no	NA	NA
SPAC1A6.03c		lysophospholipase (predicted)	PLB2,PLB1,PLB3	PLA2G4E,PLA2G4F,PLA2G4D,PLA2G4A,PLA2G4B,PLA2G4C	1.09052	1.08544	1.08021	1.05279	1.09029	1.10327	1.09776	1.08495	1.07724	0.016838	1.09407	0.00807788	no	NA	NA
SPAC1A6.04c	plb1	phospholipase B homolog Plb1	PLB2,PLB1,PLB3	PLA2G4E,PLA2G4F,PLA2G4D,PLA2G4A,PLA2G4B,PLA2G4C	0.780038	0.698514	0.752982	0.802764	0.835686	0.730537	0.85733	0.819708	0.758574	0.0449142	0.810815	0.0556952	no	NA	NA
SPAC1A6.05c	ptl3	triacylglycerol lipase ptl3	TGL4,TGL5		1.20329	1.27317	1.14979	1.16427	1.12559	1.14071	1.07169	1.08898	1.19763	0.0551975	1.10674	0.0319032	no	NA	NA
SPAC1A6.06c	meu31	Schizosaccharomyces specific protein Meu31			1.06659	1.0445	1.06256	1.06746	1.04761	1.03159	1.0645	1.05318	1.06028	0.0107304	1.04922	0.0136969	no	NA	NA
SPAC1A6.07	sle1	eisosome assembly protein Seg1	SEG1		1.09764	1.09543	1.09468	1.10527	1.06213	1.09557	1.06568	1.09026	1.09826	0.00484249	1.07841	0.0169511	no	NA	NA
SPAC1A6.08c	mug125	Schizosaccharomyces specific protein Mug125			1.01653	1.01068	1.04746	1.07064	1.03916	1.04559	1.03009	1.04081	1.03633	0.0279952	1.03891	0.00648323	no	NA	NA
SPAC1A6.09c	lag1	sphingosine N-acyltransferase Lag1	LAG1,LAC1	CERS2,CERS4,CERS5,CERS3,CERS6	1.12761	1.09708	1.04956	1.12443	1.11229	1.18586	1.07773	1.05586	1.09967	0.03611	1.10793	0.0569053	no	NA	NA
SPAC1A6.10	tcd1	tRNA threonylcarbamoyladenosine dehydratase Tcd1 (predicted)	TCD1,TCD2	UBA5	1.05817	1.05721	1.05321	1.1174	1.04519	1.08997	1.04559	1.10721	1.0715	0.0306784	1.07199	0.0315088	no	NA	NA
SPAC1B1.02c		NAD/NADH kinase (predicted)	YEF1,UTR1	NADK	0.996231	0.974797	1.04999	1.00195	1.0358	1.01147	1.02815	1.17002	1.00574	0.0317319	1.06136	0.0731512	no	NA	NA
SPAC1B1.04c	pan3	PAN complex protein phosphotransferase subunit Pan3 (predicted)	PAN3	PAN3	1.04308	1.05466	1.08763	1.0364	1.11477	1.03965	1.05029	1.01521	1.05544	0.0227461	1.05498	0.0424809	no	NA	NA
SPAC1B2.04	cox6	cytochrome c oxidase subunit VI (predicted)	COX6	COX5A	1.0168	1.00178	0.723064	0.703767	1.06175	1.07476	0.767476	0.737573	0.861354	0.171116	0.910391	0.182774	no	NA	NA
SPAC1B3.01c		uracil phosphoribosyltransferase (predicted)	FUR1	UCK2,UCK1,UCKL1	1.0814	1.08547	1.10425	1.05357	0.917275	0.858889	0.775139	0.724982	1.08117	0.0209183	0.819071	0.0856591	no	NA	yes
SPAC1B3.02c		transcription elongation factor, Elf1 family (predicted)	ELF1	ELOF1	1.02962	1.09907	1.07288	1.0912	1.02163	1.09632	0.971456	1.05731	1.07319	0.0310529	1.03668	0.0531143	no	NA	NA
SPAC1B3.03c	wis2	cyclophilin family peptidyl-prolyl cis-trans isomerase Wis2	CPR7,CPR6	PPID	0.987326	1.01137	1.0759	1.07172	1.06643	1.06376	1.04899	1.08878	1.03658	0.0441302	1.06699	0.0164281	no	NA	NA
SPAC1B3.04c	guf1	mitochondrial elongation factor GTPase Guf1 (predicted)	GUF1	GUF1	0.979611	0.927595	0.921735	0.923305	1.02267	0.990756	0.898604	0.893756	0.938061	0.0278101	0.951447	0.065164	no	NA	NA
SPAC1B3.05	not3	CCR4-Not complex NOT box subunit Not3/5	NOT3,NOT5	CNOT3	1.16899	1.18024	1.12767	1.12779	1.10866	1.13715	1.10974	1.10573	1.15117	0.0274524	1.11532	0.0146517	no	NA	NA
SPAC1B3.06c		UbiE family methyltransferase (predicted)			1.13669	1.19563	1.15291	1.11667	1.07335	1.18739	1.16845	1.15082	1.15047	0.0335527	1.145	0.0500442	no	NA	NA
SPAC1B3.07c	vps28	ESCRT I complex subunit Vps28	VPS28	VPS28	1.04967	1.02131	0.967428	1.03323	1.04555	0.99251	0.95227	1.02167	1.01791	0.0356072	1.003	0.0401782	no	NA	NA
SPAC1B3.08		TREX2 complex subunit (predicted)	YJR084W	PCID2	1.07738	1.16752	1.1124	1.14417	1.0458	1.03807	1.0604	1.18387	1.12537	0.0391624	1.08203	0.0685175	no	NA	NA
SPAC1B3.10c		SEL1 repeat protein, ERAD E3 ligase adaptor subunit (predicted)		SEL1L,SEL1L2,SEL1L3	1.04939	1.10692	1.18739	1.15585	1.03212	1.05743	1.09312	1.0358	1.12489	0.0602437	1.05462	0.027992	no	NA	NA
SPAC1B3.15c		transmembrane transporter (predicted)	VHT1		1.05688	1.02504	1.04982	1.08627	1.04843	1.02125	1.0585	1.03356	1.0545	0.0251979	1.04044	0.016387	no	NA	NA
SPAC1B3.16c	vht1	plasma membrane vitamin H transmembrane transporter Vht1	VHT1		0.981065	1.0473	1.07127	1.09744	0.979853	1.05142	1.02884	1.03022	1.04927	0.0498662	1.02258	0.0303032	no	NA	NA
SPAC1B3.17	clr2	chromatin silencing protein Clr2			0.990634	1.12854	1.0742	1.10906	1.0416	1.04099	1.0498	1.03933	1.07561	0.060945	1.04293	0.00468095	no	NA	NA
SPAC1B9.02c	sck1	serine/threonine protein kinase Sck1	SCH9	SGK1,SGK3,SGK2,AKT1,AKT2	1.22743	1.23603	1.27175	1.30156	1.31808	1.34853	1.2757	1.17937	1.25919	0.0341464	1.28042	0.0736899	no	NA	NA
SPAC1D4.01	tls1	splicing factor Tls1		C9orf78	0.943592	0.924759	0.976687	0.921117	0.939991	0.890135	0.905565	0.957768	0.941539	0.0254179	0.923365	0.0309895	no	NA	NA
SPAC1D4.02c	grh1	human GRASP protein family Golgi protein (predicted)	GRH1	GORASP1,GORASP2	1.05283	1.01598	1.07937	1.07471	1.0507	1.06356	1.04746	1.21089	1.05572	0.0289095	1.09315	0.078799	no	NA	NA
SPAC1D4.03c	aut12	autophagy associated protein Aut12 (predicted)	MON1	MON1B,MON1A	1.04075	1.14955	1.121	1.13856	1.09672	1.11455	1.13943	1.03699	1.11246	0.0492378	1.09692	0.0436262	no	NA	NA
SPAC1D4.05c	erd101	Erd1 homolog (predicted)	ERD1	XPR1	1.07316	1.01772	1.02777	1.12269	1.02019	1.0797	1.08813	1.24027	1.06033	0.0480586	1.10707	0.0938078	no	NA	NA
SPAC1D4.06c	csk1	cyclin-dependent kinase activating kinase Csk1	CAK1		0.849701	0.861685	0.80849	0.898014	0.883281	0.913515	0.888138	0.85958	0.854472	0.0369012	0.886128	0.0221134	no	NA	NA
SPAC1D4.09c	rtf2	replication termination factor Rtf2		RTF2	1.07306	1.01844	1.04823	1.1117	1.0384	1.01413	1.00887	0.996077	1.06286	0.0394822	1.01437	0.0177222	no	NA	NA
SPAC1D4.11c	lkh1	dual specificity protein kinase Lkh1	KNS1	CLK4,CLK1,CLK2,CLK3	1.04015	0.934893	0.747136	0.727411	1.01086	1.01354	0.781947	0.647359	0.862398	0.150952	0.863426	0.180365	no	NA	NA
SPAC1D4.13	byr1	MAP kinase kinase Byr1	STE7	MAP2K1,MAP2K2	1.07482	1.1152	1.09583	1.10102	1.06747	1.05307	1.06889	1.07388	1.09671	0.0167377	1.06583	0.00894096	no	NA	NA
SPAC1F12.04c		peroxisomal protein Pex11 paralog (predicted)	PEX11	PEX11A,PEX11B	1.06509	1.03917	1.0681	1.05118	1.03311	1.1121	1.00266	1.07514	1.05588	0.0133582	1.05575	0.0478974	no	NA	NA
SPAC1F12.05	any2	arrestin-related endocytic adaptor Any2 (predicted)	LDB19		0.924883	0.950724	0.984157	0.925498	1.004	1.00626	0.974955	1.04487	0.946316	0.0279532	1.00752	0.0286893	no	NA	NA
SPAC1F12.06c		inosine-containing RNA endoribonuclease (predicted)		ENDOV	1.18371	1.40813	1.26106	1.21948	1.35318	1.19983	1.28931	1.19685	1.26809	0.0985659	1.25979	0.0756061	no	NA	NA
SPAC1F12.10c		NADPH-hemoprotein reductase (predicted)	IRC21	CYB5R4	1.07286	1.32816	1.11307	1.07853	1.05601	1.08151	1.06483	1.05594	1.14815	0.12131	1.06457	0.0120395	no	NA	NA
SPAC1F3.03	sro7	Lgl family protein Sro7 (predicted)	SRO77,SRO7	STXBP5,STXBP5L	1.00512	0.995724	1.10932	1.01622	0.995983	1.03385	1.0875	1.01469	1.0316	0.052489	1.033	0.0394803	no	NA	NA
SPAC1F3.05	gga21	Golgi localized Arf binding gamma-adaptin ortholog Gga21	GGA1,GGA2	TOM1,TOM1L1,TOM1L2	1.04274	1.03024	1.03364	1.0508	1.04915	1.0327	1.01899	1.03364	1.03935	0.00927943	1.03362	0.012331	no	NA	NA
SPAC1F3.06c	spo15	mitotic and mieotic spindle pole body protein Spo15			1.03891	1.02398	1.07778	1.09072	1.08084	1.07132	1.10315	1.08459	1.05785	0.0315348	1.08497	0.013342	no	NA	NA
SPAC1F3.07c	rsc58	RSC complex subunit Rsc58	RSC58	EN1,EN2	0.410977	0.396269	0.309724	0.384197	0.501844	0.348835	0.303096	0.431293	0.375292	0.0450627	0.396267	0.088136	no	NA	NA
SPAC1F3.09	mug161	CwfJ family protein, splicing factor (predicted)	DRN1	CWF19L1	1.13384	1.09664	1.0631	1.18377	1.1676	1.1349	1.09201	1.13435	1.11934	0.05177	1.13222	0.0309831	no	NA	NA
SPAC1F3.10c	37165	mitochondrial intermediate peptidase Oct1 (predicted)	37165	MIPEP	1.0318	1.14841	0.985253	0.952073	1.0646	1.06706	1.02406	1.07431	1.02938	0.0858245	1.05751	0.0226773	no	NA	NA
SPAC1F5.03c		FAD-dependent oxidoreductase involved in late endosome to Golgi transport (predicted)	TDA3		1.10784	1.09102	1.15838	1.11567	1.10175	1.10053	1.06301	1.14072	1.11823	0.0286755	1.1015	0.0317323	no	NA	NA
SPAC1F5.05c	mso1	exocytic docking protein Mso1	MSO1		0.950517	1.05458	1.02611	0.971888	0.964732	1.00886	0.984986	0.91815	1.00077	0.0479469	0.969182	0.0385055	no	NA	NA
SPAC1F5.07c	hem14	protoporphyrinogen oxidase Hem14 (predicted)	HEM14	PPOX	0.93979	0.973568	0.953425	0.97618	0.957715	0.961026	0.953192	0.706542	0.960741	0.0172759	0.894619	0.125426	no	NA	NA
SPAC1F5.08c	yam8	plasma membrane stretch-activated calcium ion channel Yam8	MID1	FAM155B,FAM155A	1.04148	1.02117	1.00382	1.00282	0.997156	1.03353	0.961615	0.96723	1.01732	0.0181769	0.989883	0.0330165	no	NA	NA
SPAC1F5.09c	shk2	PAK-related kinase Shk2	CAF120,SKM1	PAK1,PAK2,PAK3	1.09553	1.09582	1.09458	1.06338	1.04287	1.08356	1.11206	1.08893	1.08733	0.0159756	1.08186	0.0287825	no	NA	NA
SPAC1F5.10	fal1	exon junction complex subunit, ATP-dependent RNA helicase Fal1	FAL1	EIF4A3	0.49267	0.490896	0.141247	0.249498	0.514889	0.479581	0.104927	0.394626	0.343578	0.176749	0.373506	0.18603	yes	NA	NA
SPAC1F7.01c	spt6	nucleosome remodeling protein/ transcription elongation factor Spt6	SPT6	SUPT6H	0.740054	0.746257	0.834489	0.64189	0.791511	0.886308	0.946228	0.718954	0.740672	0.078721	0.83575	0.100598	no	NA	NA
SPAC1F7.06	hsp3105	ThiJ domain protein, implicated in cellular detoxification	HSP31,SNO4,HSP33,HSP32		1.06653	1.06491	1.05481	1.06009	1.04275	1.08247	1.07644	1.08031	1.06159	0.00527776	1.07049	0.0186619	no	NA	NA
SPAC1F7.07c	fip1	plasma membrane iron transmembrane transporter Fip1	FTH1,FTR1		0.88028	1.10653	0.836059	0.861203	1.05136	1.01027	0.929846	0.982989	0.921019	0.124995	0.993616	0.0509616	no	NA	NA
SPAC1F7.08	fio1	plasma membrane iron transport multicopper oxidase Fio1	GMC1,FET5,FET3		0.989264	0.991117	1.04867	1.04387	1.01734	1.03539	1.03469	1.03243	1.01823	0.0324455	1.02996	0.00851129	no	NA	NA
SPAC1F7.09c	dal2	allantoicase Dal2	DAL2	ALLC	1.11215	1.27068	1.16882	1.24342	1.11106	1.05357	1.13416	1.18185	1.19877	0.0720296	1.12016	0.0532847	no	NA	NA
SPAC1F7.10		hydantoin racemase family (predicted)	DCG1		1.11011	1.03481	1.11161	1.07761	1.08651	1.0713	1.09117	1.08131	1.08353	0.0360736	1.08257	0.00852533	no	NA	NA
SPAC1F7.11c		transcription factor, zf-fungal binuclear cluster type (predicted)			1.01814	0.972547	1.04308	1.08443	1.04472	1.02825	1.03435	1.03734	1.02955	0.0468117	1.03616	0.00684757	no	NA	NA
SPAC1F7.12	yak3	aldose reductase ARK13 family YakC, implicated in cellular detoxification from family members			0.970352	0.966382	1.02695	0.980003	0.986943	1.01047	1.00449	0.965458	0.98592	0.0279417	0.991842	0.0202265	no	NA	NA
SPAC1F8.01	ght3	plasma membrane gluconate:proton symporter Ght3	HXT15,HXT7,HXT6,STL1,HXT13,MAL11,HXT4,HXT1,HXT5,HXT8,HXT9,HXT16,GAL2,HXT2,HXT14,HXT17,HXT11		1.07682	1.06975	1.05797	1.0299	1.03483	0.988136	1.03308	1.023	1.05861	0.0206603	1.01976	0.0217186	no	NA	NA
SPAC1F8.02c	shu1	cell-surface heme acquisition protein Shu1			1.0801	1.00186	1.11801	1.22631	1.0007	1.00068	1.00207	1.05505	1.10657	0.0933317	1.01463	0.0269573	no	NA	NA
SPAC1F8.03c	str3	plasma membrane heme transmembrane transporter Str3	GEX1,SIT1,ARN1,ARN2,GEX2,ENB1		1.12935	1.03287	1.11278	1.06399	1.11921	1.10395	1.07005	1.0954	1.08475	0.0443386	1.09716	0.0205757	no	NA	NA
SPAC1F8.04c		hydrolase, implicated in cellular detoxification (predicted)			0.932757	0.940718	0.92041	0.943755	1.00669	0.997441	0.931196	0.9214	0.93441	0.0104221	0.964181	0.044087	no	NA	NA
SPAC1F8.05	isp3	spore wall structural constituent Isp3			1.00621	0.967886	0.972766	0.993025	1.00016	0.991407	1.05065	1.01822	0.984972	0.0178594	1.01511	0.0261921	no	NA	NA
SPAC1F8.06	pfl8	cell surface glycoprotein, flocculin Pfl8			0.99901	0.978581	1.09172	1.04384	1.06389	1.03445	1.05932	1.1315	1.02829	0.0503121	1.07229	0.0415381	no	NA	NA
SPAC1F8.08		Schizosaccharomyces pombe specific protein			1.04042	1.05615	1.04134	1.05129	1.03498	1.05197	1.04731	1.02927	1.0473	0.00768357	1.04088	0.0105497	no	NA	NA
SPAC20G4.01	caf16	CCR4-Not complex subunit Caf16 (predicted)	CAF16		1.02805	0.970292	1.01461	1.02351	1.01505	1.03881	1.03691	1.05729	1.00912	0.0264788	1.03702	0.0172888	no	NA	NA
SPAC20G4.02c	fus1	formin Fus1	BNR1	DIAPH1	1.17299	1.15342	1.14272	1.1334	1.10872	1.22837	1.12093	1.0454	1.15063	0.0169997	1.12585	0.0759393	no	NA	NA
SPAC20G4.03c	hri1	eIF2 alpha kinase Hri1		EIF2AK3,EIF2AK2	1.0959	1.14627	1.07672	1.11344	1.09925	1.11299	1.11204	1.06583	1.10808	0.0295455	1.09753	0.0220406	no	NA	NA
SPAC20G4.04c	hus1	checkpoint clamp complex protein Hus1	MEC3	HUS1B,HUS1	1.01385	1.03061	1.02554	0.978638	1.0114	0.985152	0.961441	1.03695	1.01216	0.0234233	0.998738	0.0326423	no	NA	NA
SPAC20G4.05c		mitochondrial protein, UPF0061 family, human SELENOO ortholog	FMP40	SELENOO	1.03881	1.03398	1.03964	1.03289	1.00299	1.05245	1.00655	1.00024	1.03633	0.00338746	1.01556	0.0247336	no	NA	NA
SPAC20G4.08	pdc1	P-body assembly protein		EDC4	1.11526	1.08891	1.05852	1.09904	1.14451	1.1216	1.1062	1.30446	1.09043	0.0238837	1.16919	0.0915435	no	NA	NA
SPAC20G8.02		mitochondrial DDHD family phospholipase (predicted)	DDL1	SEC23IP,DDHD1,DDHD2	1.0786	1.11451	1.15811	1.19136	1.08191	1.11111	1.10488	1.23397	1.13565	0.0493589	1.13297	0.0684922	no	NA	NA
SPAC20G8.04c		mitochondrial electron transfer flavoprotein-ubiquinone oxidoreductase Cir2 (predicted)	CIR2	ETFDH	1.05977	1.1523	1.15288	1.11896	1.09939	1.14204	1.14562	1.1573	1.12098	0.0437764	1.13609	0.0253172	no	NA	NA
SPAC20G8.07c	erg2	C-8 sterol isomerase Erg2	ERG2	SIGMAR1	1.03827	1.11248	1.09526	1.05341	1.07338	1.08927	1.01224	1.03727	1.07485	0.0347844	1.05304	0.0348303	no	NA	NA
SPAC20G8.08c	fft1	SMARCAD1 family ATP-dependent DNA helicase Fft1 (predicted)	FUN30	SMARCAD1	1.08954	1.10721	1.07949	1.10117	1.04926	1.10315	1.08839	1.11445	1.09435	0.0123254	1.08881	0.0284447	no	NA	NA
SPAC20G8.09c	nat10	rRNA/tRNA cytidine N-acetyltransferase	KRE33	NAT10	1.09417	1.09571	1.07282	1.05708	1.09825	1.10664	1.10777	1.01667	1.07995	0.0184781	1.08234	0.0439796	no	NA	NA
SPAC20G8.10c	atg6	autophagy associated beclin family protein Atg6	VPS30	BECN1	1.0802	1.17012	1.15614	1.14582	1.04681	1.13741	1.13327	1.12023	1.13807	0.0398432	1.10943	0.0423821	no	NA	NA
SPAC20H4.02	dsc3	Golgi Dsc E3 ligase complex subunit Dsc3	DSC3		0.483489	0.458113	0.525674	0.574012	0.520955	0.447642	0.467019	0.488158	0.510322	0.0507868	0.480944	0.0313891	no	NA	NA
SPAC20H4.03c	tfs1	general transcription elongation factor TFIIS	DST1	TCEA1,TCEA2,TCEA3,TCEANC	0.949141	0.893204	0.964862	0.866899	0.927702	0.962565	0.974282	0.914517	0.918527	0.046155	0.944767	0.0282499	no	NA	NA
SPAC20H4.04	fml2	ATP-dependent 3' to 5' DNA helicase (predicted)	MPH1	FANCM	1.00924	1.03705	1.03997	1.03792	1.07744	1.04683	1.03743	1.02306	1.03105	0.0145873	1.04619	0.023013	no	NA	NA
SPAC20H4.05c	mde1	5'-methylthioribulose-1-phosphate dehydratase, adducin Mde1 (predicted)	MDE1	APIP	1.08136	1.01555	1.04953	1.07196	1.08163	1.10408	1.04622	1.07048	1.0546	0.0292585	1.0756	0.0240637	no	NA	NA
SPAC20H4.06c	gpl1	G-patch RNA-binding protein, involved in splicing Gpl1		GPATCH1	1.0548	0.984634	1.10328	1.03084	0.905484	0.92428	1.04468	0.975662	1.04339	0.0494215	0.962526	0.0622844	no	NA	NA
SPAC20H4.07	rad57	RecA family ATPase Rad57/Rhp57	RAD57	XRCC3	0.955984	0.930773	0.92065	0.972121	0.898163	0.957259	0.931154	0.987219	0.944882	0.0234626	0.943449	0.0378971	no	NA	NA
SPAC20H4.08	whi2	G-patch RNA-binding protein, involved in splicing (predicted)	WHI2	GPATCH1	1.00918	1.03848	1.03127	1.11698	1.03346	1.04737	1.05928	1.09107	1.04898	0.0470179	1.0578	0.0245624	no	NA	NA
SPAC20H4.09		ATP-dependent RNA helicase, spliceosomal Dhx35 (predicted)		DHX35	1.06245	0.93787	1.03233	1.10605	0.976327	0.963282	1.03467	1.01439	1.03468	0.0712811	0.997167	0.0330942	no	NA	NA
SPAC20H4.10	ufd2	ubiquitin-protein ligase E4 Ufd2 (predicted)	UFD2	UBE4B	1.04238	1.1084	1.04961	1.06194	0.999641	1.01219	1.01926	1.00992	1.06558	0.0296663	1.01025	0.00811664	no	NA	NA
SPAC20H4.11c	rho5	Rho family GTPase Rho5	RHO1	RHOA,RHOB,RHOC	1.06733	1.0614	1.06862	1.05665	1.04087	1.04985	1.00801	1.04611	1.0635	0.0055443	1.03621	0.019158	no	NA	NA
SPAC212.01c		S. pombe specific DUF999 family protein 2			1.00894	0.954695	0.99345	0.9693	0.96844	0.944517	1.02217	1.03296	0.981597	0.0242438	0.992023	0.0424184	no	NA	NA
SPAC212.02		Schizosaccharomyces pombe specific protein			1.05142	1.25808	1.1093	1.08179	1.04725	1.09643	1.02505	1.07104	1.12515	0.0917209	1.05994	0.0307298	no	NA	NA
SPAC212.03		hypothetical protein			1.05478	1.06141	1.05158	1.06273	1.03301	1.03511	1.05746	1.02912	1.05762	0.0053234	1.03868	0.0127664	no	NA	NA
SPAC212.04c		S. pombe specific DUF999 family protein 1			1.0618	1.02897	1.04507	1.01422	1.03911	1.00044	0.993892	1.01632	1.03751	0.0205167	1.01244	0.020118	no	NA	NA
SPAC212.08c		S. pombe specific GPI anchored protein family 1			1.09278	1.05788	1.07608	0.957373	1.02684	1.04632	1.03413	1.06219	1.04603	0.0607972	1.04237	0.0154675	no	NA	NA
SPAC21E11.03c	pcr1	transcription factor Pcr1			1.11543	1.07136	1.12785	1.13347	1.11459	1.12621	1.16825	1.09767	1.11203	0.028142	1.12668	0.0300885	no	NA	NA
SPAC21E11.04	aca1	L-azetidine-2-carboxylic acid acetyltransferase Aca1			1.02276	0.986346	1.04409	1.02827	0.973424	0.985416	1.06175	0.987569	1.02037	0.0244169	1.00204	0.0402908	no	NA	NA
SPAC21E11.05c	cyp8	cyclophilin family peptidyl-prolyl cis-trans isomerase Cyp8		PPIL2	1.09308	1.09996	1.22222	1.07822	1.06131	1.0389	1.05482	1.04938	1.12337	0.0665238	1.0511	0.0094842	no	NA	NA
SPAC222.04c	ies6	Ino80 complex subunit Ies6	IES6	INO80C	0.708154	0.725307	0.762103	0.748093	0.742862	0.751401	0.83776	0.756042	0.735914	0.0239254	0.772016	0.0441676	no	NA	NA
SPAC222.05c	mss1	mitochondrial tRNA wobble uridine modification GTPase Mss1 (predicted)	MSS1	GTPBP3	0.824126	0.644763	0.616488	0.573277	0.950552	0.911426	0.84073	0.587971	0.664663	0.110298	0.82267	0.162933	no	NA	NA
SPAC222.07c	hri2	eIF2 alpha kinase Hri2		EIF2AK3,EIF2AK2	1.12367	1.15171	1.12046	1.2118	1.10798	1.24549	1.15876	1.10764	1.15191	0.0423229	1.15497	0.0649538	no	NA	NA
SPAC222.08c	sno1	glutamine aminotransferase subunit Sno1 (predicted)	SNO3,SNO1,SNO2		0.742638	0.721107	0.778195	0.608674	0.65298	0.697202	0.621389	0.714362	0.712654	0.0732074	0.671483	0.0422369	no	NA	NA
SPAC222.13c		6-phosphofructo-2-kinase (predicted)	PFK26	PFKFB1,PFKFB2,PFKFB3,PFKFB4	1.07974	1.07059	1.09255	1.17775	1.09919	1.11158	1.12974	1.0705	1.10516	0.0492243	1.10275	0.024895	no	NA	NA
SPAC222.14c	sey1	ER fusion GTPase, atlastin Sey1	SEY1		1.05669	1.04901	1.05016	1.02679	1.02925	1.02336	1.04918	1.03895	1.04566	0.01303	1.03519	0.0113294	no	NA	NA
SPAC222.15	meu13	Tat binding protein 1(TBP-1)-interacting protein (TBPIP) homolog (predicted)	HOP2	PSMC3IP	1.05846	1.06297	1.06844	1.02621	1.03597	1.03782	1.05088	1.01489	1.05402	0.0189844	1.03489	0.0148916	no	NA	NA
SPAC227.01c	erd1	Erd1 homolog (predicted)	ERD1	XPR1	1.09207	1.05053	0.882783	0.87939	1.10734	1.02955	0.975946	1.05505	0.976195	0.111132	1.04197	0.054642	no	NA	NA
SPAC227.03c	yea6	mitochondrial carrier, NAD Yea6 (predicted)	YEA6,YIA6		1.1869	1.18567	1.14279	1.09981	1.10771	1.1382	1.15069	1.09632	1.15379	0.0414245	1.12323	0.0254509	no	NA	NA
SPAC227.04	atg10	Atg12 conjugating enzyme Atg10	ATG10	ATG10	1.0206	1.05391	1.10386	1.07758	1.01208	1.0593	1.03201	1.08114	1.06399	0.0353963	1.04613	0.0303202	no	NA	NA
SPAC227.05	gim3	prefoldin subunit 4, Gim3 (predicted)	GIM3	PFDN4	1.06623	1.17398	1.16546	1.13913	1.20588	1.19865	1.19805	1.16857	1.1362	0.0489455	1.19279	0.0165325	no	NA	NA
SPAC227.06	yip5	Rab GTPase binding Yip5 (predicted)	YIP5	YIPF1,YIPF2	1.04269	1.05407	1.04946	1.07374	1.03999	0.920425	1.05203	1.04678	1.05499	0.0133485	1.01481	0.0631129	no	NA	NA
SPAC227.07c	pab1	protein phosphatase PP2A regulatory subunit B-55 Pab1	CDC55	PPP2R2D,PPP2R2A,PPP2R2B,PPP2R2C	1.03691	1.13338	1.05463	1.03382	1.04096	1.03571	1.03522	1.08143	1.06468	0.046706	1.04833	0.0222189	no	NA	NA
SPAC227.10	gim4	prefoldin subunit 2, Gim4(predicted)	GIM4	PFDN2	1.12224	1.16121	1.11266	1.11132	1.07715	1.09122	1.13946	1.0842	1.12686	0.0234125	1.09801	0.0282266	no	NA	NA
SPAC227.11c	yos9	sensor for misfolded ER glycoproteins Yos9 (predicted)	YOS9	OS9,ERLEC1	1.03894	1.12183	1.05356	1.04265	1.05283	1.05731	1.08056	1.1035	1.06424	0.0388873	1.07355	0.0233742	no	NA	NA
SPAC227.13c	isu1	mitochondrial [2Fe-2S] cluster assembly protein Isu1	ISU2,ISU1	ISCU	1.03112	1.15617	1.053	0.947168	1.0533	1.0924	0.989932	1.07723	1.04687	0.0859714	1.05322	0.0451567	no	NA	NA
SPAC227.14	yfh7	uridine kinase Yfh7 (predicted)	YFH7		0.816262	0.776745	0.503299	0.675728	0.762069	0.717031	0.608964	0.535767	0.693009	0.139632	0.655958	0.102703	no	NA	NA
SPAC227.15	reg1	protein phosphatase regulatory subunit Reg1 (predicted)	REG1		1.0479	1.11981	1.05222	1.06607	1.0395	1.09091	1.0681	1.08947	1.0715	0.0331255	1.072	0.0240445	no	NA	NA
SPAC227.18	lys3	saccharopine dehydrogenase Lys3	LYS1	AASS	1.01356	0.983542	0.974517	0.921615	1.05302	1.03511	1.00723	0.933214	0.973308	0.0382911	1.00714	0.0527654	no	NA	NA
SPAC22A12.01c	pso2	DNA 5' exonuclease (predicted)	PSO2	DCLRE1A	1.00885	0.960485	0.880779	0.79675	1.00994	0.988627	0.977001	1.05132	0.911716	0.0930735	1.00672	0.0327121	no	NA	NA
SPAC22A12.02c	mug103	Schizosaccharomyces specific protein Mug103			1.03582	1.0536	1.06322	1.06019	1.01711	1.04851	1.0947	1.4367	1.05321	0.0122649	1.14926	0.194262	no	NA	NA
SPAC22A12.03c	csn4	COP9/signalosome complex subunit Csn4		COPS4	0.995769	0.956749	0.957378	1.0147	0.992177	0.951909	0.966319	0.988369	0.98115	0.0288673	0.974693	0.0189905	no	NA	NA
SPAC22A12.04c	rps2201	40S ribosomal protein S15a (predicted)	RPS22A,RPS22B	RPS15A	0.779194	0.886257	0.817149	0.890441	0.850005	0.876911	0.854238	1.04731	0.84326	0.0543476	0.907116	0.0942068	no	NA	NA
SPAC22A12.06c	fsh2	serine hydrolase-like, human TSTD2 and OVCA2 ortholog, unknown biological role, implicated in co-factor metabolism	FSH2	OVCA2,TSTD2	1.12916	1.1446	1.1256	1.14681	1.08883	1.14206	1.09094	1.05492	1.13654	0.0107148	1.09419	0.0359321	no	NA	NA
SPAC22A12.07c	ogm1	protein O-mannosyltransferase Ogm1	PMT5,PMT1	POMT2	0.790015	0.811288	0.651044	0.718931	0.796591	0.77207	0.625785	0.668036	0.742819	0.072821	0.71562	0.0818077	no	NA	NA
SPAC22A12.10	ept1	diacylglycerol cholinephosphotransferase/ diacylglycerol ethanolaminesphotransferase Ept1 (predicted)	EPT1,CPT1	CHPT1,CEPT1	1.09483	1.11201	1.09709	1.20785	1.04257	1.10197	1.05821	1.16066	1.12794	0.0538118	1.09085	0.0528959	no	NA	NA
SPAC22A12.11	dak1	dihydroxyacetone kinase Dak1	DAK2,DAK1	TKFC	1.01389	0.946938	1.06447	0.987607	1.05715	0.983717	1.03138	1.07753	1.00323	0.0492497	1.03744	0.040492	no	NA	NA
SPAC22A12.14c		BSD domain protein, unknown biological role	DOS2	BSDC1	1.05449	1.07976	1.05235	1.04754	1.0704	1.06789	1.09968	1.0478	1.05853	0.0144425	1.07144	0.0213676	no	NA	NA
SPAC22A12.16	acl2	ATP-citrate synthase subunit 2 (predicted)		ACLY	1.09188	1.13035	1.14763	1.12682	1.11074	1.13884	1.12212	1.09973	1.12417	0.0233667	1.11786	0.0167076	no	NA	NA
SPAC22A12.17c		short chain dehydrogenase (predicted)			1.04089	1.02903	1.06111	1.0238	1.04823	1.08626	1.08263	1.07017	1.03871	0.0165567	1.07182	0.0171707	no	NA	NA
SPAC22E12.01	pet3	Golgi phosphoenolpyruvate transmembrane transporter Pet3	YMD8	SLC35C2	1.02755	0.990326	1.00213	1.01247	1.01476	1.00042	0.99162	0.988747	1.00812	0.0158015	0.998888	0.0116915	no	NA	NA
SPAC22E12.03c	sdj1	glyoxylase III sdj1		PARK7	0.754221	0.724747	0.649627	0.623467	0.735545	0.850868	0.650545	0.634708	0.688016	0.0615701	0.717917	0.099078	no	NA	NA
SPAC22E12.04	ccs1	superoxide dismutase copper chaperone Ccs1	CCS1	CCS	0.977625	0.929937	0.971538	1.04383	0.982626	0.999996	1.01369	1.09655	0.980732	0.0471012	1.02322	0.0505144	no	NA	NA
SPAC22E12.05c	rer1	Rer1 family protein (predicted)	RER1	RER1	1.03751	1.00261	0.942812	1.04844	1.08551	1.00447	0.963678	1.02198	1.00784	0.0475547	1.01891	0.0506762	no	NA	NA
SPAC22E12.06c	gmh3	alpha-1,2-galactosyltransferase Gmh3	MNN10,MNN11		1.06342	1.04633	1.107	1.08941	1.06127	1.0751	1.09743	1.12497	1.07654	0.0269454	1.08969	0.0278426	no	NA	NA
SPAC22E12.11c	set3	histone lysine methyltransferase Set3	SET4,SET3	KMT2E	1.04448	0.992982	1.00686	1.16975	1.00027	0.964623	0.985261	0.981415	1.05352	0.0804832	0.982892	0.0146461	no	NA	NA
SPAC22E12.14c	sck2	serine/threonine protein kinase S6K Sck2	SCH9	SGK1,SGK3,SGK2,AKT1,AKT2	0.904624	0.910371	0.87898	0.882003	0.986118	0.947089	0.978892	0.903695	0.893994	0.0158157	0.953949	0.0375481	no	NA	NA
SPAC22E12.19	snt1	Set3 complex subunit Snt1	SNT1	NCOR1	0.976459	0.984347	0.971637	0.963158	1.00222	1.01878	1.04166	1.03726	0.9739	0.00887321	1.02498	0.0181261	no	NA	NA
SPAC22F3.02	atf31	transcription factor Atf31			1.06317	1.055	1.07866	1.07976	1.04366	1.05636	1.14464	1.13393	1.06915	0.0120969	1.09465	0.0519861	no	NA	NA
SPAC22F3.03c	rdh54	ATP-dependent DNA helicase Rdh54	RDH54	RAD54B	1.06834	1.07376	1.03278	1.05823	1.03192	1.03243	1.05255	1.03379	1.05828	0.0181776	1.03767	0.00995087	no	NA	NA
SPAC22F3.04	mug62	AMP binding enzyme, human DIP2 family (predicted)	CMR2	DIP2A,DIP2C,DIP2B	1.13029	1.09063	1.20377	1.40679	1.06846	1.07347	1.06322	1.0405	1.20787	0.140653	1.06141	0.0145572	no	NA	NA
SPAC22F3.06c	lon1	mitochondrial matrix Lon protease	PIM1	LONP1	0.954675	0.872615	0.876032	0.881141	0.937828	0.910538	0.872955	0.893018	0.896116	0.0391968	0.903585	0.0275121	no	NA	NA
SPAC22F3.07c	atp20	F1-FO ATP synthase subunit G (predicted)	ATP20	ATP5MGL,ATP5MG	1.05367	0.982779	1.06413	1.06031	1.0181	1.02841	1.05364	1.04834	1.04022	0.0385388	1.03712	0.0166973	no	NA	NA
SPAC22F3.08c	rok1	ATP-dependent RNA helicase Rok1 (predicted)	ROK1	DDX52	0.734264	0.802145	0.746889	0.7821	0.81414	0.854306	0.779449	0.826093	0.76635	0.031292	0.818497	0.0310041	no	NA	NA
SPAC22F3.09c	res2	MBF transcription factor complex subunit Res2	MBP1		0.832734	0.911885	0.757535	0.838062	0.873279	0.868793	0.823804	0.789885	0.835054	0.063052	0.83894	0.039606	no	NA	NA
SPAC22F3.10c	gcs1	glutamate-cysteine ligase Gcs1	GSH1	GCLC	0.43394	0.390247	0.340637	0.409715	0.419955	0.344319	0.336701	0.266064	0.393635	0.0395954	0.34176	0.0629192	no	NA	NA
SPAC22F3.11c	snu23	U4/U6 x U5 tri-snRNP complex subunit Snu23	SNU23	ZMAT2	1.10035	1.05109	1.13507	1.11987	1.08117	1.0328	1.06392	1.05197	1.10159	0.0365496	1.05747	0.0203503	no	NA	NA
SPAC22F3.12c	rgs1	regulator of G-protein signaling Rgs1	SST2		1.06486	1.08156	1.05895	1.09365	1.06435	1.10336	1.07869	1.03266	1.07475	0.015822	1.06976	0.0295192	no	NA	NA
SPAC22F3.13	tsc1	hamartin		TSC1	0.943417	0.90233	1.05703	1.01334	0.99527	0.960315	1.04103	1.0883	0.979029	0.0693111	1.02123	0.0556032	no	NA	NA
SPAC22F8.02c	pvg5	Golgi 4,6-pyruvylated galactose (PvGal) residue biosynthesis protein Pvg5			0.939148	0.992357	0.914483	0.927912	0.941345	0.971486	0.984088	0.920144	0.943475	0.034112	0.954266	0.0289662	no	NA	NA
SPAC22F8.03c		Schizosaccharomyces pombe specific protein			1.11723	1.06897	1.10478	1.11176	1.07865	1.10387	1.02283	1.0874	1.10068	0.021747	1.07319	0.0351642	no	NA	NA
SPAC22F8.04	pet1	Golgi phosphoenolpyruvate transmembrane transporter Pet1		SLC35C1	0.8596	0.893308	0.837143	0.836058	0.875846	0.890227	0.842336	0.830218	0.856527	0.0268142	0.859656	0.028067	no	NA	NA
SPAC22F8.05		alpha,alpha-trehalose-phosphate synthase (predicted)	TSL1,TPS3		1.02855	1.0495	1.09975	1.07821	0.994672	1.0348	1.07305	1.03749	1.064	0.0313404	1.035	0.0320451	no	NA	NA
SPAC22F8.07c	rtf1	replication termination factor Rtf1	REB1,NSI1	TTF1	1.07432	1.1201	1.12545	1.12464	1.09084	1.12304	1.09435	1.10787	1.11113	0.0246528	1.10403	0.0146496	no	NA	NA
SPAC22F8.09	rrp16	rRNA processing protein Rrp16 (predicted)	NOP53	NOP53	1.06198	1.12434	1.11625	1.10359	1.07726	1.12034	1.08584	1.11959	1.10154	0.0277215	1.10076	0.022456	no	NA	NA
SPAC22F8.11	plc1	phosphoinositide phospholipase C Plc1	PLC1	PLCB1,PLCH2,PLCH1,PLCB2,PLCB3,PLCB4,PLCD1,PLCD3,PLCD4,PLCL1,PLCL2,PLCG1,PLCG2	0.871386	0.91879	0.866457	0.872602	0.853991	0.901158	0.820725	0.809138	0.882309	0.0244658	0.846253	0.0412458	no	NA	NA
SPAC22F8.12c	shf1	small histone ubiquitination factor Shf1	LGE1	PPHLN1	0.497514	0.541977	0.395676	0.350914	0.444067	0.550433	0.282499	0.367064	0.44652	0.0883892	0.411016	0.113985	yes	NA	NA
SPAC22G7.01c	fra1	iron responsive transcriptional regulator, peptidase family (predicted)	FRA1	XPNPEP1,XPNPEP2	1.14449	1.14057	1.11532	1.08511	1.07074	1.09763	1.12563	1.15417	1.12137	0.0274174	1.11204	0.0359331	no	NA	NA
SPAC22G7.02	kap111	karyopherin/importin beta family nuclear import signal receptor Kap111 (predicted)	KAP122	IPO13	1.07882	1.10504	1.07065	1.04313	1.00585	1.04153	1.03971	1.03384	1.07441	0.0254961	1.03023	0.0165809	no	NA	NA
SPAC22G7.03		Schizosaccharomyces specific protein			1.03018	1.01615	1.02473	1.08951	1.00983	0.990972	1.03023	1.08829	1.04015	0.0334155	1.02983	0.042143	no	NA	NA
SPAC22G7.04	pan2	PAN complex (poly(A)-specific ribonuclease) ubiquitin C-terminal hydrolase subunit Pan2 (predicted)	PAN2	PAN2	1.02673	1.05871	1.08721	1.10118	1.06414	1.06384	1.04828	1.06385	1.06846	0.0329562	1.06003	0.00783565	no	NA	NA
SPAC22G7.05	kri1	ribosome biogenesis protein Kri1 (predicted)	KRI1	KRI1	1.02935	1.08293	1.02434	1.01113	1.11139	1.106	1.07887	1.10801	1.03694	0.0316124	1.10107	0.0149649	no	NA	NA
SPAC22G7.06c	ura1	carbamoyl-phosphate synthase (glutamine hydrolyzing), aspartate carbamoyltransferase Ura1	URA2	CAD	1.05481	1.04167	1.05414	1.03234	1.03396	1.05057	1.02344	0.985216	1.04574	0.010784	1.0233	0.0277335	no	NA	NA
SPAC22G7.07c	ime4	mRNA (N6-adenosine)-methyltransferase Ime4 (predicted)	IME4	METTL4	0.981191	0.978322	1.01973	1.04865	1.00664	0.99207	1.04146	0.987291	1.00697	0.0335913	1.00686	0.0244854	no	NA	NA
SPAC22G7.08	ppk8	serine/threonine protein kinase Ppk8 (predicted)	RTK1,PRR2,NPR1,HRK1		1.01097	0.935032	1.02465	0.997028	1.0221	0.97057	0.999237	0.983537	0.991919	0.0395656	0.993862	0.0221783	no	NA	NA
SPAC22G7.11c	cum1	Con-6 family conserved fungal protein			1.04418	0.984094	1.0088	0.953747	0.964444	0.97951	1.06478	0.957642	0.997706	0.0383003	0.991594	0.0496394	no	NA	NA
SPAC22H10.02		DUF4452 family conserved fungal protein			1.09073	1.13924	1.08186	1.07245	1.02528	1.04836	1.05049	1.02418	1.09607	0.0297303	1.03708	0.0142921	no	NA	NA
SPAC22H10.03c	kap114	karyopherin/importin beta family nuclear import signal receptor Kap14	KAP114	IPO9	1.00833	0.897044	0.941619	0.951642	1.0524	1.03429	0.971274	0.934741	0.949658	0.0457486	0.998176	0.0547475	no	NA	NA
SPAC22H10.04	ppa3	protein phosphatase type 2A Ppa1	PPG1	PPP3CA,PPP3CB,PPP3CC	1.03287	1.14186	1.02956	1.03743	1.03305	1.07323	1.02186	1.02073	1.06043	0.0543836	1.03722	0.0246454	no	NA	NA
SPAC22H10.07	scd2	Cdc42 GTPase complex scaffold subunit Scd2	BEM1		0.92871	0.935626	0.785646	0.897637	0.998639	0.914194	0.824682	0.87292	0.886905	0.0694979	0.902609	0.0737341	no	NA	NA
SPAC22H10.08		DUF2009 family protein, conserved in yeast and apicomplexa			1.09277	1.03426	1.05217	1.06443	1.18129	1.17201	1.19227	1.16375	1.06091	0.0245897	1.17733	0.0122726	no	NA	NA
SPAC22H10.09		Schizosaccharomyces specific protein			0.922004	0.936743	0.896766	0.862927	1.01357	1.03013	0.985263	0.962193	0.90461	0.0323217	0.99779	0.0301063	no	NA	NA
SPAC22H10.11c	crf1	transcriptional corepressor for ribosomal proteins via TOR signaling pathway Crf1 (predicted)	CRF1,IFH1		0.784664	0.765555	0.735572	0.729145	0.756321	0.828136	0.781983	0.695422	0.753734	0.0260186	0.765465	0.0553475	no	NA	NA
SPAC22H10.13	zym1	metallothionein Zym1			1.11156	1.10159	1.18298	1.12375	1.14238	1.13038	1.09661	1.1158	1.12997	0.0364831	1.12129	0.0197186	no	NA	NA
SPAC22H12.01c	mug35	Schizosaccharomyces specific protein Mug35			1.07564	1.18363	1.13375	1.10861	1.02134	1.1069	1.09522	1.14317	1.12541	0.0455278	1.09166	0.0511326	no	NA	NA
SPAC22H12.05c	fsc1	fasciclin domain protein Fsc1	YLR001C	POSTN	0.982616	1.01532	0.967808	0.98036	0.952315	0.937082	1.0201	0.993406	0.986526	0.0202712	0.975726	0.0379614	no	NA	NA
SPAC23A1.02c	ted1	GPI-remodelling mannose-ethanolamine phosphate phosphodiesterase Ted1 (predicted)	TED1	MPPE1	1.15659	1.31868	1.25925	1.20086	1.14669	1.15798	1.13654	1.18518	1.23384	0.0704713	1.1566	0.0209723	no	NA	NA
SPAC23A1.03	apt1	adenine phosphoribosyltransferase (APRT) Apt1	APT2,APT1	APRT	0.977016	0.91556	0.981194	0.958234	1.07646	0.998887	1.04992	1.01751	0.958001	0.0300042	1.03569	0.0343978	no	NA	NA
SPAC23A1.04c	mnl1	alpha mannosidase Mnl1 (predicted)	MNL1	EDEM1	1.04461	1.0866	1.02686	1.02799	1.01889	1.02087	0.999294	0.959623	1.04651	0.0279289	0.999668	0.0284162	no	NA	NA
SPAC23A1.06c	cmk2	MAPK-activated protein kinase Cmk2	RCK1,RCK2		1.05264	1.07958	1.04498	1.0272	1.03433	1.08042	1.05527	1.08903	1.0511	0.021771	1.06476	0.0248335	no	NA	NA
SPAC23A1.07		ubiquitin-protein ligase E3 (predicted)	PSH1	RNF170	0.70702	0.722333	0.704124	0.774391	0.808213	0.832757	0.689833	0.78469	0.726967	0.0326099	0.778873	0.0625199	no	NA	NA
SPAC23A1.09	rbm8	exon junction complex subunit, RNA-binding protein Rbm8		RBM8A	0.867205	0.84027	0.900717	0.933607	0.775985	0.796683	0.934013	0.927768	0.88545	0.0405227	0.858612	0.0839249	no	NA	NA
SPAC23A1.11	rpl1602	60S ribosomal protein L13/L16 (predicted)	RPL16A,RPL16B	RPL13A	0.330934	0.392574	0.121319	0	0.406931	0.489457	0.098813	0.0172284	0.211206	0.182498	0.253107	0.230195	yes	NA	NA
SPAC23A1.14c		pyridoxal phosphate-dependent transferase, unknown specificity, implicated in sulfur compound metabolism	YHR112C		1.04321	1.03745	1.04405	1.08762	1.04902	1.02994	1.05973	1.04574	1.05308	0.0232114	1.04611	0.0123231	no	NA	NA
SPAC23A1.16c	rtr1	RNA polymerase II CTD phosphatase Rtr1 (predicted)	RTR1	RPAP2	1.07927	1.20748	1.1675	1.14438	1.08719	1.08568	1.28651	1.21704	1.14966	0.0536785	1.1691	0.0995852	no	NA	NA
SPAC23A1.19c	hrq1	RecQ type DNA helicase Hrq1 (predicted)	HRQ1	RECQL4	0.568533	0.636435	0.398388	0.376067	0.640014	0.525986	0.349102	0.335977	0.494856	0.127658	0.46277	0.146525	yes	NA	NA
SPAC23C11.01	ice2	ER membrane protein involved triglyceride mobilization ICE2 family	ICE2		1.12593	1.04961	1.12082	1.10061	1.10362	1.09309	1.10797	1.10714	1.09924	0.0348491	1.10296	0.00684062	no	NA	NA
SPAC23C11.02c	rps23	40S ribosomal protein S23 (predicted)	RPS23A,RPS23B	RPS23	0.655755	0.768647	0.667804	0.599009	0.715497	0.774169	0.645683	0.798881	0.672804	0.0705864	0.733557	0.0682263	no	NA	NA
SPAC23C11.04c	pnk1	DNA kinase/phosphatase Pnk1	TPP1	PNKP	0.818511	0.874522	0.731315	0.815427	0.822404	0.855166	0.683004	0.937235	0.809944	0.0590374	0.824452	0.105948	no	NA	NA
SPAC23C11.06c		vacuolar membrane hydrolase, implicted in protein catabolism	YNL115C		1.05919	1.04161	1.06008	1.02627	1.01644	1.00042	0.949037	1.00788	1.04679	0.0161056	0.993445	0.0303203	no	NA	NA
SPAC23C11.07		Schizosaccharomyces pombe specific protein			1.07575	1.06472	1.18263	1.1977	1.04742	1.06914	1.17777	1.09444	1.1302	0.0696589	1.09719	0.0570534	no	NA	NA
SPAC23C11.08	php3	CCAAT-binding factor complex subunit Php3	HAP3	NFYB	0.566975	0.331512	0.797524	0.739786	0.754523	0.394735	0.890799	0.771478	0.60895	0.209294	0.702884	0.214196	yes	NA	NA
SPAC23C11.10	mpn1	poly(U)-specific exoribonuclease, producing 3' uridine cyclic phosphate ends Mpn1	USB1	USB1	0.828616	0.798351	0.822735	0.816737	0.788199	0.805693	0.809865	0.772711	0.81661	0.0131031	0.794117	0.0170808	no	NA	NA
SPAC23C11.13c	hpt1	guanine/xanthine/hypoxanthine phosphoribosyltransferase Hpt1	HPT1,XPT1	PRTFDC1,HPRT1	1.0766	1.27426	1.09192	1.1307	1.08417	1.08048	1.04351	1.117	1.14337	0.0901779	1.08129	0.030062	no	NA	NA
SPAC23C11.14	zhf1	ER zinc importer, CDF family, Zhf1	ZRC1,COT1	SLC30A1	1.11879	1.16801	1.09633	1.14638	1.08822	1.09139	1.06463	1.06869	1.13238	0.0313584	1.07823	0.0135282	no	NA	NA
SPAC23C11.15	pst2	Clr6 histone deacetylase complex subunit Pst2	SIN3	SIN3A,SIN3B	0.790389	0.825326	0.00174717	0.162377	0.816715	0.929633	0	0.204252	0.44496	0.424378	0.48765	0.455247	yes	NA	NA
SPAC23C4.02	crn1	actin binding protein, coronin Crn1	CRN1	CORO1A,CORO1B,CORO1C	1.08387	1.06459	1.03001	1.0457	1.10093	1.00219	1.02996	1.03785	1.05604	0.0233266	1.04273	0.0417057	no	NA	NA
SPAC23C4.03	hrk1	haspin related kinase Hrk1	ALK2,ALK1	HASPIN	1.13034	1.07091	1.30027	1.09478	1.1047	1.08262	1.12747	1.15316	1.14908	0.103712	1.11699	0.0302819	no	NA	NA
SPAC23C4.05c	les1	LEA domain protein Les1	MSC1		1.02553	1.04276	1.05874	1.0633	1.02521	1.04004	1.03486	1.00263	1.04758	0.0171404	1.02568	0.0165499	no	NA	NA
SPAC23C4.06c	efm6	elongation factor EF-1 alpha (eEF1A) lysine 390 methylase Efm6 (predicted)	EFM6	EEF1AKMT3,METTL21A	1.17785	1.20555	1.24074	1.20733	1.27811	1.33324	1.39115	1.42691	1.20787	0.0257362	1.35735	0.0654217	no	NA	NA
SPAC23C4.07	tht2	karyogamy protein Tht2			1.11267	1.08347	1.1344	1.08369	1.08486	1.09361	1.16602	1.14278	1.10356	0.0247172	1.12182	0.0389637	no	NA	NA
SPAC23C4.08	rho3	Rho family GTPase Rho3	RHO3	RHOA,RHOB,RHOC	1.09115	1.0655	1.12191	1.12533	1.08495	1.10709	1.17317	1.11167	1.10097	0.0282052	1.11922	0.037812	no	NA	NA
SPAC23C4.09c		DNA-binding TFAR19-related protein, human Programmed cell death protein 5 ortholog (predicted)	SDD2	PDCD5	0.941014	0.945691	1.06056	1.06782	0.890996	0.949199	1.07767	1.00429	1.00377	0.0698549	0.980539	0.0795794	no	NA	NA
SPAC23C4.12	hhp2	serine/threonine protein kinase Hhp2	HRR25	CSNK1D,CSNK1E	1.10581	1.19121	1.27054	1.18096	1.15977	1.20905	1.17314	1.20116	1.18713	0.0673914	1.18578	0.0231926	no	NA	NA
SPAC23C4.16c	atg15	autophagy associated lysophospholipase Atg15	ATG15	DAGLA,DAGLB	1.11452	1.0886	1.11391	1.10419	1.11042	1.07084	1.11299	1.10895	1.1053	0.0121013	1.1008	0.0200407	no	NA	NA
SPAC23C4.17	trm402	tRNA (cytosine-5-)-methyltransferase (predicted)	NCL1	NSUN2	1.08537	1.07012	1.06594	1.0778	1.07817	1.07325	1.1108	1.06861	1.07481	0.00858492	1.08271	0.0191328	no	NA	NA
SPAC23D3.01	pdp3	PWWP domain protein, involved in chromatin remodeling (predicted)	PDP3		1.06514	1.10322	1.0896	1.05683	1.06737	1.08625	1.04995	1.03925	1.0787	0.0214652	1.06071	0.020598	no	NA	NA
SPAC23D3.03c		GTPase activating protein (predicted)		TBC1D12,TBC1D14	1.08993	1.08263	1.08408	1.0855	1.0543	1.08366	1.0852	1.09222	1.08554	0.00315751	1.07885	0.0167807	no	NA	NA
SPAC23D3.04c	gpd2	glycerol-3-phosphate dehydrogenase Gpd2	GPD1	GPD1L,GPD1	0.264078	0.277625	0.262931	0.382829	0.224213	0.252728	0.250041	0.271712	0.296866	0.0576961	0.249674	0.0195225	no	NA	NA
SPAC23D3.09	arp42	SWI/SNF and RSC complex subunit Arp42	ARP4	ACTL6B,ACTL6A	0.679431	0.818773	0.621532	0.668635	0.729728	0.735065	0.712028	0.700235	0.697093	0.084926	0.719264	0.0160586	no	NA	NA
SPAC23D3.10c	eng2	cell wall and ascospore endo-1,3-beta-glucanase Eng2	ACF2,DSE4		1.01352	1.07651	1.0491	1.05824	1.0654	1.0515	1.06015	1.02668	1.04934	0.0264642	1.05093	0.0171561	no	NA	NA
SPAC23D3.11	ayr1	1-acyldihydroxyacetone phosphate reductase Ayr1 (predicted)	AYR1	BDH1,HSD11B2,HSD17B2	1.12836	1.07351	1.17365	1.17029	1.14953	1.12905	1.17431	1.10013	1.13645	0.0467468	1.13825	0.0314392	no	NA	NA
SPAC23D3.12		plasma membrane inorganic phosphate transmembrane transporter (predicted)	PHO84		1.02747	0.997181	1.02491	1.021	1.04278	1.03993	0.991143	0.98746	1.01764	0.0138975	1.01533	0.0301124	no	NA	NA
SPAC23D3.13c		GEF (predicted)	MON2	MON2	1.08714	1.07085	1.10182	1.07128	1.07325	1.08175	1.06581	1.0872	1.08277	0.0147895	1.077	0.00941518	no	NA	NA
SPAC23E2.01	fep1	iron-sensing transcription factor Fep1			1.01607	1.08359	1.11512	1.11844	0.940614	0.867707	1.01327	1.05242	1.0833	0.0474966	0.968503	0.0816172	no	NA	NA
SPAC23E2.03c	ste7	arrestin family meiotic suppressor protein Ste7			1.0554	1.03422	1.02131	1.04084	1.00944	1.04893	1.04737	1.01338	1.03794	0.0141823	1.02978	0.0212804	no	NA	NA
SPAC23G3.02c	sib1	ferrichrome synthetase Sib1			1.01076	0.976544	1.05289	1.05519	1.00589	0.987474	1.04185	1.03662	1.02385	0.0375722	1.01796	0.0257794	no	NA	NA
SPAC23G3.03	sib2	ornithine N5 monooxygenase (predicted)			1.08706	1.08	1.13621	1.05371	1.1184	1.08828	1.15485	1.16383	1.08925	0.034442	1.13134	0.0347854	no	NA	NA
SPAC23G3.04	ies4	Ino80 complex subunit Ies4	IES4		1.04895	1.04238	1.05632	1.07373	1.00617	1.04053	1.07132	1.0196	1.05535	0.0135159	1.03441	0.0283842	no	NA	NA
SPAC23G3.05c		conserved endomembrane protein, regulator of G-protein signaling (RGS) domain, implicated in signal transduction (predicted)	RAX1	AKAP10	1.08357	1.09592	1.06169	1.04571	1.05644	1.07933	1.03819	1.04222	1.07172	0.0223815	1.05404	0.0185847	no	NA	NA
SPAC23G3.07c	snf30	SWI/SNF complex subunit Snf30	SNF11		1.12596	1.1719	1.11537	1.19122	1.09514	1.1351	1.12423	1.07826	1.15111	0.0362872	1.10818	0.026125	no	NA	NA
SPAC23G3.08c	ubp7	ubiquitin C-terminal hydrolase Ubp7	UBP7	USP45	1.11474	1.12844	1.08503	1.13455	1.08039	1.08209	0.9871	1.05065	1.11569	0.0220557	1.05006	0.044386	no	NA	NA
SPAC23G3.10c	ssr3	SWI/SNF and RSC complex subunit Ssr3	RSC6,SNF12	SMARCD1,SMARCD2,SMARCD3	1.01761	1.06531	1.03264	1.05091	1.03654	1.03455	1.0398	1.13524	1.04162	0.0208545	1.06154	0.0491846	no	NA	NA
SPAC23G3.12c	htr12	serine protease, involved in lipid metabolism (predicted)	NMA111	HTRA2,HTRA4,HTRA3,HTRA1	1.06106	0.983885	1.05082	0.995251	1.02488	1.00346	1.05276	1.01449	1.02275	0.0388254	1.0239	0.0211358	no	NA	NA
SPAC23H3.03c	npr2	SEA/Iml1/Npr2/3 complex subunit Npr2	NPR2	NPRL2	0.947395	0.939907	1.08157	0.958955	1.07526	1.01175	1.08705	1.12973	0.981957	0.0668689	1.07595	0.0487766	no	NA	NA
SPAC23H3.04		conserved fungal multispanning membrane protein			1.04236	1.06995	1.09987	1.19606	0.999072	1.03226	0.976189	1.02129	1.10206	0.066923	1.0072	0.0248617	no	NA	NA
SPAC23H3.05c	swd1	Set1C complex subunit Swd1	SWD1	RBBP5	0.918591	0.931411	0.872591	0.949182	0.879823	0.882398	0.828013	0.90589	0.917944	0.0327337	0.874031	0.0328442	no	NA	NA
SPAC23H3.06	apl6	AP-3 adaptor complex subunit Apl6 (predicted)	APL6	AP3B1,AP3B2	0.873539	0.913159	0.956887	0.93981	0.918522	0.851633	1.06584	0.909384	0.920848	0.0363118	0.936346	0.0912702	no	NA	NA
SPAC23H3.08c	bub3	mitotic spindle checkpoint WD repeat protein Bub3	BUB3	BUB3	1.03133	1.03397	1.04617	1.02305	1.0389	1.02977	1.02016	1.0266	1.03363	0.00956706	1.02886	0.00779892	no	NA	NA
SPAC23H3.11c		beta-glucan biosynthesis protein (predicted)	SKN1,KRE6		1.07644	1.07865	1.06832	1.10551	1.01913	1.02094	1.0234	1.03076	1.08223	0.0161444	1.02356	0.0051107	no	NA	NA
SPAC23H3.12c		mitochondrial hydrogen/potassium transport system protein (predicted)	YDL183C		1.05789	1.06624	1.09553	1.05978	1.03387	1.05528	1.09786	1.09415	1.06986	0.0174824	1.07029	0.0309871	no	NA	NA
SPAC23H3.13c	gpa2	heterotrimeric G protein alpha-2 subunit Gpa2	GPA2		0.0919727	0.139695	0.0054572	0	0.0889569	0.0520228	0	0.0133417	0.0592813	0.0681823	0.0385803	0.0401826	yes	NA	NA
SPAC23H3.14	avl9	post-Golgi vesicle-mediated transport protein Avl9 (predicted)	AVL9	AVL9	1.10468	1.0777	1.13171	1.12077	1.07136	1.0459	1.05064	1.08779	1.10871	0.0234682	1.06392	0.0193747	no	NA	NA
SPAC23H3.15c		Scizosaccharomyces specific protein			0.981447	1.02865	1.04843	1.0519	0.946095	0.926922	1.00014	1.03826	1.02761	0.0324316	0.977853	0.0508201	no	NA	NA
SPAC23H4.01c	osh3	sterol transfer protein Osh3	OSH3	OSBPL3	1.08547	1.14391	1.08327	1.11873	1.07838	1.08969	1.15458	1.126	1.10784	0.0290055	1.11216	0.0348196	no	NA	NA
SPAC23H4.02	ppk9	serine/threonine protein kinase Ppk9 (predicted)			1.07382	0.991647	1.05768	1.03125	1.01609	1.02939	1.03932	1.11439	1.0386	0.0358835	1.0498	0.0441006	no	NA	NA
SPAC23H4.08	iwr1	RNA polymerase II nuclear import protein Iwr1 (predicted)	IWR1		1.02495	1.13567	1.09419	1.085	1.05297	1.13213	1.0639	1.01357	1.08495	0.0456712	1.06564	0.0493144	no	NA	NA
SPAC23H4.09	cdb4	endonuclease Cdb4 (predicted)		PA2G4	1.04886	0.992187	1.04856	1.03774	0.987968	1.00695	1.03676	1.03257	1.03184	0.0269358	1.01606	0.0228995	no	NA	NA
SPAC23H4.10c	thi4	bifunctional thiamine-phosphate dipyrophosphorylase/hydroxyethylthiazole kinase	THI6		0.505634	0.555209	0.597399	0.590505	0.527808	0.540944	0.604502	0.60341	0.562187	0.0419866	0.569166	0.0405311	no	NA	NA
SPAC23H4.12	alp13	MRG family Clr6 histone deacetylase complex subunit Alp13	EAF3	MORF4,MORF4L2,MORF4L1	0.775872	0.81462	0.810857	0.807116	0.814568	0.777348	0.787585	0.836349	0.802116	0.0177624	0.803963	0.0266954	no	NA	NA
SPAC23H4.14	vam6	HOPS complex Rab GEF subunit Vam6 (predicted)	VAM6	VPS39	1.00417	1.08154	0.99266	0.960847	1.05092	1.02239	1.0127	0.958913	1.0098	0.0512134	1.01123	0.0384669	no	NA	NA
SPAC23H4.16c	not11	CCR4-Not complex subunit Not11		CNOT11	1.04894	1.09944	1.05987	1.01732	1.07862	1.07601	1.03199	1.04333	1.05639	0.0339	1.05749	0.0233807	no	NA	NA
SPAC23H4.17c	srb10	mediator complex, cyclin-dependent protein kinase subunit Srb10	SSN3	CDK8,CDK19	0.118829	1.68497	0.0472237	0.293988	0.166231	0.0919535	0.142593	0.359458	0.536253	0.772795	0.190059	0.117106	yes	NA	NA
SPAC24B11.06c	sty1	MAP kinase Sty1	HOG1	MAPK11,MAPK12,MAPK13,MAPK14	1.06137	1.0744	1.05989	1.08363	1.04979	1.04063	1.03642	1.01429	1.06982	0.0112778	1.03528	0.0150706	no	NA	NA
SPAC24B11.07c		oxidoreductase (predicted)	PAM1,SVL3		1.17143	1.11568	1.16256	1.25744	1.13948	1.15011	1.1748	1.23832	1.17678	0.0590735	1.17568	0.0443033	no	NA	NA
SPAC24B11.08c	erv46	COPII-coated vesicle component Erv46 (predicted)	ERV46	ERGIC3	0.990945	0.939207	0.982035	0.967986	0.981158	0.955956	0.955084	0.907068	0.970043	0.0226256	0.949816	0.0309576	no	NA	NA
SPAC24B11.10c	cfh1	SEL1/TPR repeat protein Cfh1 (predicted)	ACK1,SHC1	DELE1	1.0727	1.0951	1.05651	1.04357	1.03747	1.05759	1.06407	1.07181	1.06697	0.0222174	1.05773	0.0147087	no	NA	NA
SPAC24B11.12c	dnf2	plasma membrane phospholipid-translocating ATPase complex, ATPase subunit Dnf2 (predicted)	DNF2	ATP10A,ATP10B,ATP10D	0.931481	1.00389	0.925076	0.961392	0.958692	1.01517	0.948912	0.971702	0.95546	0.0359579	0.973619	0.0292302	no	NA	NA
SPAC24B11.13	hem3	hydroxymethylbilane synthase Hem3 (predicted)	HEM3	HMBS	1.08216	1.09048	1.1057	1.14689	1.09809	1.10197	1.04532	1.09223	1.10631	0.0287571	1.0844	0.0263615	no	NA	NA
SPAC24C9.02c	cyt2	cytochrome c1 heme lyase Cyt2 (predicted)	CYT2	HCCS	1.00196	1.03907	1.05784	1.01556	1.02986	0.995532	1.02789	1.01044	1.0286	0.0247943	1.01593	0.0161598	no	NA	NA
SPAC24C9.05c	mug70	CBS and PB1 domain protein, conserved in fungi and plants, implicated in signalling Mug70			1.0018	0.930383	0.98196	0.994214	1.04332	1.04466	0.984532	1.04082	0.977089	0.0321918	1.02833	0.0292437	no	NA	NA
SPAC24C9.07c	bgs2	spore wall 1,3-beta-glucan synthase catalytic subunit Bgs2	GSC2,FKS1,FKS3		1.0865	1.1151	1.11592	1.16571	1.05847	1.09884	1.1258	1.11201	1.12081	0.0329128	1.09878	0.029042	no	NA	NA
SPAC24C9.08	cps1	vacuolar carboxypeptidase (predicted)	CPS1	PM20D1	1.07188	1.04346	1.07039	1.07827	1.03967	1.07052	1.05625	1.0463	1.066	0.0154104	1.05319	0.0134181	no	NA	NA
SPAC24C9.12c	shm1	serine hydroxymethyltransferase Shm1 (predicted)	SHM2	SHMT1,SHMT2	0.859328	1.07527	0.865539	0.953863	0.869687	0.990287	0.854133	0.822447	0.938501	0.100887	0.884139	0.0734449	no	NA	NA
SPAC24C9.14	otu1	ubiquitin-specific cysteine protease, OTU family, Otu1	OTU1	YOD1	1.02942	0.98943	1.10303	1.05799	0.998525	1.02778	1.04965	1.06212	1.04497	0.0478448	1.03452	0.02788	no	NA	NA
SPAC24C9.15c	spn5	meiotic septin Spn5			1.16031	1.09236	1.16993	1.15673	1.14156	1.11891	1.11888	1.15095	1.14483	0.0354228	1.13257	0.0162539	no	NA	NA
SPAC24C9.16c	cox8	cytochrome c oxidase subunit VIII (predicted)	COX8	COX7C	1.11614	1.10131	1.08097	1.05853	1.0636	1.12914	1.01739	1.02958	1.08924	0.025041	1.05993	0.050111	no	NA	NA
SPAC24H6.02c	tim15	TIM23 translocase complex subunit Tim15 (predicted)	ZIM17	DNLZ	1.02814	1.08081	1.03292	1.0159	1.04163	1.05881	1.04837	1.06748	1.03944	0.0284966	1.05407	0.0113942	no	NA	NA
SPAC24H6.03	cul3	cullin 3	CUL3	CUL3	1.06199	0.915864	1.00378	1.01595	1.03426	0.998333	1.02448	0.992809	0.999395	0.0610701	1.01247	0.0200472	no	NA	NA
SPAC24H6.04	hxk1	hexokinase 1	HXK1,HXK2	GCK,HK1,HK2,HK3	1.05992	1.07589	1.03844	1.04471	1.07663	1.07321	1.0423	1.08386	1.05474	0.0167369	1.069	0.0183463	no	NA	NA
SPAC24H6.07	rps901	40S ribosomal protein S9	RPS9B,RPS9A	RPS9	0.633406	0.623824	0.555069	0.603564	0.647532	0.661783	0.646357	0.662008	0.603966	0.0348913	0.65442	0.00864554	no	NA	NA
SPAC24H6.08		Schizosaccharomyces specific protein			1.06838	1.09691	1.06884	1.08103	0.985962	1.05015	1.00905	1.02135	1.07879	0.0134252	1.01663	0.0267306	no	NA	NA
SPAC24H6.09	gef1	Cdc42 RhoGEF Gef1			1.03777	0.940683	1.00636	0.999632	1.00243	1.00468	0.985833	1.06608	0.996111	0.0405192	1.01475	0.0352314	no	NA	NA
SPAC24H6.10c		phospho-2-dehydro-3-deoxyheptonate aldolase (predicted)	ARO4,ARO3		1.09309	1.08915	1.1202	1.17288	1.09718	1.13427	1.0924	1.0503	1.11883	0.0385874	1.09353	0.0343664	no	NA	NA
SPAC24H6.11c		sulfate transmembrane transporter (predicted)	YGR125W		1.06055	1.01557	0.949748	1.09009	0.998017	1.04307	0.868438	1.06589	1.02899	0.0610692	0.993855	0.0882391	no	NA	NA
SPAC24H6.13		calcium permeable stress-gated cation channel (predicted)	PHM7	TMEM63B,TMEM63C,TMEM63A	0.953046	0.930518	0.926103	0.954006	0.915764	0.931706	0.951639	0.928813	0.940918	0.0146745	0.931981	0.0148272	no	NA	NA
SPAC25A8.01c	fft3	SMARCAD1 family ATP-dependent DNA helicase Fft3	FUN30	SMARCAD1	1.07626	1.07993	1.11655	1.12022	1.04335	1.01262	1.03609	1.10093	1.09824	0.0233585	1.04825	0.037491	no	NA	NA
SPAC25A8.02	atg14	autophagy associated protein Atg14	ATG14	ATG14	1.09957	1.19026	1.1723	1.16014	1.10553	1.15227	1.13654	1.08313	1.15557	0.0393322	1.11937	0.0309958	no	NA	NA
SPAC25A8.03c		mitochondrial arginine methyltransferase, human NDUFAF7 ortholog (predicted)	YKL162C	NDUFAF7	1.12675	1.08439	1.13169	1.21651	1.09458	1.12504	1.27976	1.12884	1.13983	0.0553524	1.15706	0.0832295	no	NA	NA
SPAC25B8.01	dap1	cytochrome P450 regulator Dap1	DAP1	PGRMC2,PGRMC1	1.08812	1.10759	1.08107	1.05762	1.11172	1.0966	1.00026	1.06195	1.0836	0.0206318	1.06763	0.0495125	no	NA	NA
SPAC25B8.05	deg1	tRNA-pseudouridine synthase Deg1 (predicted)	DEG1	PUS3	0.847986	0.87929	0.947518	0.847468	0.85899	0.899754	0.995812	0.900726	0.880565	0.0470499	0.91382	0.0580182	no	NA	NA
SPAC25B8.06c	dia4	mitochondrial serine-tRNA ligase (predicted)	DIA4	SARS2	0.972661	0.988809	0.962927	0.918519	1.02208	0.967867	1.014	0.96893	0.960729	0.0300967	0.993219	0.028853	no	NA	NA
SPAC25B8.07c	rcf1	cytochrome c oxidase assembly protein Rcf1	RCF1	HIGD1B,HIGD2B,HIGD1C,HIGD2A,HIGD1A	1.10961	1.12426	1.20235	1.06178	1.06393	1.06334	1.06083	1.04158	1.1245	0.058359	1.05742	0.0106469	no	NA	NA
SPAC25B8.08		Golgi Ras-interacting protein with DIL domain, human RADIL and RASIP1 ortholog (predicted), implicated in vesicle-mediated transport	YPR089W	RADIL,RASIP1	1.0251	1.03539	1.02253	0.972616	1.03687	1.03772	1.04085	1.03413	1.01391	0.0280852	1.03739	0.00276505	no	NA	NA
SPAC25B8.09		trans-aconitate 3-methyltransferase (predicted)	TMT1,CRG1		1.06499	1.12248	1.12409	1.1142	1.06451	1.09686	1.05367	1.06407	1.10644	0.0279698	1.06978	0.0187372	no	NA	NA
SPAC25B8.10		trans-aconitate 3-methyltransferase (predicted)	TMT1,CRG1		1.0567	1.06856	1.05961	1.03006	1.06025	1.04426	1.06451	1.04613	1.05373	0.0165657	1.05379	0.0101025	no	NA	NA
SPAC25B8.11		transcription factor (predicted)	DAL81		1.04786	1.04645	1.06298	1.05313	1.05208	1.0566	1.06728	1.04116	1.05261	0.00748578	1.05428	0.0108217	no	NA	NA
SPAC25B8.13c	isp7	2-OG-Fe(II) oxygenase superfamily protein			1.22816	1.27509	1.17964	1.24906	1.20935	1.34549	1.29548	1.32706	1.23299	0.0404147	1.29434	0.0603056	no	NA	NA
SPAC25B8.15c	tyw3	wybutosine biosynthesis protein Tyw3 (predicted)	TYW3	TYW3	1.06698	1.0586	1.11713	1.04558	1.08883	1.11047	1.06236	1.10009	1.07207	0.031301	1.09044	0.020699	no	NA	NA
SPAC25B8.17	ypf1	intramembrane aspartyl protease of the perinuclear ER membrane Ypf1 (predicted)	YPF1	HM13	0.689285	0.629189	0.647696	0.633647	0.709032	0.67879	0.699451	0.674187	0.649955	0.0273807	0.690365	0.0166005	no	NA	NA
SPAC25B8.18		mitochondrial thioredoxin-related protein (predicted)	FMP46		1.16574	1.20377	1.2012	1.22961	1.3883	1.36721	1.35939	1.5279	1.20008	0.0262417	1.4107	0.0790809	no	NA	NA
SPAC25B8.19c	loz1	transcription factor zf-C2H2 type			0.559675	0.634187	0.507148	0.475637	0.59034	0.655036	0.511759	0.547765	0.544162	0.0693082	0.576225	0.06158	no	NA	NA
SPAC25G10.01		RNA-binding protein involved in histone acetylation		TRRAP	1.03203	0.983289	1.03396	1.05602	1.03448	0.974589	1.02473	1.04932	1.02633	0.0306853	1.02078	0.0324112	no	NA	NA
SPAC25G10.02	cce1	mitochondrial cruciform-cutting endonuclease Cce1	CCE1		1.09954	1.10751	1.14046	1.06816	1.08443	1.10678	1.11656	1.11167	1.10392	0.0296971	1.10486	0.0141928	no	NA	NA
SPAC25G10.03	zip1	transcription factor Zip1	MET28,MET4		0.197265	0.228973	0.274401	0.216208	0.279829	0.191324	0.243945	0.277434	0.229212	0.0328222	0.248133	0.0412632	no	NA	NA
SPAC25G10.05c	his1	ATP phosphoribosyltransferase	HIS1		0.10996	0.119986	0.11962	0.15392	0.136506	0.120713	0.150418	0.161267	0.125871	0.0192668	0.142226	0.0175612	no	NA	NA
SPAC25G10.06	rps2801	40S ribosomal protein S28 (predicted)	RPS28B,RPS28A	RPS28	0.661977	0.681328	0.642191	0.696598	0.706581	0.696166	0.668873	0.671564	0.670524	0.0236104	0.685796	0.0185156	no	NA	NA
SPAC25G10.09c	pan1	actin cortical patch component, with EF hand and WH2 motif Panl (predicted)	PAN1	ITSN1,ITSN2	1.08893	1.09346	1.10143	1.07885	1.07274	1.07807	1.04919	1.10702	1.09067	0.00941977	1.07676	0.023757	no	NA	NA
SPAC25H1.02	jmj1	histone demethylase Jmj1 (predicted)		JMJD4	1.07001	1.04397	1.0589	1.03156	1.07297	1.05931	1.06113	1.04988	1.05111	0.0168441	1.06082	0.00948069	no	NA	NA
SPAC25H1.03	atg101	autophagy associated HORMA domain protein Atg101		ATG101	1.02938	1.11959	1.06458	1.05923	1.00901	1.03121	1.04995	1.0589	1.0682	0.0376034	1.03727	0.0220916	no	NA	NA
SPAC25H1.04	mug105	K48-linkage specific deubiquitinase		ZUP1	1.07754	1.04593	1.09444	1.07283	1.01631	1.08069	1.07098	1.0176	1.07269	0.0201049	1.04639	0.0342275	no	NA	NA
SPAC25H1.05	meu29	calcium transport regulatory factor (predicted)		SARAF	0.950662	0.914995	0.959477	1.11057	0.868362	0.934935	0.965144	1.04207	0.983926	0.0865922	0.952627	0.0720416	no	NA	NA
SPAC25H1.06	pcf3	CAF assembly factor (CAF-1) complex subunit C, Pcf3	MSI1	RBBP4,RBBP7	0.642712	0.722048	0.427719	0.434572	0.565103	0.566641	0.328923	0.341395	0.556763	0.148649	0.450515	0.133301	yes	NA	NA
SPAC25H1.07	emc1	ER membrane protein complex subunit Emc1 (predicted)	EMC1	EMC1	0.924655	0.944742	0.929809	0.845108	0.985934	0.974125	0.987475	0.955027	0.911078	0.0447975	0.97564	0.0149802	no	NA	NA
SPAC25H1.09	mde5	alpha-amylase homolog Mde5			1.04891	1.04618	1.05415	1.01636	1.02634	1.07236	1.08039	1.07636	1.0414	0.0170167	1.06386	0.0252307	no	NA	NA
SPAC26A3.01	sxa1	aspartic protease Sxa1	MKC7,YPS7,YPS6,YPS1,YPS3		1.03043	1.09906	1.09523	1.04045	1.05234	1.07776	1.14853	1.08807	1.06629	0.035894	1.09168	0.0407691	no	NA	NA
SPAC26A3.02	myh1	adenine DNA glycosylase Myh1		MUTYH	1.13538	1.06794	1.00156	1.0505	1.08702	1.07925	1.06641	1.0504	1.06384	0.0553519	1.07077	0.0160209	no	NA	NA
SPAC26A3.04	rpl2002	60S ribosomal protein L20 (predicted)	RPL20A,RPL20B	RPL18A	0.633394	0.677227	0.636639	0.680509	0.711034	0.746431	0.68231	0.789528	0.656942	0.0253874	0.732325	0.0462815	no	NA	NA
SPAC26A3.06	bud23	rRNA (guanine-N7-)-methyltransferase Bud23 (predicted)	BUD23	BUD23	0.978513	1.02506	0.99924	1.15822	0.998892	1.00425	1.07044	0.996986	1.04026	0.0809108	1.01764	0.0353335	no	NA	NA
SPAC26A3.07c	rpl1101	60S ribosomal protein L11 (predicted)	RPL11B,RPL11A	RPL11	0.815205	0.94432	0.787553	0.754303	0.957219	0.979616	0.885218	0.789435	0.825345	0.0831326	0.902872	0.0856792	no	NA	NA
SPAC26A3.09c	rga2	RhoGAP, GTPase activating protein Rga2	BEM3	CHN1,CHN2	1.13131	1.20835	1.16354	1.15914	1.14254	1.10428	1.13604	1.19723	1.16558	0.0318819	1.14502	0.0386122	no	NA	NA
SPAC26A3.10	cnt6	centaurin ADP ribosylation factor GTPase activating protein family (predicted)		ACAP1,ACAP2,ACAP3	1.05251	1.07206	1.08084	1.06292	1.05531	1.06032	1.06195	1.03892	1.06708	0.0121599	1.05412	0.0105211	no	NA	NA
SPAC26A3.11		mitochondrial omega-amidase (predicted)	NIT3	NIT2	1.04923	1.04728	1.06	1.04586	1.17398	1.13319	1.19597	1.16631	1.05059	0.00642289	1.16736	0.0260189	no	NA	NA
SPAC26A3.14c		DUF1748 family protein	MCO8		1.02497	1.02699	1.08555	0.98812	0.962643	0.985563	1.01034	0.966394	1.03141	0.0402743	0.981236	0.0218481	no	NA	NA
SPAC26A3.16	dsk2	UBA domain protein Dph1/Dsk2	DSK2	UBQLN4,UBQLN1,UBQLN2,UBQLN3	1.1023	1.13532	1.07897	1.10834	1.18034	1.18587	1.12415	1.10367	1.10623	0.0231635	1.14851	0.0408769	no	NA	NA
SPAC26A3.17c	rmt2	N-methyltransferase (predicted)	RMT2	GAMT	1.11554	1.07622	1.29072	1.04599	1.05156	1.10118	1.07076	1.09849	1.13212	0.109503	1.0805	0.023691	no	NA	NA
SPAC26F1.01	sec74	Arf GEF Sec74 (predicted)	SYT1	DAPP1	1.02799	0.936861	1.04942	1.01952	1.02062	0.938944	1.01716	0.990414	1.00845	0.0493572	0.991785	0.0377255	no	NA	NA
SPAC26F1.02	pnn1	splicing factor, pinin ortholog Pnn1		PNN	1.114	1.15848	1.07476	1.11404	1.0885	1.1261	1.11558	1.08343	1.11532	0.0342121	1.1034	0.0206917	no	NA	NA
SPAC26F1.04c	etr1	enoyl-[acyl-carrier protein] reductase (predicted)	ETR1	MECR	1.06743	1.37838	1.15824	1.06051	1.1675	1.16756	1.1893	1.1759	1.16614	0.148333	1.17506	0.0102821	no	NA	NA
SPAC26F1.05	mug106	Schizosaccharomyces pombe specific protein Mug106			0.878573	0.958377	1.21828	0.843856	0.873389	0.882024	1.00469	0.906253	0.974771	0.16927	0.91659	0.0603604	no	NA	NA
SPAC26F1.07		glucose 1-dehydrogenase (NADP+) (predicted)	YPR1,GCY1		1.11324	1.1265	1.11629	1.12508	1.0985	1.12053	1.0899	1.12124	1.12028	0.0065125	1.10754	0.015804	no	NA	NA
SPAC26F1.08c		malate transmembrane transporter (predicted)	BRE4		1.10651	1.13582	1.09954	1.10982	1.07584	1.08752	1.05923	1.0895	1.11292	0.0158575	1.07802	0.0139001	no	NA	NA
SPAC26F1.09	gyp51	GTPase activating protein Gyp51 (predicted)	GYL1,GYP5	TBC1D1,RABGAP1,TBC1D4,RABGAP1L,EVI5L,EVI5	0.919889	0.95182	0.952049	0.941566	1.03794	0.988658	1.02142	0.99846	0.941331	0.0151076	1.01162	0.022279	no	NA	NA
SPAC26F1.10c	pyp1	tyrosine phosphatase Pyp1	PTP3,PTP2	PTPN1,PTPN2	1.01143	1.0119	1.00851	0.960118	1.00374	1.0331	1.0057	0.976985	0.99799	0.0252923	1.00488	0.0229247	no	NA	NA
SPAC26F1.12c	hgh1	Armadillo-type fold protein, human HGH1 ortholog, implicated in ribosome biogenesis	HGH1	HGH1	0.98847	0.975217	1.01819	1.00261	1.00091	0.943436	0.992143	0.986457	0.996122	0.0184821	0.980738	0.0255687	no	NA	NA
SPAC26F1.14c	aif1	mitochondrial inner membrane anchored oxidoreductase, apoptosis-inducing factor homolog Aif1 (predicted)	AIF1	AIFM3,AIFM1	1.08136	1.12753	1.13989	1.18704	1.10193	1.0885	1.16723	1.08572	1.13396	0.0434377	1.11085	0.0382508	no	NA	NA
SPAC26H5.02c	mgs1	DNA replication ATPase Mgs1 (predicted)	MGS1	WRNIP1	1.06151	1.01049	1.07099	1.02177	1.01597	1.01471	1.00224	0.949383	1.04119	0.0295573	0.995577	0.0314134	no	NA	NA
SPAC26H5.03	pcf2	CAF assembly factor (CAF-1) complex subunit B, Pcf2	CAC2	CHAF1B	1.25767	1.18645	1.38031	1.19499	1.24408	1.29316	1.32637	1.28738	1.25486	0.0894597	1.28775	0.0338051	no	NA	NA
SPAC26H5.04	gid5	GID complex armadillo repeat subunit Gid5 (predicted)	VID28	ARMC8	1.08771	1.00484	1.07245	1.07644	1.04001	1.09502	1.05313	1.12741	1.06036	0.0375701	1.07889	0.0399553	no	NA	NA
SPAC26H5.05	mga2	IPT/TIG ankyrin repeat gene-specific transcription coactivator Mga2	MGA2,SPT23		0.973338	1.00741	0.937142	1.00594	1.02303	1.03806	1.00591	1.07629	0.980958	0.0331755	1.03582	0.0300091	no	NA	NA
SPAC26H5.07c		seven transmembrane receptor protein (predicted)	YHL017W,PTM1	TMEM87A,TMEM87B	1.02436	0.982096	1.00999	1.01845	0.966413	0.966763	0.969404	0.958003	1.00872	0.0187058	0.965146	0.00494544	no	NA	NA
SPAC26H5.08c	bgl2	glucan beta-glucosidase Bgl2 (predicted)	BGL2		1.21218	1.07505	1.24027	1.32913	1.09105	1.09492	1.18753	1.20925	1.21416	0.105285	1.14568	0.0615182	no	NA	NA
SPAC26H5.09c		oxidoreductase involved in NADPH regeneration (predicted)	YMR315W	GFOD1,GFOD2	1.1292	1.20423	1.15348	1.091	1.13535	1.15671	1.16948	1.13328	1.14448	0.047414	1.14871	0.017433	no	NA	NA
SPAC26H5.10c	tif51	translation elongation and termination factor eIF5A (predicted)	HYP2,ANB1	EIF5A,EIF5A2	1.09347	1.13715	1.18492	1.12367	1.09321	1.11234	1.12885	1.1423	1.1348	0.0380745	1.11918	0.0212055	no	NA	NA
SPAC27D7.02c	grp1	Golgi GRIP domain protein Grp1 (predicted)	IMH1		1.06086	1.05092	1.0943	1.058	1.03992	1.03783	1.04825	1.05657	1.06602	0.0193084	1.04564	0.00856427	no	NA	NA
SPAC27D7.03c	mei2	RNA-binding protein involved in meiosis Mei2			1.01295	0.97667	1.04078	1.00957	0.999156	1.02438	1.02858	1.03636	1.00999	0.0262501	1.02212	0.0160936	no	NA	NA
SPAC27D7.04	omt2	4-alpha-hydroxytetrahydrobiopterin dehydratase (predicted)	MCO14	PCBD2,PCBD1	1.07391	1.08611	1.57521	1.24268	1.04709	1.06161	1.38181	1.12164	1.24448	0.233492	1.15304	0.155889	no	NA	NA
SPAC27D7.05c	apc14	anaphase-promoting complex subunit Apc14			1.112	1.15534	1.04673	1.16346	1.04514	1.10316	1.02603	1.12007	1.11938	0.0534438	1.0736	0.045117	no	NA	NA
SPAC27D7.06	etf1	electron transfer flavoprotein alpha subunit EtfA (predicted)	AIM45	ETFA	1.01089	0.933695	0.997116	0.989749	0.974139	0.986382	1.01731	0.927374	0.982862	0.0339283	0.976301	0.0373361	no	NA	NA
SPAC27D7.08c	mtl16	23S rRNA/U6 snRNA (adenine-N(6))-methyltransferase Mtl16		METTL16	0.976257	0.967976	0.996408	0.978407	1.03296	0.963371	1.02067	1.03425	0.979762	0.0119737	1.01281	0.0335239	no	NA	NA
SPAC27D7.11c		But2 family protein, similar to cell surface molecules			0.993859	0.958089	0.996981	0.987022	1.0008	0.976449	0.946675	0.957239	0.983987	0.0177595	0.970292	0.0237839	no	NA	NA
SPAC27D7.12c	but1	thioredoxin family protein But1			1.04796	1.04914	1.04985	1.05277	1.03584	1.05046	1.07055	1.1098	1.04993	0.00204633	1.06666	0.0320873	no	NA	NA
SPAC27D7.13c	ssm4	dynactin microtubule-binding subunit, p150-Glued Ssm4	NIP100	DCTN1,DCTN2,DCTN3	1.0681	1.04629	1.08762	1.09198	1.04756	1.08288	1.05922	1.06765	1.0735	0.0209015	1.06433	0.0148634	no	NA	NA
SPAC27D7.14c	tpr1	RNA polymerase II associated Paf1 complex subunit Tpr1	CTR9	CTR9	0.304277	0.38124	0.219569	0.177741	0.349682	0.300235	0.212902	0.215646	0.270707	0.0905579	0.269616	0.0670256	yes	NA	NA
SPAC27E2.02	yih1	IMPACT homolog, cytoplasmic translational regulator Yih1 (predicted)	YIH1,YDL177C	IMPACT	1.05393	0.883545	0.968728	1.004	0.985181	0.954074	0.974248	0.86651	0.97755	0.071759	0.945003	0.0538915	no	NA	NA
SPAC27E2.03c		Obg-like ATPase, human OLA1 ortholog (predicted)	OLA1	OLA1	0.945461	0.87401	0.920742	0.968114	0.989038	0.974436	0.914943	0.892444	0.927082	0.0403246	0.942715	0.04637	no	NA	NA
SPAC27E2.07	pvg2	Golgi 4,6-pyruvylated galactose (PvGal) residue biosynthesis protein Pvg2			0.874246	0.898867	0.829192	0.858909	0.87916	0.864858	0.898823	0.898211	0.865303	0.0291627	0.885263	0.0163822	no	NA	NA
SPAC27E2.09	mak2	histidine kinase Mak2			0.996863	1.06361	1.0091	1.04347	1.02092	1.14134	1.04046	1.05074	1.02826	0.0307332	1.06336	0.0534315	no	NA	NA
SPAC27E2.11c		Schizosaccharomyces specific protein			0.613634	0.626901	0.708354	0.630417	0.675884	0.762594	0.708003	0.718294	0.644826	0.0429638	0.716194	0.0358206	no	NA	NA
SPAC27F1.03c	uch1	ubiquitin C-terminal hydrolase Uch1	YUH1	UCHL3	1.01024	0.981428	0.957463	0.959064	1.02366	1.02403	0.999894	1.0264	0.977048	0.0246817	1.0185	0.0124608	no	NA	NA
SPAC27F1.05c		aminotransferase class-III, unknown specificty			1.09511	1.05386	1.06008	1.07506	1.03856	1.04618	1.04652	1.07729	1.07103	0.0183552	1.05214	0.0171652	no	NA	NA
SPAC27F1.06c	ani2	CENP-A amino terminus domain (NTD) isomerase Ani2	FPR4,FPR3		1.07385	1.05127	1.1011	1.06108	1.04583	1.05955	1.06312	1.04991	1.07182	0.021594	1.0546	0.00808347	no	NA	NA
SPAC27F1.08	pdt1	plasma membrane Nramp family manganese ion transmembrane transporter	SMF2,SMF3,SMF1	SLC11A1,SLC11A2	1.08541	1.08803	1.10911	1.0565	1.0513	1.05901	1.0551	1.32055	1.08476	0.021623	1.12149	0.132746	no	NA	NA
SPAC27F1.10		Schizosaccharomyces pombe specific protein			1.06253	1.08443	1.0742	1.06919	1.06528	1.07991	1.09649	1.06381	1.07259	0.00922748	1.07637	0.015254	no	NA	NA
SPAC29A4.02c		translation elongation factor EF-1 gamma subunit	YGR201C,TEF4,CAM1	EEF1E1,EEF1G	1.05884	0.993969	1.04408	1.05026	1.03748	1.02945	1.05511	1.0217	1.03679	0.0291805	1.03593	0.0143143	no	NA	NA
SPAC29A4.05	cam2	myosin I light chain Cam2		CALM1,CALM2,CALM3,CALML3,CALML5,CALML4	1.04895	1.05329	1.02218	1.02228	1.03039	1.03449	1.06046	1.05837	1.03668	0.0167705	1.04593	0.0156873	no	NA	NA
SPAC29A4.09		rRNA exonuclease Rrp17 (predicted)	RRP17	NOL12	0.649864	0.734159	0.855649	0.701086	0.668816	0.817805	0.933253	0.807673	0.735189	0.0874738	0.806887	0.108246	no	NA	NA
SPAC29A4.11	rga3	RhoGAP, GTPase activating protein Rga3	RGA2,RGA1	CHN1,CHN2	1.05062	1.06782	1.07677	1.08814	1.01726	1.12589	1.08355	1.06006	1.07084	0.0158373	1.07169	0.045373	no	NA	NA
SPAC29A4.13	ure6	urease accessory protein UreF			1.09535	1.04898	1.08318	1.07745	1.05966	1.05656	1.07971	1.07146	1.07624	0.0196444	1.06685	0.0107128	no	NA	NA
SPAC29A4.14c	pex3	peroxin-3 peroxisome import protein Pex3 (predicted)	PEX3	PEX3	1.06612	0.970004	1.02923	1.06931	1.08668	1.03307	1.01509	1.00527	1.03367	0.0461741	1.03503	0.0363082	no	NA	NA
SPAC29A4.16	hal4	serine/threonine protein kinase Hal4	SAT4		0.583946	0.590036	0.66397	0.80056	0.619935	0.460434	0.635807	0.6127	0.659628	0.10075	0.582219	0.0817619	no	NA	NA
SPAC29A4.17c		mitochondrial FUN14 family protein involved in mitophagy	FUN14	FUNDC2,FUNDC1	1.00144	1.01181	0.906378	0.971861	1.04764	0.98881	0.959358	0.994973	0.972874	0.0474531	0.997695	0.0367452	no	NA	NA
SPAC29A4.18	prw1	Clr6 histone deacetylase complex subunit Prw1	HAT2	RBBP4,RBBP7	1.00624	0.984985	1.03418	0.979587	1.03525	1.0752	1.0573	1.08257	1.00125	0.0247877	1.06258	0.0210828	no	NA	NA
SPAC29A4.19c	cta5	Ca2+/Mn2+ transporting P-type ATPase P5 type Cta5	YPK9	ATP13A3,ATP13A2,ATP13A5	1.06633	0.991643	1.09665	1.06175	1.06355	1.10147	1.1091	1.09677	1.0541	0.044422	1.09272	0.0201014	no	NA	NA
SPAC29A4.20	elp3	elongator complex subunit Elp3	ELP3	ELP3	0.627204	0.690169	0.704357	0.611467	0.661268	0.588972	0.669463	0.691225	0.658299	0.0458156	0.652732	0.0443464	no	NA	NA
SPAC29B12.02c	set2	histone lysine H3-K36 methyltransferase Set2	SET2	SETD2	1.01977	1.05274	0.972197	1.02256	1.02826	1.04466	1.0157	1.02804	1.01682	0.0332837	1.02917	0.0118826	no	NA	NA
SPAC29B12.03	spd1	ribonucleotide reductase (RNR) inhibitor	DIF1		0.989584	1.00669	1.01178	0.934749	1.01279	1.00837	1.00153	1.0485	0.985699	0.0352678	1.0178	0.020987	no	NA	NA
SPAC29B12.04	snz1	pyridoxal 5'-phosphate synthase (glutamine hydrolysing)	SNZ3,SNZ1,SNZ2		0.410917	0.358803	0.327252	0.330938	0.267809	0.388133	0.253455	0.296528	0.356977	0.0386199	0.301481	0.0604798	no	NA	NA
SPAC29B12.05c	mtq1	mitochondrial N(5)-glutamine methyltransferase (predicted)	MTQ1	HEMK1	0.435701	0.469162	0.248807	0.333954	0.618883	0.443576	0.23344	0.352177	0.371906	0.100203	0.412019	0.162542	yes	NA	NA
SPAC29B12.06c	rcd1	CCR4-Not complex RNA-binding protein subunit Rcd1	CAF40	CNOT9	0.952688	1.13764	0.910689	0.960398	0.807171	0.90789	0.757487	0.8637	0.990353	0.10059	0.834062	0.0656147	no	NA	NA
SPAC29B12.08	clr5	Clr5 protein			1.16969	1.13127	1.18079	1.11532	1.23141	1.18727	1.21641	1.1842	1.14927	0.0310231	1.20482	0.0229092	no	NA	NA
SPAC29B12.10c	pgt1	plasma membrane glutathione transmembrane transporter Pgt1	OPT1,OPT2		1.18975	1.19787	1.20119	1.21073	1.17097	1.22822	1.16558	1.0876	1.19988	0.00868012	1.16309	0.0577624	no	NA	NA
SPAC29B12.11c		human WW domain binding protein-2 ortholog		WBP2,WBP2NL	1.03318	1.03841	1.08848	1.0685	1.07077	1.0852	1.0968	1.13513	1.05714	0.0260512	1.09697	0.0275743	no	NA	NA
SPAC29B12.12	hot13	helper of TIM Hot13 (predicted)	HOT13	RCHY1	1.18264	1.09462	1.20667	1.11173	1.09976	1.17984	1.20711	1.20871	1.14891	0.054171	1.17386	0.0511431	no	NA	NA
SPAC29B12.13		S-(hydroxymethyl)glutathione synthase activity (predicted)			1.01896	0.971868	0.99405	1.03313	0.998746	1.06431	1.06061	0.929609	1.0045	0.0270988	1.01332	0.0633937	no	NA	NA
SPAC29B12.14c		plasma membrane purine transmembrane transporter (predicted)	FUI1,FUR4,DAL4		1.06271	1.04599	1.05327	1.09332	1.02644	1.04932	1.04008	0.985973	1.06382	0.0208211	1.02545	0.027949	no	NA	NA
SPAC29E6.01	pof11	F-box/WD repeat protein Pof11		BTRC,FBXW11	1.02369	1.04353	1.33931	0.996199	1.00537	1.04131	1.15079	1.09251	1.10068	0.160263	1.07249	0.0632702	no	NA	NA
SPAC29E6.05c	mxr1	peptide-methionine (S)-S-oxide reductase MsrA	MXR1	MSRA	1.10185	1.05553	1.12337	1.09556	1.11708	1.17013	1.04707	1.04092	1.09408	0.028321	1.0938	0.061504	no	NA	NA
SPAC29E6.07		Schizosaccharomyces pombe specific protein, expressed during meiotic cell cycle			1.05684	1.16305	1.09262	1.21443	1.0441	1.08016	1.07861	1.0588	1.13173	0.0706141	1.06542	0.0172204	no	NA	NA
SPAC29E6.09		Schizosaccharomyces specific protein			1.07303	1.0916	1.1198	1.09543	1.08685	1.08667	1.12435	1.03798	1.09497	0.0192309	1.08396	0.0354066	no	NA	NA
SPAC29E6.10c	nst1	conserved fungal NST1 family protein	NST1		1.07144	1.0599	1.07814	1.05296	1.14194	1.22517	1.09422	1.09688	1.06561	0.0113083	1.13955	0.0611327	no	NA	NA
SPAC2C4.05	cor1	cornichon family protein (predicted)	ERV15,ERV14	CNIH1,CNIH4,CNIH3,CNIH2	1.07805	1.14807	1.05378	1.01795	1.17147	1.1447	1.04775	1.04426	1.07446	0.0549329	1.10204	0.0656423	no	NA	NA
SPAC2C4.06c	rcm1	rRNA (cytosine-5-)-methyltransferase Rcm1 (predicted)	RCM1	NSUN5	1.04993	1.03197	1.07385	1.01669	1.10728	1.05591	1.10499	1.04885	1.04311	0.0245839	1.07926	0.0311818	no	NA	NA
SPAC2C4.07c	dis32	3'-5'-exoribonuclease activity Dis3L2		DIS3L2	1.07229	0.969963	1.01524	0.959991	0.996843	1.03547	1.03123	1.04275	1.00437	0.0512662	1.02657	0.0203841	no	NA	NA
SPAC2C4.08		conserved fungal protein	GFD2,YDR514C		1.04267	1.01877	1.06461	1.08523	1.02544	1.04151	1.05284	1.04875	1.05282	0.0285875	1.04213	0.0120762	no	NA	NA
SPAC2C4.09		mitochondrial calcium uniporter regulator (predicted)	FMP32	MCUR1,CCDC90B	1.12271	1.09676	1.13957	1.11156	1.08932	1.12955	1.09216	1.11179	1.11765	0.0180697	1.10571	0.0187771	no	NA	NA
SPAC2C4.10c	csc4	SIP/FAR complex subunit, Csc4			0.958936	0.940762	0.965321	0.963965	0.935163	0.969743	0.961465	0.972897	0.957246	0.0113275	0.959817	0.0171281	no	NA	NA
SPAC2C4.14c	ppk11	PAK-related GC kinase Ppk11	SPS1	STK24,STK25,STK26	1.11152	1.1699	1.06418	1.18408	1.14174	1.21368	1.09164	1.07081	1.13242	0.0552764	1.12947	0.0635422	no	NA	NA
SPAC2C4.15c	ubx2	UBX domain protein Ubx2	UBX5	UBXN7	1.03772	0.893157	0.968275	1.04946	0.948742	0.985328	0.903514	0.896968	0.987151	0.0721804	0.933638	0.0414413	no	NA	NA
SPAC2C4.16c	rps801	40S ribosomal protein S8 (predicted)	RPS8A,RPS8B	RPS8	0.939548	1.01108	0.635102	0.696896	0.933719	0.905203	0.613682	0.672376	0.820656	0.182704	0.781245	0.161806	no	NA	NA
SPAC2C4.17c	msy2	MS ion channel protein 2 (predicted)			1.09597	1.11071	1.07914	1.08321	1.07414	1.05339	1.02242	1.05483	1.09226	0.0142403	1.05119	0.0213871	no	NA	NA
SPAC2E12.03c		plasma membrane basic amino acid transmembrane transporter (predicted)	RTC2,ILT1,YPQ2,YPQ1	SLC66A1	1.0869	1.01912	1.04649	1.05368	1.02398	1.04294	1.04819	1.02327	1.05155	0.0278767	1.0346	0.0128495	no	NA	NA
SPAC2E1P3.01		dehydrogenase (predicted)	YCR102C,YLR460C,YNL134C		1.06775	1.05744	1.06125	1.08548	1.03203	1.06648	1.03485	1.08018	1.06798	0.0124191	1.05339	0.0237267	no	NA	NA
SPAC2E1P3.02c	amt3	plasma membrane ammonium transmembrane transporter Amt3	MEP1,MEP3	RHAG,RHCE,RHD,RHBG,RHCG	1.09672	1.12563	1.13188	1.13002	1.06279	1.13211	1.57015	1.10017	1.12106	0.0164401	1.21631	0.237591	no	NA	NA
SPAC2E1P3.04	cao1	copper amine oxidase Cao1		AOC2,AOC3,AOC1	1.13987	1.17451	1.17052	1.35446	1.19467	1.16891	1.15879	1.46218	1.20984	0.0976477	1.24614	0.14482	no	NA	NA
SPAC2E1P3.05c		fungal cellulose binding domain protein			0.773975	0.871916	0.867827	0.862938	0.883229	0.887728	0.942677	0.965894	0.844164	0.0469364	0.919882	0.040882	no	NA	NA
SPAC2E1P5.01c	mns1	mannosyl-oligosaccharide 1,2-alpha-mannosidase	MNS1	MAN1B1	1.04717	1.13367	1.09765	1.10009	0.975781	1.0418	1.05846	1.07347	1.09465	0.0356603	1.03738	0.0430526	no	NA	NA
SPAC2E1P5.02c	mug109	Rab GTPase binding protein upregulated in meiosis II (predicted)			1.04705	1.07106	1.09069	1.14605	1.01355	1.05576	1.0941	1.11311	1.08871	0.0421843	1.06913	0.0440687	no	NA	NA
SPAC2E1P5.03	erj5	endoplasmic reticulum DNAJ domain protein Erj5 (predicted)	ERJ5	DNAJC1	1.08285	1.02033	1.10693	1.05373	1.04927	1.0483	1.09252	1.0673	1.06596	0.0373946	1.06435	0.0207151	no	NA	NA
SPAC2F3.01	imt1	mannosyltransferase Imt1	CSH1,SUR1		0.980055	0.958714	1.02398	1.01909	0.997769	0.998077	0.993418	1.02195	0.99546	0.0314083	1.0028	0.012941	no	NA	NA
SPAC2F3.02		ER protein translocation subcomplex subunit (predicted)	SEC72		1.00454	1.05171	0.972128	1.02014	1.07419	1.05709	1.02792	1.01416	1.01213	0.0331082	1.04334	0.0272635	no	NA	NA
SPAC2F3.05c		xylose and arabinose reductase (predicted)	YJR096W		1.03402	1.06534	1.04822	1.06837	1.00655	1.02855	1.02554	0.995736	1.05399	0.0159964	1.0141	0.0156411	no	NA	NA
SPAC2F3.07c		Schizosaccharomyces pombe specific protein			0.506746	0.420873	0.114625	0.148422	0.439997	0.485871	0.146067	0.188153	0.297666	0.19551	0.315022	0.172675	yes	NA	NA
SPAC2F3.08	sut1	plasma membrane sucrose/maltose:proton symporter Sut1		SLC45A2,SLC45A3	1.08714	1.17288	1.10753	1.09725	1.09799	1.11691	1.07874	1.06599	1.1162	0.0386922	1.08991	0.0222995	no	NA	NA
SPAC2F3.12c	plp1	thioredoxin fold protein Plp1 (predicted)	PLP1	TXNDC9	1.09856	1.10718	1.09547	1.08653	1.06902	1.10067	1.07376	1.06989	1.09693	0.00852525	1.07833	0.0150334	no	NA	NA
SPAC2F3.15	lsk1	P-TEFb-associated cyclin-dependent protein kinase Lsk1	CTK1	CDK13,CDK12	1.06269	1.02587	1.01634	1.05559	1.08098	1.13114	1.05399	1.03133	1.04012	0.0224881	1.07436	0.0429523	no	NA	NA
SPAC2F3.16		ubiquitin-protein ligase E3, implicated in DNA repair (predicted)		RCHY1	1.0607	1.00821	1.08416	1.05007	1.07995	1.07	1.05824	1.02241	1.05079	0.0317556	1.05765	0.0251131	no	NA	NA
SPAC2F3.18c		small endoribonuclease with 2 transmembrane domains (predicted)	YPR170W-B	RNASEK	1.0147	1.01399	1.04384	1.05112	1.05267	1.03967	1.04052	1.04352	1.03091	0.0193625	1.04409	0.00594918	no	NA	NA
SPAC2F7.02c	psr1	CTD small phosphatase Psr1 (predicted)	PSR1,PSR2	CTDSPL,CTDSP2,CTDSP1	0.972929	1.04797	0.937804	1.01945	1.08255	1.0355	0.996973	1.09813	0.994537	0.0488563	1.05329	0.0460253	no	NA	NA
SPAC2F7.03c	pom1	DYRK family cell polarity protein kinase Pom1	YAK1	DYRK2,DYRK3,DYRK4	1.00278	0.98226	0.947841	0.993338	0.966519	1.01939	0.897174	0.972181	0.981554	0.0239886	0.963816	0.0503557	no	NA	NA
SPAC2F7.04	med1	mediator complex subunit Med1	MED1	MED1	0.988306	0.866768	0.891473	1.08361	1.01025	0.969402	1.07351	0.999899	0.957539	0.0990687	1.01326	0.0437438	no	NA	NA
SPAC2F7.06c	pol4	DNA polymerase X family	POL4	DNTT,POLM	1.0008	1.01493	0.967981	0.957423	0.975594	0.981631	0.987412	0.998895	0.985283	0.0270513	0.985883	0.00992649	no	NA	NA
SPAC2F7.07c	cph2	Clr6 histone deacetylase associated PHD-finger protein Cph2	RCO1	PHF12	0.789323	0.983437	0.950795	0.931961	0.837439	0.853659	0.889047	0.89894	0.913879	0.0857174	0.869771	0.0290248	no	NA	NA
SPAC2F7.08c	snf5	SWI/SNF complex subunit Snf5	SNF5	SMARCB1	1.07639	1.04572	1.00093	1.11855	1.14054	1.17214	1.13231	1.06365	1.0604	0.049629	1.12716	0.0456891	no	NA	NA
SPAC2F7.09c	gep3	mitochondrial GTPase related protein Gep3 (predicted)	GEP3	NOA1	0.952343	0.901331	0.90726	0.908398	0.955702	0.947563	0.940103	0.932371	0.917333	0.0235445	0.943935	0.0100006	no	NA	NA
SPAC2F7.10	akr1	palmitoyltransferase Akr1 (predicted)	AKR1,AKR2	ZDHHC17,ZDHHC13	1.1684	1.11311	1.11619	1.13664	1.2627	1.20502	1.14882	1.11664	1.13358	0.0254501	1.18329	0.064313	no	NA	NA
SPAC2F7.11	nrd1	RNA-binding protein Nrd1	MRN1		1.11359	1.11824	1.13	1.10071	1.18326	1.10786	1.12133	1.20141	1.11564	0.0121144	1.15346	0.0458204	no	NA	NA
SPAC2F7.17	mrf1	mitochondrial translation release factor (predicted)	MRF1	MTRF1L,MTRF1	0.833981	0.784214	0.833974	0.773431	0.931597	0.847871	0.936482	0.822025	0.8064	0.0321468	0.884494	0.0582095	no	NA	NA
SPAC2G11.03c	vps45	vacuolar sorting protein Vps45	VPS45	VPS45	0.818922	0.834934	0.695269	0.72212	0.896312	0.812034	0.781033	0.716171	0.767811	0.069445	0.801388	0.0748334	no	NA	NA
SPAC2G11.04		RNA-binding protein, G-patch type, splicing factor 45 ortholog (predicted)		RBM17	1.11476	1.0866	1.10715	1.08865	1.06761	1.13152	1.09809	1.07079	1.09929	0.0138505	1.092	0.0296871	no	NA	NA
SPAC2G11.05c	rim20	BRO1 domain protein Rim20	RIM20	PDCD6IP	1.08256	1.0814	1.09873	1.09597	1.07775	1.0669	1.07119	1.06749	1.08967	0.00895854	1.07083	0.00498712	no	NA	NA
SPAC2G11.06	vps4	AAA family ATPase Vps4	VPS4	VPS4B,VPS4A	0.975874	0.927042	0.73116	0.97253	0.873272	0.867128	0.739125	0.844525	0.901651	0.115823	0.831012	0.0624931	no	NA	NA
SPAC2G11.07c	ptc3	MAP kinase threonine phosphatase, protein phosphatase 2c homolog Ptc3	PTC3,PTC2	PPM1G	1.06239	1.04663	1.09942	1.11738	1.04254	1.09487	1.07608	1.01672	1.08145	0.0326061	1.05755	0.0347802	no	NA	NA
SPAC2G11.09		calcium ion transmembrane transporter (predicted)	CSC1	TMEM63B,TMEM63C,TMEM63A	1.07127	1.06822	1.07476	1.03989	1.08999	1.08337	1.09332	1.08861	1.06354	0.0159892	1.08882	0.00413745	no	NA	NA
SPAC2G11.10c	uba42	thiosulfate sulfurtransferase, URM1 activating enzyme E1-type Uba42 (predicted)	UBA4	MOCS3	0.936383	1.14865	0.991214	0.967044	0.923183	0.997664	0.964326	0.969073	1.01082	0.0945823	0.963562	0.0306829	no	NA	NA
SPAC2G11.12	rqh1	RecQ type DNA helicase Rqh1	SGS1	BLM,WRN	0.9967	0.988184	0.935324	0.879893	0.948272	0.936727	0.906672	0.854893	0.950025	0.0540655	0.911641	0.041698	no	NA	NA
SPAC2G11.13	atg22	vacuolar amino acid transmembrane transporter Atg22	ATG22	SLC16A1,SLC16A2,SLC16A3,SLC16A4,SLC16A5,SLC16A6,SLC16A7,SLC16A8,SLC16A10,SLC16A11,SLC16A12,SLC16A9,SLC16A14,SLC16A13	1.04298	1.056	1.04941	1.07722	1.06665	1.0542	1.03015	0.9482	1.0564	0.0148586	1.0248	0.0532682	no	NA	NA
SPAC2G11.15c	tgs1	rRNA methyltransferase Tgs1	TGS1	TGS1	1.04694	1.03969	1.09292	1.03598	1.01274	1.04314	1.06599	1.09223	1.05388	0.0264223	1.05353	0.0337851	no	NA	NA
SPAC2H10.01		transcription factor, zf-fungal binuclear cluster type (predicted)			1.18232	1.14694	1.13905	1.1184	1.07188	1.13976	1.10002	1.07233	1.14668	0.0266362	1.096	0.0320043	no	NA	NA
SPAC2H10.02c	nas2	26S proteasome regulatory particle assembly protein Nas2 (predicted)	NAS2	PSMD9	1.17768	1.13301	1.16017	1.1462	1.12195	1.18643	1.18688	1.18492	1.15426	0.0191475	1.17004	0.0320719	no	NA	NA
SPAC30.01c	sec72	Arf GEF Sec72	SEC7	ARFGEF1,ARFGEF2	1.00405	1.02583	1.01021	0.98782	1.00566	1.01767	0.980339	0.966937	1.00698	0.0157194	0.992653	0.0231533	no	NA	NA
SPAC30.02c	kti12	elongator complex associated protein Kti12 (predicted)	KTI12	KTI12	0.662414	0.743832	0.700814	0.701254	0.673706	0.671804	0.72552	0.727738	0.702078	0.0332612	0.699692	0.0311272	no	NA	NA
SPAC30.03c	tsn1	translin		TSN	1.04731	1.01967	1.04188	1.03867	1.02635	1.06758	1.0559	1.04745	1.03688	0.0120163	1.04932	0.0173959	no	NA	NA
SPAC30.04c	abc4	vacuolar phytochelatin and glutathione S-conjugate ABC family transmembrane transporter Abc4	YCF1,YOR1,VMR1,BPT1,YBT1	ABCC1,ABCC2,ABCC3,ABCC6	0.991137	0.935543	1.00952	0.987868	1.00935	0.949364	0.938357	0.947646	0.981016	0.0317775	0.961178	0.0324734	no	NA	NA
SPAC30C2.02	mmd1	deoxyhypusine hydroxylase	LIA1	DOHH	1.02551	1.05707	1.09953	1.04644	1.03324	1.04912	1.04866	1.01595	1.05714	0.031158	1.03674	0.0157046	no	NA	NA
SPAC30C2.04	asc1	cofactor for cytoplasmic methionyl-and glutamyl-tRNA synthetases Asc1	ARC1	AIMP1	0.958279	0.922869	0.936433	0.957859	0.933764	0.947313	0.898106	0.875144	0.94386	0.0173173	0.913582	0.0329752	no	NA	NA
SPAC30C2.05	erv14	cornichon family protein Erv14 (predicted)	ERV15,ERV14	CNIH1,CNIH4,CNIH3,CNIH2	0.959405	0.898996	0.955058	0.962725	1.01467	0.983819	0.889124	1.00894	0.944046	0.0301971	0.97414	0.0582403	no	NA	NA
SPAC30C2.06c	dml1	mitochondrial inheritance GTPase, tubulin-like (predicted)	DML1	MSTO1	0.977564	1.14655	1.01916	1.02639	1.09138	1.1019	0.994734	1.04842	1.04242	0.0726798	1.05911	0.0487532	no	NA	NA
SPAC30C2.07	lst4	Lst4-Lst7 complex subunit Lst4	LST4	FNIP2,FNIP1	1.06876	1.13315	1.05547	1.04732	1.13118	1.19383	1.08432	1.13735	1.07617	0.0389998	1.13667	0.044862	no	NA	NA
SPAC30C2.08		UPF0662 family conserved fungal protein	CUB1		1.00026	0.891792	1.01352	1.03566	0.985457	0.978181	1.06271	1.11754	0.985308	0.0640318	1.03597	0.0664819	no	NA	NA
SPAC30D11.01c	gto2	alpha-glucosidase (predicted)		SI,GAA,MGAM	1.19041	1.14574	1.20199	1.18238	1.1136	1.17968	1.18438	1.1108	1.18013	0.0243009	1.14712	0.0403784	no	NA	NA
SPAC30D11.02c		Schizosaccharomyces pombe specific protein			1.00898	1.00103	1.00048	1.00427	1.03483	1.03413	0.994669	0.996959	1.00369	0.00390479	1.01515	0.022345	no	NA	NA
SPAC30D11.05	aps3	AP-3 adaptor complex subunit Aps3 (predicted)	APS3	AP3S1,AP3S2	0.838259	0.917379	0.825445	0.808922	0.840775	0.763124	0.895191	0.892195	0.847501	0.0481082	0.847821	0.0617419	no	NA	NA
SPAC30D11.06c	hfl1	organic solute transmembrane transporter (predicted)	HFL1	TMEM184B,TMEM184C	1.16931	1.15501	1.06413	1.11174	1.0744	1.1154	1.11493	1.05697	1.12505	0.0474165	1.09043	0.0294399	no	NA	NA
SPAC30D11.07	nth1	DNA endonuclease III	NTG1,NTG2	NTHL1	0.889692	0.909876	0.991384	0.937907	0.975062	0.972671	1.03217	0.974367	0.932215	0.0441234	0.988569	0.0290875	no	NA	NA
SPAC30D11.09	cwf19	complexed with Cdc5 protein Cwf19		CWF19L1,CWF19L2	0.933952	0.981562	0.971974	0.945766	0.885785	0.951206	0.935144	0.84914	0.958314	0.0221959	0.905319	0.0466648	no	NA	NA
SPAC30D11.10	rad52	DNA recombination protein, Rad51 mediator Rad52 (previously Rad22)	RAD52	RAD52	0.826947	0.801228	0.776024	0.763729	0.787099	0.856912	0.734385	0.675181	0.791982	0.0280533	0.763394	0.0773103	no	NA	NA
SPAC30D11.11	izh3	ER membrane Haemolysin-III family protein involved in zinc homeostasis Izh3 (predicted)	IZH3	PAQR3	0.953236	0.916923	1.0238	0.954682	0.960523	1.01205	1.01038	0.954812	0.962161	0.0446531	0.984442	0.0310116	no	NA	NA
SPAC30D11.12	rpl3802	60S ribosomal protein L38 (predicted)	RPL38	RPL38	1.05891	1.05468	1.03837	1.06821	1.05099	1.04532	1.0328	1.0037	1.05504	0.0124719	1.0332	0.0210828	no	NA	NA
SPAC30D11.13	hus5	SUMO conjugating enzyme E2 Hus5	UBC9	UBE2I	0.693252	0.683128	0.381263	0.403883	0.669075	0.701089	0.427206	0.396713	0.540381	0.170974	0.548521	0.158717	yes	NA	NA
SPAC30D11.14c		KH domain RNA-binding protein, involved in splicing (predicted)		KHDC4	1.0282	1.13349	1.08802	1.12095	0.982748	0.996354	1.04078	0.967483	1.09267	0.047062	0.996841	0.0315772	no	NA	NA
SPAC31A2.02	trm112	eRF1 methyltransferase complex and tRNA (m2G10) methyltransferase complex regulatory subunit Trm112 (predicted)	TRM112	TRMT112	1.05958	1.05475	0.932807	1.09583	0.997372	1.02312	0.924146	1.052	1.03574	0.07103	0.99916	0.0547628	no	NA	NA
SPAC31A2.06	atp25	mitochondrial polynucleotide adenylyltransferase Atp25 (predicted)	ATP25		0.294201	0.3379	0.317805	0.330183	0.31684	0.407171	0.406936	0.386487	0.320022	0.019101	0.379358	0.0427918	no	NA	NA
SPAC31A2.09c	apm4	AP-2 adaptor complex mu subunit Apm4 (predicted)	APM4	AP2M1	1.02186	1.01814	1.06448	1.03482	1.04418	1.06903	1.09698	1.06284	1.03483	0.0210224	1.06826	0.0218676	no	NA	NA
SPAC31A2.11c	cuf1	nutritional copper sensing transcription factor Cuf1	CUP2,MAC1,HAA1		0.386602	0.509207	1.04595	0.99302	0.327377	0.381917	1.00533	0.892064	0.733694	0.334474	0.651673	0.346795	yes	NA	NA
SPAC31A2.12	rod1	arrestin/PY protein involved in ubiquitin-mediated endocytosis Rod1 (predicted)	ROG3,ROD1	TXNIP,ARRDC2,ARRDC4,ARRDC1,ARRDC3	1.11665	1.05904	1.0957	1.05147	1.13446	1.08698	1.10787	1.07167	1.08072	0.0307752	1.10025	0.027212	no	NA	NA
SPAC31A2.13c	sft1	SNARE Sft1 (predicted)	SFT1	BET1,BET1L	0.524871	0.542385	0.6332	0.799938	0.482162	0.522059	0.465521	0.815495	0.625098	0.125859	0.571309	0.16451	yes	NA	NA
SPAC31A2.14	bun107	WD repeat protein, human WDR48 family Bun107	DUF1	WDR48	0.987879	1.08075	1.0091	0.994176	1.00235	1.00293	0.942144	0.975085	1.01797	0.0427849	0.980627	0.0287569	no	NA	NA
SPAC31A2.15c	dcc1	Ctf18 RFC-like complex subunit Dcc1	DCC1	DSCC1	1.05233	1.02643	1.06929	1.07465	1.05358	1.07256	1.08096	1.19586	1.05567	0.0216972	1.10074	0.0644412	no	NA	NA
SPAC31A2.16	gef2	RhoGEF Gef2			1.05489	1.0715	1.03669	1.04866	1.05181	1.06473	1.02464	1.03683	1.05293	0.014499	1.0445	0.0174765	no	NA	NA
SPAC31F12.01	zds1	zds family protein phosphatase type A regulator Zds1 (predicted)	ZDS2,ZDS1		1.01016	1.06603	0.952564	1.01439	0.988747	1.02085	1.00229	1.06134	1.01079	0.046386	1.01831	0.0315618	no	NA	NA
SPAC31G5.03	rps1101	40S ribosomal protein S11 (predicted)	RPS11B,RPS11A	RPS11	0.779161	0.774872	0.752298	0.665432	0.888058	0.868443	0.699942	0.757864	0.742941	0.0529992	0.803577	0.0897677	no	NA	NA
SPAC31G5.04	lys12	homoisocitrate dehydrogenase Lys12	LYS12		0.336338	0.404743	0.359341	0.454271	0.378284	0.406894	0.364172	0.369961	0.388673	0.052156	0.379828	0.0189506	no	NA	NA
SPAC31G5.07	dni1	tetraspan protein, claudin Dni1	FIG1		1.00976	1.02084	0.991517	0.952069	1.03293	1.02086	1.00376	1.041	0.993547	0.0301795	1.02464	0.0161918	no	NA	NA
SPAC31G5.09c	spk1	MAP kinase Spk1	FUS3	MAPK1,MAPK3	1.10221	1.10319	1.14959	1.17661	1.08349	1.08886	1.06434	1.09574	1.1329	0.0365757	1.08311	0.0134805	no	NA	NA
SPAC31G5.10	eta2	Myb family protein, RNA polymerase I termination factor Eta2 (predicted)	REB1,NSI1	TTF1	1.07001	1.11426	1.06584	1.07815	1.06264	1.07645	1.11374	1.05565	1.08207	0.0220622	1.07712	0.0259005	no	NA	NA
SPAC31G5.11	pac2	cAMP-independent regulatory protein Pac2	MIT1,ROF1		1.00638	1.0317	1.02552	0.985289	1.08493	1.06081	1.04405	0.999594	1.01222	0.0209431	1.04735	0.0359854	no	NA	NA
SPAC31G5.12c	maf1	repressor of RNA polymerase III Maf1	MAF1	MAF1	1.03218	1.01939	1.01495	1.0283	1.03519	1.04812	0.997837	0.988426	1.02371	0.00791922	1.01739	0.0287666	no	NA	NA
SPAC31G5.14	gcv1	glycine decarboxylase T subunit (predicted)	GCV1	AMT	1.0257	1.00857	1.02057	1.00469	1.01579	1.01296	1.02003	1.04507	1.01488	0.00988534	1.02346	0.0146932	no	NA	NA
SPAC31G5.15	psd3	phosphatidylserine decarboxylase Psd3	PSD2		1.08049	1.27491	1.1305	1.09722	1.08697	1.09515	1.14361	1.14984	1.14578	0.0885598	1.11889	0.0324113	no	NA	NA
SPAC31G5.17c	rps1001	40S ribosomal protein S10 (predicted)	RPS10B,RPS10A	RPS10	1.05937	1.11238	1.07727	1.0419	1.05308	1.09645	1.02291	1.0338	1.07273	0.0301231	1.05156	0.0324193	no	NA	NA
SPAC31G5.18c	sde2	intron-specific pre-mRNA splicing-ubiquitin fusion protein Sde2		SDE2	0.881732	0.877352	0.985344	0.917363	0.926628	0.91876	0.895571	0.900186	0.915448	0.0499237	0.910286	0.0148035	no	NA	NA
SPAC31G5.19	abo1	ATPase with bromodomain protein	YTA7	ATAD2B,ATAD2	0.852048	0.907862	0.870283	0.870367	0.954073	0.9098	0.922598	0.892633	0.87514	0.0234542	0.919776	0.0259518	no	NA	NA
SPAC31G5.21		DUF1754 family, human FAM32A homolog, implicated in mRNA splicing		FAM32A	1.0585	1.12586	1.04116	1.0366	1.03543	1.06013	1.01957	1.13511	1.06553	0.0413144	1.06256	0.0511652	no	NA	NA
SPAC323.03c		Schizosaccharomyces specific protein			0.96674	0.895129	0.916715	0.862258	0.978922	0.950978	0.932168	0.89277	0.91021	0.0438358	0.93871	0.0361513	no	NA	NA
SPAC323.04		mitochondrial ATPase (predicted)	YDR061W		1.02199	1.03501	1.01554	0.983869	1.02093	1.03405	0.954155	1.0514	1.0141	0.0217229	1.01513	0.0425242	no	NA	NA
SPAC323.05c	mtq2	eRF1 methyltransferase Mtq2 (predicted)	MTQ2	N6AMT1	0.608803	0.659952	0.618637	0.53034	0.680187	0.693594	0.603372	0.611048	0.604433	0.0541389	0.64705	0.0464336	no	NA	NA
SPAC323.07c		MatE family transmembrane transporter (predicted)	YDR338C,ERC1	SLC47A1,SLC47A2	1.06817	1.06661	1.10018	1.05283	1.10395	1.0834	1.13272	1.19543	1.07195	0.0200455	1.12887	0.0487668	no	NA	NA
SPAC328.01c	msn5	karyopherin/importin beta family nuclear import/export signal receptor (predicted)	MSN5	XPO5	1.03612	0.999749	1.0089	1.04901	1.1072	1.10737	1.01661	1.04224	1.02345	0.023002	1.06835	0.0461502	no	NA	NA
SPAC328.02	dbl4	ubiquitin-protein ligase E3 involved in sporulation Dbl4	HEL1	ARIH1	0.51924	0.656596	0.435489	0.429626	0.555781	0.554819	0.390831	0.571015	0.510238	0.105811	0.518111	0.0851774	no	NA	NA
SPAC328.03	tps1	alpha,alpha-trehalose-phosphate synthase [UDP-forming]	TPS1		1.00142	0.951674	0.98664	0.861524	0.956601	0.946811	0.818294	1.03884	0.950316	0.0627625	0.940135	0.0911091	no	NA	NA
SPAC328.04	spg4	microtubule severing ATPase Spg4 (predicted)	SAP1,YTA6	SPAST,FIGNL1	1.04982	1.06739	1.09196	1.08587	1.03419	1.03441	1.05853	1.05824	1.07376	0.0190786	1.04634	0.0139083	no	NA	NA
SPAC328.05	hrb1	RNA-binding protein involved in export of mRNAs Hrb1 (predicted)	GBP2,HRB1	MYEF2,HNRNPM	1.04449	1.0081	1.02057	0.981271	1.03069	1.02016	1.0165	1.00618	1.01361	0.026321	1.01838	0.0101184	no	NA	NA
SPAC328.06	ubp2	ubiquitin C-terminal hydrolase Ubp2	UBP2		1.11726	1.15043	1.11932	1.13127	1.13365	1.14964	1.09439	1.11545	1.12957	0.0152147	1.12328	0.0237934	no	NA	NA
SPAC328.07c	bsd1	human NEDD4 family-interacting protein ortholog (predicted)	BSD2	NDFIP1,NDFIP2	1.06618	1.09339	1.12283	1.12137	1.0312	1.05743	1.0644	1.12164	1.10094	0.0268445	1.06867	0.0380976	no	NA	NA
SPAC328.09		mitochondrial carrier, 2-oxoadipate/2-oxoglutarate (predicted)	ODC2,ODC1	SLC25A21	1.13025	1.14367	1.1743	1.1166	1.09862	1.08871	1.0929	1.11913	1.1412	0.0246771	1.09984	0.0134839	no	NA	NA
SPAC328.10c	rps502	40S ribosomal protein S5 (predicted)	RPS5	RPS5	0.855402	0.851842	0.911128	0.857524	0.898128	0.875429	0.918742	0.9272	0.868974	0.0282005	0.904875	0.0231178	no	NA	NA
SPAC32A11.01	mug8	DUF1708 family conserved fungal protein, cell division site	MSB1		1.08667	1.02854	1.08129	1.03901	1.01525	1.08819	1.07121	1.0602	1.05888	0.0293804	1.05871	0.0311803	no	NA	NA
SPAC32A11.02c		DUF4449 family conserved fungal protein			1.02663	1.03633	1.05668	1.05513	1.00153	1.14024	1.09697	1.06316	1.04369	0.0146609	1.07548	0.0585287	no	NA	NA
SPAC32A11.03c	phx1	stationary phase-specific homeobox transcription factor Phx1			1.05848	1.12899	1.07368	1.11266	0.997567	1.12862	1.03098	1.08788	1.09345	0.0328923	1.06126	0.0583654	no	NA	NA
SPAC343.04c	gid7	GID complex subunit Gid7 (predicted)	GID7	WDR26	1.00609	0.927014	1.03457	1.01939	1.00081	0.987859	1.01872	1.0198	0.996764	0.0479337	1.0068	0.0153384	no	NA	NA
SPAC343.06c		mitochondrial phospholipid scramblase (predicted)	AIM25	PLSCR2,PLSCR4,PLSCR1	1.09114	1.07079	1.0544	1.1393	1.11222	1.06988	1.06957	1.18614	1.08891	0.0368046	1.10945	0.0549115	no	NA	NA
SPAC343.07	mug28	RNA-binding protein Mug28			1.06495	1.05786	1.07664	1.07631	1.05833	1.08058	1.07533	1.08308	1.06894	0.00917005	1.07433	0.011148	no	NA	NA
SPAC343.09	ubx3	UBX domain protein Ubx3, Cdc48 cofactor	SHP1	NSFL1C,UBXN2B,UBXN2A	0.948178	0.973518	0.985635	0.994799	0.973766	0.93504	0.956347	0.953197	0.975533	0.0202121	0.954588	0.0158633	no	NA	NA
SPAC343.10	met11	methylenetetrahydrofolate reductase Met11	MET12	MTHFR	0.293852	0.283796	0.360182	0.324885	0.406889	0.280149	0.360216	0.336168	0.315679	0.0344396	0.345855	0.0527333	no	NA	NA
SPAC343.11c	msc1	Swr1 complex subunit Msc1		KDM5C,KDM5D,KDM5B,KDM5A	0.97985	1.0509	1.00789	0.98296	1.04762	1.02752	0.998411	1.0086	1.0054	0.0328255	1.02054	0.0217112	no	NA	NA
SPAC343.12	rds1	ferritin related conserved fungal protein			1.07905	1.03925	1.07935	1.13411	1.04688	1.08856	1.08266	0.960941	1.08294	0.0389648	1.04476	0.0588359	no	NA	NA
SPAC343.15	tit1	tRNA isopentenyltransferase Tit1	MOD5	TRIT1	0.196925	0.19555	0.171619	0.143661	0.17998	0.204227	0.172663	0.156945	0.176939	0.0250434	0.178454	0.0196871	no	NA	NA
SPAC343.16	lys2	homoaconitate hydratase Lys2	LYS4		0.175357	0.217105	0.248817	0.192511	0.203006	0.204991	0.231277	0.271531	0.208448	0.0319042	0.227701	0.0319345	no	NA	NA
SPAC343.18	rfp2	SUMO-targeted ubiquitin-protein ligase subunit Rfp2	SLX5	RFWD3,RNF180,RNF166	1.14451	1.17692	1.12603	1.17426	1.14123	1.1906	1.165	1.14813	1.15543	0.0244931	1.16124	0.0219727	no	NA	NA
SPAC343.19	lsb6	1-phosphatidylinositol 4-kinase Lsb6 (predicted)	LSB6	PI4K2B,PI4K2A	1.04543	1.14013	1.12022	1.04429	1.06553	1.10011	1.08362	1.07273	1.08752	0.0499244	1.0805	0.0150416	no	NA	NA
SPAC343.20		dubious			1.0696	1.04596	1.11944	1.06235	1.06091	1.04915	1.0508	1.0326	1.07434	0.0316542	1.04836	0.0117252	no	NA	NA
SPAC3A11.02	cps3	zf-CCCH type zinc finger protein, unknown biological role Cps3, potential makorin ortholog	LEE1		1.05452	0.993757	1.01695	1.00179	1.05055	1.05559	0.980962	1.04227	1.01676	0.0269514	1.03234	0.0346916	no	NA	NA
SPAC3A11.03	efm3	elongation factor EF2 methyltransferase Efm3 (predicted)	EFM3	METTL23	1.07564	1.04564	0.953738	1.03566	1.03833	1.03701	1.00335	1.01209	1.02767	0.0521328	1.0227	0.0176625	no	NA	NA
SPAC3A11.04	sei1	seipin, ER-associated lipid droplet biogenesis protein Sei1 (predicted)	SEI1	BSCL2	1.07375	1.16051	1.13205	1.15233	1.04554	1.074	1.29636	1.12858	1.12966	0.0391446	1.13612	0.112246	no	NA	NA
SPAC3A11.05c	kms1	meiotic spindle pole body KASH domain protein Kms1		SYNE4	1.04999	1.08784	1.03763	1.09608	1.04945	1.06547	1.0997	1.08821	1.06789	0.0284545	1.07571	0.0225559	no	NA	NA
SPAC3A11.06	mvp1	sorting nexin Mvp1 (predicted)	MVP1	SNX8	1.08126	1.10867	1.075	1.07194	1.06229	1.18738	1.11785	1.05655	1.08422	0.0167579	1.10602	0.0608776	no	NA	NA
SPAC3A11.07	nde1	external mitochondrial NADH dehydrogenase (ubiquinone) Nde1/Nde2 (predicted)	NDE2,NDE1		1.05475	1.09258	1.06428	1.0603	1.06426	1.0323	1.08613	1.46686	1.06798	0.016862	1.16239	0.20418	no	NA	NA
SPAC3A11.08	pcu4	cullin 4		CUL4A,CUL4B	0.975709	1.00363	0.952332	0.954541	0.991275	0.977976	1.01211	1.00826	0.971553	0.0238395	0.997405	0.015802	no	NA	NA
SPAC3A11.09	sod22	plasma membrane sodium ion/proton antiporter Sod22	NHA1		1.0914	1.12704	1.1205	1.11447	1.06736	1.08485	1.06697	1.14851	1.11335	0.0155095	1.09193	0.0386367	no	NA	NA
SPAC3A11.10c	dpe1	dipeptidyl peptidase, unknown specificity, implicated in glutathione metabolism (predicted)		DPEP2,DPEP3,DPEP1	1.02728	1.04831	1.07983	1.06904	1.04477	1.05143	1.0649	1.00355	1.05611	0.0232493	1.04116	0.0264363	no	NA	NA
SPAC3A11.11c		oxidoreductase, implicated in vitamin metabolism, or cellular detoxification (predicted)	YPR127W	AKR7L,AKR7A2,AKR7A3	1.07379	1.1023	1.10222	1.10571	1.03611	1.05631	1.07919	1.21726	1.09601	0.0148978	1.09722	0.0819414	no	NA	NA
SPAC3A11.13	gim1	prefoldin subunit 6, Gim1 (predicted)	YKE2	PFDN6	1.06496	1.1422	1.06576	1.06136	1.15142	1.13063	1.08946	1.08391	1.08357	0.0391329	1.11386	0.0325819	no	NA	NA
SPAC3A11.14c	pkl1	kinesin-14 family minus-end directed microtubule motor Pkl1	KAR3	KIFC1	1.04939	1.06326	1.05219	1.0993	1.05965	1.03195	1.06909	0.998227	1.06603	0.0229691	1.03973	0.0318428	no	NA	NA
SPAC3A12.03c	meu34	ubiquitin-protein ligase E3 Meu34, human RNF13 family homolog, unknown biological role (predicted)	YBR062C	RNF13	1.06382	1.10135	1.12413	1.10529	1.06168	1.06758	1.03591	1.06048	1.09865	0.0252576	1.05641	0.0140157	no	NA	NA
SPAC3A12.06c		sodium/calcium exchanger (predicted)	YDL206W,ECM27	SLC8B1	1.04195	1.05934	1.06656	1.11658	1.0675	1.09595	1.05756	1.0512	1.0711	0.0320256	1.06805	0.0197711	no	NA	NA
SPAC3A12.08		acyl-coenzyme A thioesterase	FMP10	THEM4,THEM5	1.08633	1.14044	1.10626	1.08507	1.0828	1.0822	1.06379	1.07881	1.10452	0.0258345	1.0769	0.00891417	no	NA	NA
SPAC3A12.09c	ure4	urease accessory protein UreD			1.02013	1.10006	1.10056	1.10825	1.0665	1.04928	1.05421	1.06118	1.08225	0.041583	1.05779	0.00758507	no	NA	NA
SPAC3A12.10	rpl2001	60S ribosomal protein L20a (predicted)	RPL20A,RPL20B	RPL18A	0.857147	0.788058	0.875534	0.870723	0.919273	0.94819	0.964188	0.945537	0.847865	0.0406247	0.944297	0.0186061	no	NA	NA
SPAC3A12.12	atp11	mitochondrial F1-FO ATP synthase chaperone Atp11 (predicted)	ATP11	ATPAF1	0.730753	0.662473	0.734998	0.724696	0.87017	0.782177	0.799616	0.788766	0.71323	0.0341012	0.810182	0.0406329	no	NA	NA
SPAC3A12.13c	tif310	translation initiation factor eIF3j (p35)	HCR1	EIF3J	0.709849	0.714056	0.591798	0.504902	0.659899	0.710007	0.59315	0.621009	0.630151	0.100913	0.646016	0.0506877	no	NA	NA
SPAC3A12.17c	cys12	cysteine synthase-like protein Cys12	MCY1	CBS	1.12314	1.10278	1.14644	1.12284	1.04193	1.0872	1.08406	1.05943	1.1238	0.0178504	1.06816	0.0214449	no	NA	NA
SPAC3C7.01c	sac12	inositol polyphosphate phosphatase (predicted)	SAC1	SACM1L	1.0501	1.03036	1.0317	1.04823	1.03895	1.03822	1.02959	1.03172	1.0401	0.0105104	1.03462	0.00467171	no	NA	NA
SPAC3C7.02c	pil2	meiotic eisosome BAR domain protein Pil2	PIL1,LSP1		1.08446	1.07625	1.1273	1.11918	1.04484	1.10777	1.09157	1.07088	1.10179	0.0252045	1.07876	0.0271925	no	NA	NA
SPAC3C7.03c	rad55	RecA family ATPase Rad55/Rhp55	RAD55	RAD51B,RAD51D	0.956615	0.906678	0.89031	0.988726	1.00628	0.96767	0.907041	0.918426	0.935582	0.0452831	0.949855	0.0459065	no	NA	NA
SPAC3C7.04		transcription factor (predicted)			0.738729	0.729734	0.762454	0.789605	0.860076	0.802242	0.789687	0.810249	0.755131	0.0268088	0.815563	0.0308578	no	NA	NA
SPAC3C7.05c	mug191	alpha-1,6- mannanase (predicted)			1.06577	1.03567	1.0609	1.05027	1.0307	1.08813	1.04738	1.03219	1.05315	0.0133311	1.0496	0.0267675	no	NA	NA
SPAC3C7.06c	pit1	serine/threonine protein kinase, meiotic Pit1	IME2		0.812183	0.828995	0.765325	0.751503	0.882924	0.861249	0.827189	1.06519	0.789502	0.0369802	0.909137	0.106532	no	NA	NA
SPAC3C7.07c	ate1	arginine-tRNA protein transferase Ate1 (predicted)	ATE1	ATE1	1.01984	1.01067	1.02849	1.057	0.975288	1.02106	1.02283	1.04593	1.029	0.0200357	1.01628	0.0295834	no	NA	NA
SPAC3C7.08c	elf1	AAA family ATPase Elf1	NEW1		0.917987	0.905859	0.820761	0.839413	0.905258	0.992202	0.851954	0.857806	0.871005	0.0481132	0.901805	0.0648188	no	NA	NA
SPAC3C7.09	set8	lysine methyltransferase Set8, unknown specificity (predicted)	EFM1,RKM1		1.04174	1.04961	1.13577	1.24171	1.02864	1.00899	1.02877	1.05412	1.11721	0.0932938	1.03013	0.0184949	no	NA	NA
SPAC3C7.10	pex13	peroxin 13 (predicted)	PEX13	PEX13	1.01226	1.0586	1.05658	1.01631	0.989879	1.03044	1.0718	0.99148	1.03594	0.0250724	1.0209	0.0387726	no	NA	NA
SPAC3C7.12	tip1	CLIP170 family protein Tip1	BIK1	CLIP1,CLIP3,CLIP2,CLIP4	0.981428	0.874499	0.77794	0.848672	1.00829	0.956586	0.809962	0.785845	0.870635	0.0843895	0.890172	0.109058	no	NA	NA
SPAC3C7.13c		glucose-6-phosphate 1-dehydrogenase (predicted)	ZWF1	H6PD	1.03521	1.09854	1.11205	1.06766	1.05021	1.15319	1.09608	1.03206	1.07836	0.0342483	1.08289	0.0540624	no	NA	NA
SPAC3C7.14c	obr1	NAD(P)H dehydrogenase (quinone) (predicted)	RFS1,YCP4,PST2		1.09135	1.03754	1.093	1.21365	1.03555	1.03894	1.20262	1.18997	1.10888	0.0744427	1.11677	0.0919819	no	NA	NA
SPAC3F10.02c	trk1	plasma membrane potassium ion transmembrane transporter Trk1	TRK1,TRK2		1.10126	1.14183	1.09371	1.11124	1.03758	1.06842	1.06956	1.04021	1.11201	0.0211398	1.05394	0.0174134	no	NA	NA
SPAC3F10.04	gsa1	glutathione synthetase large and small subunit Gsa1	GSH2	GSS	0.447097	0.510542	0.386991	0.484622	0.477789	0.458277	0.433044	0.46634	0.457313	0.0536306	0.458862	0.0189828	no	NA	NA
SPAC3F10.05c	mug113	GIY-YIGT nuclease superfamily protein	YPL034W		1.02828	1.10619	1.08312	1.0679	1.12985	1.13517	1.15263	1.1181	1.07137	0.0327603	1.13393	0.0143587	no	NA	NA
SPAC3F10.06c	rit1	initiator methionine tRNA 2'-O-ribosyl phosphate transferase (predicted)	RIT1		1.0063	1.09132	1.0561	1.06176	1.05979	1.0297	1.0246	1.03632	1.05387	0.0352717	1.0376	0.0155481	no	NA	NA
SPAC3F10.09		1-(5-phosphoribosyl)-5-[(5-phosphoribosylamino) methylideneamino]imidazole-4-carboxamide isomerase (predicted)	HIS6		0.145899	0.166753	0.12941	0.136773	0.168505	0.15311	0.145569	0.14679	0.144709	0.0161699	0.153493	0.0105393	no	NA	NA
SPAC3F10.10c	map3	pheromone M-factor receptor Map3	STE3		1.03504	1.04352	1.09478	1.05447	1.00728	1.04122	1.0271	1.08915	1.05695	0.0264441	1.04119	0.0348731	no	NA	NA
SPAC3F10.11c	abc2	vacuolar phytochelatin and glutathione S-conjugate ABC family transmembrane transporter Abc2	YCF1,YOR1,VMR1,BPT1,YBT1	ABCC1,ABCC2,ABCC3,ABCC6	1.01766	1.04947	1.12037	1.10367	1.01086	1.02598	1.04122	1.04054	1.07279	0.0476134	1.02965	0.0143663	no	NA	NA
SPAC3F10.12c		transcription factor (predicted)	CBF1	TFEC	1.05513	0.904855	0.90898	1.03197	1.00759	0.986032	0.980722	1.00502	0.975235	0.0794679	0.994842	0.0134555	no	NA	NA
SPAC3F10.13	ucp6	UBA domain protein Ucp6	RUP1		1.12331	1.16327	1.12811	1.18237	1.13486	1.18879	1.13501	1.1477	1.14926	0.0283629	1.15159	0.0255183	no	NA	NA
SPAC3F10.15c	spo12	Spo12 family nuclear protein	BNS1,SPO12		1.10885	1.06446	1.0865	1.12148	1.08872	1.08788	1.06112	1.10126	1.09533	0.0251488	1.08474	0.0168968	no	NA	NA
SPAC3F10.16c		GTP binding protein, HSR1-related (predicted)	LSG1	LSG1	0.493778	0.441769	0.369202	0.521931	0.552435	0.504878	0.393509	0.509903	0.45667	0.0671035	0.490181	0.067887	no	NA	NA
SPAC3F10.17	ltv1	ribosome biogenesis protein Ltv1 (predicted)	LTV1	LTV1	0.437421	0.430566	0.429657	0.595266	0.394226	0.486881	0.50846	0.526097	0.473227	0.081433	0.478916	0.0586934	no	NA	NA
SPAC3F10.18c	rpl4102	60S ribosomal protein L41 (predicted)	RPL41B,RPL41A	RPL41	1.11173	1.08233	1.09807	1.10194	1.06449	1.04643	1.06141	1.10131	1.09852	0.0122289	1.06841	0.0233096	no	NA	NA
SPAC3G6.01	hrp3	ATP-dependent DNA helicase Hrp3	CHD1	CHD1,CHD2	0.947293	1.04544	0.981425	0.934737	1.00109	1.04983	1.08999	1.01254	0.977225	0.049574	1.03836	0.040221	no	NA	NA
SPAC3G6.02	rpn15	multifunctional proteasome assembly, lid subcomplex subunit Rpn15/Dss1	SEM1	SEM1	0.855905	0.804956	0.595162	0.655455	0.770953	0.838835	0.614025	0.604559	0.72787	0.122734	0.707093	0.116346	no	NA	NA
SPAC3G6.03c		Maf-like protein, nucleoside-triphosphate diphosphatase, human ASMTL ortholog	YOR111W	ASMTL	1.06509	1.0378	1.05397	1.06976	1.03792	1.052	1.05582	1.04043	1.05666	0.0142059	1.04654	0.00871025	no	NA	NA
SPAC3G6.04	rnp24	RNA-binding protein Rnp24	NOP13		1.01529	1.03402	1.03537	1.0114	1.02598	1.04634	1.05245	0.994523	1.02402	0.0124408	1.02982	0.026115	no	NA	NA
SPAC3G6.05		mitochondrial Mpv17/PMP22 family protein 1 (predicted)	YOR292C	MPV17	0.983497	0.899304	0.958702	0.975181	0.966284	0.943471	0.988847	0.889304	0.954171	0.0380016	0.946976	0.0426785	no	NA	NA
SPAC3G6.06c	rad2	FEN-1 endonuclease Rad2	RAD27	FEN1	0.930973	0.888356	0.917844	0.943364	0.871895	0.925519	0.943953	0.926439	0.920134	0.0236093	0.916951	0.031212	no	NA	NA
SPAC3G6.09c	tps2	trehalose-phosphate synthase Tps2 (predicted)	TPS2		0.969454	1.06092	1.00707	0.984675	1.03994	1.10938	1.02434	1.01186	1.00553	0.0400285	1.04638	0.0435407	no	NA	NA
SPAC3G6.11	chl1	ATP-dependent DNA helicase Chl1 (predicted)	CHL1	DDX11	1.03363	1.03385	1.01882	1.04774	1.08787	0.990299	0.988927	1.01141	1.03351	0.01181	1.01963	0.0466472	no	NA	NA
SPAC3G6.13c	rpl4101	60S ribosomal protein L41	RPL41B,RPL41A	RPL41	1.04506	1.07948	1.05868	1.07256	1.05486	1.04511	1.0419	1.05134	1.06395	0.0152714	1.0483	0.00587255	no	NA	NA
SPAC3G9.01	nsk1	Clp1-interacting, microtubule plus-end binding Nsk1			1.01361	1.0561	1.06324	1.01599	1.06517	1.08607	1.09431	1.04911	1.03723	0.0260869	1.07366	0.0204523	no	NA	NA
SPAC3G9.03	rpl2301	60S ribosomal protein L23	RPL23A,RPL23B	RPL23	0.79044	0.761477	0.815648	0.695154	0.855553	0.831447	0.839944	0.731406	0.76568	0.0519665	0.814587	0.0563458	no	NA	NA
SPAC3G9.04	ssu72	protein phosphatase Ssu72	SSU72	SSU72	1.05801	1.05847	0.98915	1.05218	0.997401	0.983342	1.00484	1.04238	1.03945	0.0336556	1.00699	0.0252227	no	NA	NA
SPAC3G9.05	spa2	ARF GTPase-activating protein Spa2	SPA2,SPH1	GIT1,GIT2	1.09347	1.14807	1.09942	1.18969	1.12819	1.14919	1.11847	1.13121	1.13266	0.0452064	1.13177	0.0128267	no	NA	NA
SPAC3G9.07c	hos2	histone deacetylase (class I) Hos2	HOS2	HDAC1,HDAC2	0.883921	0.838658	0.897774	0.858389	0.929421	0.889024	0.911242	0.939643	0.869686	0.0263431	0.917332	0.0222287	no	NA	NA
SPAC3G9.08	png1	ING family homolog Png1	YNG2,PHO23,YNG1	ING3,ING5,ING4,ING2	0.534637	0.568533	0.450186	0.464971	0.553526	0.533158	0.434229	0.455727	0.504582	0.0563355	0.49416	0.058063	no	NA	NA
SPAC3G9.11c	pdc201	pyruvate decarboxylase (predicted)	THI3,PDC6,PDC1,PDC5		1.07732	1.07525	1.07895	1.12408	1.08741	1.09185	1.00098	1.04036	1.0889	0.0235015	1.05515	0.0429741	no	NA	NA
SPAC3H1.03	mug151	mouse transcriptional regulator HCNGP-like, conflicting information (predicted)		SAP30BP	1.08514	1.03944	1.13046	1.10693	1.05779	1.0226	1.04706	1.16293	1.09049	0.0387384	1.0726	0.0619941	no	NA	NA
SPAC3H1.04c	mdm31	mitochondrial inner membrane protein Mdm31	MDM31,MDM32		0.664052	0.688511	0.788575	0.686905	0.807109	0.78713	0.935625	0.801943	0.707011	0.0555119	0.832952	0.0689708	no	NA	NA
SPAC3H1.05	ste24	CAAX prenyl protease (predicted)	STE24	ZMPSTE24	1.06161	1.04068	1.07255	1.08891	1.07451	1.08707	1.10232	1.09343	1.06594	0.0202355	1.08933	0.011696	no	NA	NA
SPAC3H1.06c		transmembrane transporter (predicted)	VBA3,AZR1,SGE1		1.08899	1.03437	1.03482	1.11249	1.11187	1.12711	1.09571	1.0986	1.06767	0.0393768	1.10832	0.0143661	no	NA	NA
SPAC3H1.07	aru1	arginase Aru1	CAR1	ARG1,ARG2	1.09085	1.16737	1.12421	1.17235	1.08805	1.04181	0.987799	0.980813	1.13869	0.038528	1.02462	0.050312	no	NA	NA
SPAC3H1.08c		mitochondrial calcium uniporter regulator (predicted)	FMP32	MCUR1,CCDC90B	1.06847	1.11322	1.24974	1.06163	1.06558	1.06983	1.06714	1.13296	1.12326	0.0873647	1.08388	0.0327651	no	NA	NA
SPAC3H1.09c	avt3	vacuolar amino acid transmembrane transporter Avt3	AVT3,AVT4	SLC36A2,SLC36A3,SLC36A4	1.0859	1.17046	1.11528	1.1859	1.0394	1.0977	1.13693	1.14142	1.13938	0.0467991	1.10386	0.0472481	no	NA	NA
SPAC3H1.10	pcs2	phytochelatin synthetase			1.0946	1.07825	1.09178	1.08893	1.09311	1.11032	1.05072	1.08997	1.08839	0.00714457	1.08603	0.0251819	no	NA	NA
SPAC3H1.11	hsr1	transcription factor Hsr1	COM2,MSN4,MSN2		0.340726	0.420999	0.34132	0.286746	0.345097	0.267884	0.244404	0.366341	0.347448	0.055309	0.305931	0.0589249	no	NA	NA
SPAC3H1.12c	snt2	Lid2 complex PHD finger subunit Snt2	SNT2		1.0587	1.03276	1.03566	1.07057	0.943451	1.03416	1.03959	1.03897	1.04942	0.0182591	1.01404	0.0471242	no	NA	NA
SPAC3H1.13	ppk13	serine/threonine protein kinase Ppk13 (predicted)	ENV7	STK16	1.06999	1.04098	1.06662	1.0832	1.07309	1.09515	1.05758	1.06345	1.0652	0.0176571	1.07232	0.0165083	no	NA	NA
SPAC3H1.14	gid4	GID complex subunit Gid4 (predicted)	VID24,GID10	GID4	0.975936	0.946454	0.983605	0.969724	1.01095	0.979502	0.985778	0.938448	0.96893	0.0160236	0.97867	0.0300618	no	NA	NA
SPAC3H5.04	aar2	U5 snRNP-associated protein Aar2 (predicted)	AAR2	AAR2	1.07071	1.03801	1.11535	1.10497	1.07245	1.06679	1.0289	1.03239	1.08226	0.0351264	1.05013	0.0226653	no	NA	NA
SPAC3H5.05c	rps1401	40S ribosomal protein S14 (predicted)	RPS14A,RPS14B	RPS14	0.978906	1.01118	0.959077	0.947727	0.999654	0.987455	1.06774	1.16186	0.974222	0.0278023	1.05418	0.0800094	no	NA	NA
SPAC3H5.07	rpl702	60S ribosomal protein L7b involved in cytoplasmic translation	RPL7A,RPL7B	RPL7	0.756038	0.779765	0.724777	0.738525	0.860389	0.862305	0.779605	0.804944	0.749776	0.0237349	0.826811	0.0412062	no	NA	NA
SPAC3H5.08c		WD repeat protein, human WDR44 family	DGR2,YMR102C	WDR44	1.09639	1.01607	1.07243	1.00879	1.09082	1.0522	1.09947	1.0315	1.04842	0.042799	1.0685	0.0321081	no	NA	NA
SPAC3H5.09c		mitochondrial protein, human KIAA0100 ortholog (predicted)	FMP27,YPR117W	KIAA0100	1.04087	1.05986	0.99731	1.01719	0.999304	1.04425	0.979731	1.03522	1.02881	0.0273054	1.01463	0.0302982	no	NA	NA
SPAC3H5.10	rpl3202	60S ribosomal protein L32 (predicted)	RPL32	RPL32	0.405081	0.36117	0.508641	0.456134	0.463635	0.418521	0.509167	0.506621	0.432757	0.063759	0.474486	0.0427597	no	NA	NA
SPAC3H5.12c	rpl501	60S ribosomal protein L5 (predicted)	RPL5	RPL5	0.620078	0.601449	0.474311	0.579094	0.720972	0.74087	0.560756	0.607303	0.568733	0.0651395	0.657475	0.0872895	no	NA	NA
SPAC3H8.02	csr102	sec14 cytosolic factor family, phospholipid-intermembrane transfer protein Csr102 (predicted)	CSR1	MOSPD2	1.17046	1.16696	1.13196	1.16505	1.172	1.18461	1.1129	1.08995	1.15861	0.0179052	1.13986	0.0456562	no	NA	NA
SPAC3H8.03	img2	mitochondrial ribosomal protein subunit Mrpl49/Img2 (predicted)	IMG2	MRPL49	1.01799	0.922844	0.901014	0.894363	1.04536	0.976225	0.978189	0.905121	0.934053	0.0572669	0.976224	0.05727	no	NA	NA
SPAC3H8.04		DUF4210 domain protein, human FAM214A ortholog, implicated in chromosome segregation (predicted)		FAM214A	1.12099	1.13427	1.24113	1.14386	1.13888	1.09247	1.21674	1.18812	1.16006	0.0548511	1.15905	0.054813	no	NA	NA
SPAC3H8.05c	mms1	Cul8-RING ubiquitin ligase complex subunit Mms1 (predicted)	MMS1		0.371741	0.354415	0.117482	0.174045	0.37528	0.351093	0.0440589	0.124419	0.254421	0.12777	0.223713	0.164654	yes	NA	NA
SPAC3H8.07c	pac10	prefoldin subunit 3 Pac10 (predicted)	PAC10	VBP1	1.07092	1.11947	1.05265	1.14947	1.12728	1.11923	1.17898	1.14165	1.09812	0.0443472	1.14179	0.0264743	no	NA	NA
SPAC3H8.08c		transcription factor (predicted)			0.992848	0.88028	1.04676	1.01957	0.984858	0.923979	1.01603	1.01423	0.984865	0.073115	0.984776	0.0429773	no	NA	NA
SPAC3H8.09c	nab3	poly(A) binding protein Nab3 (predicted)	NAB3	RALY,RALYL,HNRNPCL1,HNRNPCL2,HNRNPC,HNRNPCL3,HNRNPCL4	0.827613	0.81308	0.702505	0.738542	0.826569	0.896288	0.845921	1.01449	0.770435	0.0597761	0.895816	0.0843955	no	NA	NA
SPAC3H8.10	spo20	sec14 cytosolic factor family, phospholipid-intermembrane transfer protein Spo20/Sec14	YKL091C,SEC14	SEC14L1,SEC14L2,SEC14L3,SEC14L4,SEC14L5	1.04309	1.0419	1.09201	1.07878	1.02542	1.03272	1.06709	1.09255	1.06394	0.0253547	1.05445	0.0312314	no	NA	NA
SPAC458.02c		mRNP complex (predicted)	BFR1		1.04845	1.10299	1.0985	1.20358	1.08243	1.12539	1.07036	1.08341	1.11338	0.0650177	1.0904	0.0240696	no	NA	NA
SPAC458.04c	dli1	meiotic dynein intermediate light chain Dli1/Dil1	DYN3	DYNC1LI1,DYNC1LI2	1.039	0.949777	1.07458	1.04147	1.02534	1.00485	1.01559	1.00992	1.02621	0.0534742	1.01392	0.00878639	no	NA	NA
SPAC458.05	pik3	phosphatidylinositol 3-kinase Pik3	VPS34	PIK3C3	1.01486	1.03084	0.987779	0.993933	1.04868	1.01733	1.05217	1.02456	1.00685	0.0197508	1.03569	0.0173364	no	NA	NA
SPAC458.06	atg1803	autophagy associated WD repeat protein Atg18c	HSV2	WDR45B,WDR45	1.11776	1.15408	1.10634	1.14083	1.08979	1.16314	1.12011	1.17448	1.12976	0.0216518	1.13688	0.0391642	no	NA	NA
SPAC4A8.02c		conserved protein, UPF0047 family			1.07553	1.2161	1.13413	1.11043	1.10316	1.10508	1.09602	1.10821	1.13405	0.0597618	1.10312	0.00517058	no	NA	NA
SPAC4A8.04	isp6	vacuolar serine protease Isp6	PRB1,YSP3	PCSK9	0.915566	0.887455	0.846346	0.874699	0.917705	0.927447	0.917368	0.941555	0.881017	0.0287347	0.926019	0.0113634	no	NA	NA
SPAC4A8.05c	myp2	myosin II heavy chain Myo3	MYO1	MYH11,MYH9	1.01434	1.10776	0.927416	0.95854	1.04078	1.11143	0.950594	0.923996	1.00201	0.0791383	1.0067	0.0858624	no	NA	NA
SPAC4A8.06c		esterase/lipase, implicated in fatty acid biosynthetic process (predicted)			0.995909	0.917249	0.971209	0.915866	0.924155	0.928232	1.00264	0.876567	0.950058	0.0399804	0.932898	0.0520731	no	NA	NA
SPAC4A8.07c	lcb4	sphingoid long chain base kinase (predicted)	LCB5,LCB4	SPHK1,SPHK2	1.03658	1.06144	1.05281	1.01513	1.03448	1.08829	0.949852	1.02202	1.04149	0.0203711	1.02366	0.056992	no	NA	NA
SPAC4A8.09c	cwf21	complexed with Cdc5 protein Cwf21	CWC21	SRRM2	0.964171	0.942887	0.959162	0.978257	0.950115	0.969371	0.993454	0.933497	0.961119	0.0145977	0.961609	0.0257987	no	NA	NA
SPAC4A8.10	rog1	acylglycerol lipase (predicted)	YDL109C,YDR444W,ROG1,LPL1		1.02351	1.05294	1.06521	0.995286	1.00632	1.0354	1.04021	1.0322	1.03424	0.031312	1.02853	0.0151703	no	NA	NA
SPAC4A8.14		ribose-phosphate pyrophosphokinase (predicted)	PRS1	PRPSAP1,PRPSAP2	1.01092	1.04964	0.933048	0.9616	1.01215	1.02962	0.942365	0.994085	0.988804	0.0517666	0.994553	0.0376956	no	NA	NA
SPAC4C5.01		pseudouridine-5'-phosphatase (predicted)	YKL033W-A	PUDP	1.09047	1.03152	1.06547	1.02797	1.02264	1.05625	1.06168	1.02607	1.05386	0.0296858	1.04166	0.0201526	no	NA	NA
SPAC4C5.02c	ryh1	GTPase Ryh1	YPT6	RAB6B,RAB6C,RAB6A	0.932068	0.946849	0.883159	0.850753	0.966324	0.934921	0.861094	0.905257	0.903207	0.0443134	0.916899	0.0447862	no	NA	NA
SPAC4C5.03		multispanning membrane protein, CTNS/PQ domain protein			1.06633	1.13906	1.16161	1.15312	1.02713	1.05112	1.1734	1.1522	1.13003	0.0434728	1.10096	0.0725877	no	NA	NA
SPAC4C5.04	rad31	SUMO activating enzyme E1-type Rad31	AOS1	SAE1	0.998272	1.03339	0.899878	0.942969	1.03281	1.02234	0.963272	0.957074	0.968626	0.0590405	0.993873	0.0392291	no	NA	NA
SPAC4D7.01c	sec71	Arf GEF (predicted)	SEC7	ARFGEF1,ARFGEF2	1.08978	0.97666	1.04813	1.10025	1.01633	1.0096	1.06703	1.0365	1.05371	0.0560805	1.03237	0.0257847	no	NA	NA
SPAC4D7.02c	pgc1	phosphatidylglycerol phospholipase C Pgc1 (predicted)	PGC1	GDPD1,GDPD3	1.08746	1.0552	1.08291	1.07287	1.06898	1.05059	1.06082	1.31861	1.07461	0.0143058	1.12475	0.129458	no	NA	NA
SPAC4D7.03	pop2	F-box/WD repeat protein Pop2	CDC4	FBXO24,FBXW2,FBXW7	0.992842	1.034	1.02404	1.0479	0.989526	1.01249	1.04223	1.04231	1.0247	0.0233811	1.02164	0.0256017	no	NA	NA
SPAC4D7.06c	met8	siroheme synthase Met8 (predicted)	MET8		0.2943	0.334214	0.275374	0.307284	0.376989	0.290234	0.446599	0.347727	0.302793	0.0247072	0.365387	0.0650382	no	NA	NA
SPAC4D7.07c	csi2	mitotic chromosome segregation protein Csi2			1.07764	1.06487	1.08606	1.05574	1.04322	1.08681	1.06303	1.07299	1.07108	0.013434	1.06651	0.018335	no	NA	NA
SPAC4D7.10c	spt20	SAGA complex subunit Spt20	SPT20	SUPT20H,SUPT20HL1,SUPT20HL2	0.806984	0.836661	0.778636	0.747927	0.885821	0.867705	0.846774	0.812124	0.792552	0.0380306	0.853106	0.031639	no	NA	NA
SPAC4D7.11	dsc4	Golgi Dsc E3 ligase complex subunit Dsc4			0.861122	0.912762	0.83974	0.839284	0.867344	0.920126	0.829481	0.821853	0.863227	0.0345593	0.859701	0.0449271	no	NA	NA
SPAC4F10.02	aap1	aspartyl metalloaminopeptidase Aap1	APE4	DNPEP	1.08955	1.1265	1.11096	1.06243	1.03216	1.05997	1.18382	1.03364	1.09736	0.0277831	1.0774	0.0720888	no	NA	NA
SPAC4F10.04	ypa1	protein phosphatase type 2A regulator, PTPA family Ypa1	RRD1	PTPA	0.893012	0.942568	0.864579	0.812818	0.930599	0.904673	0.840152	0.823852	0.878244	0.0542307	0.874819	0.0509973	no	NA	NA
SPAC4F10.05c	lip2	mitochondrial lipoate-protein ligase Lip2	LIP2	LIPT2	0.407105	0.493187	0.459035	0.539965	0.402517	0.427555	0.517898	0.58524	0.474823	0.0560229	0.483303	0.0841073	no	NA	NA
SPAC4F10.06	bud22	ribosome small subunit biogenesis protein, BUD22 family (predicted)	BUD22	SRFBP1	0.308133	0.322728	0	0.0113737	0.228576	0.345189	0.00536379	0.00240432	0.160559	0.17899	0.145383	0.170188	yes	NA	NA
SPAC4F10.07c	atg13	autophagy associated protein kinase regulatory subunit Atg13	ATG13	ATG13	1.06255	1.09112	1.05648	1.04424	1.04126	1.06002	1.03915	1.09667	1.0636	0.0198672	1.05927	0.0266357	no	NA	NA
SPAC4F10.08	mug126	Schizosaccharomyces pombe specific protein			1.04827	1.01118	1.00187	1.0073	1.12869	1.11214	1.07831	0.84427	1.01715	0.0210908	1.04085	0.132723	no	NA	NA
SPAC4F10.11	spn1	mitotic septin Spn1	CDC3	SEPTIN7,SEPTIN1,SEPTIN2,SEPTIN5,SEPTIN4	1.2183	1.20211	1.29781	1.07316	1.13577	1.2184	1.13527	1.0891	1.19784	0.093052	1.14463	0.0538232	no	NA	NA
SPAC4F10.13c	mpd2	GYF domain protein	SMY2,SYH1	GIGYF2,GIGYF1	1.01083	1.05618	0.962321	0.976197	0.993185	1.02729	0.931708	1.02452	1.00138	0.0418418	0.994177	0.0444259	no	NA	NA
SPAC4F10.14c	btf3	nascent polypeptide-associated complex beta subunit	BTT1,EGD1	BTF3	0.836019	0.836442	0.785054	0.790229	0.90207	0.879483	0.741753	0.797519	0.811936	0.0281328	0.830206	0.0741286	no	NA	NA
SPAC4F10.15c	wsp1	WASp homolog	LAS17	WAS,WASL	1.02828	1.09354	0.942762	1.01501	1.07077	1.08003	0.983476	1.02525	1.01989	0.0618246	1.03988	0.0445781	no	NA	NA
SPAC4F10.16c		plasma membrane phospholipid-translocating ATPase complex, ATPase subunit (predicted)	DNF1	ATP10A,ATP10B,ATP10D	1.02562	1.0123	1.00731	0.9982	1.03502	1.02419	1.03392	0.994537	1.01086	0.0114427	1.02192	0.0188908	no	NA	NA
SPAC4F10.17		conserved fungal protein	ZEO1		1.05617	1.00841	1.06887	1.06142	1.03213	1.05967	1.06342	0.975539	1.04872	0.0273723	1.03269	0.0405726	no	NA	NA
SPAC4F10.18	nup37	nucleoporin, WD repeat Nup37		NUP37	1.02617	0.95965	0.878194	0.915669	1.00042	1.01725	0.913555	0.930686	0.944921	0.0635795	0.965476	0.0510141	no	NA	NA
SPAC4F10.19c	hit1	zf-HIT family C/D snoRNP assembly protein Hit1 (predicted)	HIT1	ZNHIT3	0.729265	0.684771	0.786441	0.788755	0.811857	0.799157	0.813554	0.804184	0.747308	0.0499523	0.807188	0.00672883	no	NA	NA
SPAC4F10.20	grx1	glutaredoxin Grx1	GRX1,GRX2	GLRX2,GLRX	1.02168	1.00539	1.01904	1.04075	1.03559	1.06196	1.07737	1.06148	1.02172	0.0145592	1.0591	0.0173209	no	NA	NA
SPAC4F8.01	did4	ESCRT III complex subunit Did4	DID4	CHMP2A	0.995346	0.996484	1.00816	0.975589	0.962693	0.961633	0.951492	0.926118	0.993895	0.0135089	0.950484	0.0170104	no	NA	NA
SPAC4F8.03	sdo1	SBDS family ribosome assembly protein Sdo1 (predicted)	SDO1	SBDS	0.64522	0.647359	0.750319	0.780554	0.68993	0.732926	0.840815	0.809062	0.705863	0.0698939	0.768183	0.0690728	no	NA	NA
SPAC4F8.08	mug114	Schizosaccharomyces pombe specific protein Mug114			1.02949	1.00388	1.03809	1.02967	1.0019	1.03682	1.04212	1.0605	1.02528	0.0148191	1.03534	0.0244907	no	NA	NA
SPAC4F8.10c	stg1	SM22/transgelin-like actin modulating protein Stg1	SCP1	TAGLN,TAGLN2,TAGLN3	1.17378	1.13795	1.17851	1.12198	1.09889	1.1182	1.21027	1.10604	1.15306	0.0275166	1.13335	0.0518975	no	NA	NA
SPAC4F8.11	sea2	SEA complex WD repeat subunit Sea2 (predicted)	RTC1	WDR24	1.21231	1.23202	1.2426	1.20006	1.15422	1.20379	1.29115	1.20155	1.22175	0.0191489	1.21268	0.0570902	no	NA	NA
SPAC4F8.15	itr1	myo-inositol transmembrane transporter Itr1	CIN10,ITR1,ITR2	SEC23IP,DDHD1,DDHD2	1.13822	1.22617	1.18431	1.20644	1.12726	1.16127	1.15202	1.18801	1.18879	0.0377971	1.15714	0.0250899	no	NA	NA
SPAC4G8.03c	puf5	pumilio family RNA-binding protein Puf5 (predicted)	PUF4,MPT5		1.07878	1.10514	1.1838	1.20648	1.04352	1.08362	1.21773	1.22858	1.14355	0.0612396	1.14336	0.0936827	no	NA	NA
SPAC4G8.04		GTPase activating protein (predicted)			1.10778	1.09695	1.04218	1.06791	1.12637	1.09371	1.16647	1.06833	1.07871	0.0296013	1.11372	0.0424393	no	NA	NA
SPAC4G8.05	ppk14	serine/threonine protein kinase Ppk14 (predicted)	KIN82,FPK1		1.03198	1.03858	1.06511	1.05849	1.01866	1.0535	1.14461	0.991365	1.04854	0.0157805	1.05203	0.0667503	no	NA	NA
SPAC4G8.06c	trm12	tRNA 4-demethylwyosine alpha-amino-alpha-carboxypropyltransferase Trm12 (predicted)	TRM12	TRMT12	1.04756	1.02866	1.06733	1.04651	1.0568	1.11593	1.07497	1.38589	1.04752	0.0158035	1.1584	0.153664	no	NA	NA
SPAC4G8.07c	trm2	tRNA (m5U54) methyltransferase Trm2 (predicted)	TRM2	TRMT2A,TRMT2B	1.00944	1.01047	1.04674	1.04114	0.976361	1.04454	1.01231	1.07076	1.02695	0.0197578	1.02599	0.040817	no	NA	NA
SPAC4G8.08		mitochondrial carrier, iron ion (predicted)	MRS3,MRS4	SLC25A28,SLC25A37	1.08949	1.07772	1.05859	1.10063	1.05355	1.10329	1.12632	1.07614	1.08161	0.0179726	1.08983	0.0317086	no	NA	NA
SPAC4G8.10	gos1	SNARE Gos1 (predicted)	GOS1	GOSR1	0.957618	0.928487	0.895247	0.995207	0.949538	0.788492	0.913069	0.904402	0.944139	0.0425247	0.888875	0.0697212	no	NA	NA
SPAC4G8.13c	prz1	calcineurin responsive transcription factor Prz1	CRZ1		0.360961	0.428437	0.619549	0.676516	0.391174	0.289796	0.593824	0.624954	0.521366	0.15064	0.474937	0.161176	yes	NA	NA
SPAC4G9.02	rnh201	ribonuclease H2 complex subunit Rnh201	RNH201	RNASEH2A	1.02554	0.999468	1.04015	1.08918	1.02737	1.06303	1.11605	1.05176	1.03858	0.0376924	1.06455	0.0374171	no	NA	NA
SPAC4G9.05	mpf1	meiotic pumilio family RNA-binding protein Mpf1 (predicted)	PUF3		0.887048	0.857353	0.968516	0.978662	0.791277	0.88565	0.957805	0.976591	0.922895	0.0599222	0.902831	0.0840678	no	NA	NA
SPAC4G9.06c	chz1	histone H2A-H2B dimer chaperone Chz1 (predicted)	CHZ1	CDY1,CDY2A,CDYL2	1.06095	0.96203	1.05568	1.05239	0.98147	0.991108	1.03011	1.06633	1.03277	0.0472885	1.01726	0.0388938	no	NA	NA
SPAC4G9.10	arg3	ornithine carbamoyltransferase Arg3	ARG3	OTC	1.12953	1.09841	1.10646	1.11763	1.08412	1.11127	1.12536	1.09949	1.11301	0.0135454	1.10506	0.0175146	no	NA	NA
SPAC4G9.11c	cmb1	cytosine-mismatch binding protein 1	IXR1	HMGB4,HMGB1,HMGB2,HMGB3	1.09892	1.11461	1.12997	1.09523	1.15122	1.14452	1.13037	1.09378	1.10968	0.0159194	1.12997	0.0256441	no	NA	NA
SPAC4G9.12	idn1	gluconokinase	YDR248C	IDNK	1.09725	1.05355	1.06789	1.08919	1.05938	1.08186	1.06221	1.0753	1.07697	0.0199296	1.06969	0.0106762	no	NA	NA
SPAC4G9.13c	vps26	retromer complex subunit Vps26	PEP8	VPS26A,VPS26B	1.07884	1.04381	1.04976	0.996656	1.102	1.07407	1.00331	1.00175	1.04227	0.0340428	1.04528	0.050668	no	NA	NA
SPAC4G9.14	sym1	mitochondrial Mpv17/PMP22 family protein 2 (predicted)	SYM1	PXMP2	1.03116	0.974913	0.919064	0.981865	1.09345	1.01874	1.00316	0.978701	0.97675	0.0458887	1.02351	0.049453	no	NA	NA
SPAC4G9.16c	rpl901	60S ribosomal protein L9	RPL9A,RPL9B	RPL9	0.732424	0.643678	0.659624	0.632841	0.770298	0.741393	0.726966	0.706191	0.667142	0.04489	0.736212	0.0269287	no	NA	NA
SPAC4G9.19		DNAJ domain protein DNAJB family (predicted)	JID1		1.1105	1.08713	1.0494	1.02705	1.07658	1.10468	1.04899	1.07231	1.06852	0.0373899	1.07564	0.0228431	no	NA	NA
SPAC4G9.20c	ymc1	mitochondrial carrier, glutamate/glycine (predicted)	YMC2,YMC1	SLC25A47,SLC25A29,SLC25A45	1.08217	1.05681	1.00573	1.02037	1.13272	1.08447	1.10209	1.08185	1.04127	0.0347116	1.10028	0.0234177	no	NA	NA
SPAC4H3.01		DNAJ domain protein Caj1/Djp1 type (predicted)	CAJ1,DJP1		1.06869	1.06018	1.05391	1.06253	1.11293	1.08315	1.09939	1.08824	1.06133	0.00610931	1.09593	0.0132125	no	NA	NA
SPAC4H3.02c	swc3	Swr1 complex subunit Swc3	SWC3		1.11042	1.14128	1.09618	1.12173	1.11622	1.1008	1.12811	1.09121	1.1174	0.0190444	1.10909	0.0163418	no	NA	NA
SPAC4H3.03c		glucan 1,4-alpha-glucosidase (predicted)			1.04411	1.02793	1.0527	1.03162	1.01987	1.02717	1.05441	1.11807	1.03909	0.0114135	1.05488	0.0446704	no	NA	NA
SPAC4H3.04c		MEMO1 family, human MEMO1 ortholog, ancient conserved protein, in some organisms this domain is present with ammecr1 which interacts with mediator complex and is implicated in transcription, implicated in signalling and localization to the plasma membrane	MHO1	MEMO1	1.04057	1.04365	1.03734	1.04876	1.02444	1.02715	1.01113	1.02886	1.04258	0.00485919	1.02289	0.00805297	no	NA	NA
SPAC4H3.05	srs2	ATP-dependent DNA helicase, UvrD subfamily	SRS2		0.95404	0.926354	0.93832	0.991032	0.939969	0.905648	0.944917	0.904915	0.952436	0.0281171	0.923862	0.021552	no	NA	NA
SPAC4H3.06		human REX1BD ortholog, implicated in DNA repair		REX1BD	1.07187	1.04403	1.0889	1.06072	1.06146	1.07586	1.09099	1.07003	1.06638	0.018873	1.07458	0.0124339	no	NA	NA
SPAC4H3.07c	rdl2	mitochondrial thiosulfate sulfurtransferase/rhodanese-like domain Rdl2 (predicted)	RDL1,RDL2	TSTD1	0.988236	0.932454	0.869132	0.890884	1.00731	0.917281	0.990571	0.936855	0.920177	0.0524291	0.963006	0.0428085	no	NA	NA
SPAC4H3.13	pcc1	EKC/KEOPS complex subunit Pcc1 (predicted)	PCC1	CTAG1A,CTAG2,LAGE3	1.07397	1.11445	1.0629	1.05271	1.15015	1.15875	1.12368	1.09566	1.07601	0.027061	1.13206	0.0284914	no	NA	NA
SPAC4H3.14c	rng8	contractile ring myosin V regulator Rng8			1.08333	1.21969	1.09677	1.05675	1.06291	1.1514	1.08108	1.10233	1.11414	0.0723092	1.09943	0.0382112	no	NA	NA
SPAC513.01c	eft201	translation elongation factor 2 (EF-2) Eft2,A	EFT2,EFT1	EEF2	0.994048	1.01286	1.03806	1.07442	0.998002	1.02342	1.04605	1.03985	1.02985	0.034757	1.02683	0.0214602	no	NA	NA
SPAC513.02		phosphoglycerate mutase/6-phosphofructo-2-kinase family	PMU1		1.09389	1.07753	1.09813	1.09196	1.08028	1.12585	1.05746	1.07183	1.09038	0.00894526	1.08385	0.0295384	no	NA	NA
SPAC513.03	mfm2	M-factor precursor Mfm2			0.712025	0.763173	0.674301	0.572879	0.840144	0.76581	0.673831	0.649681	0.680595	0.0805178	0.732366	0.0875555	no	NA	NA
SPAC513.04		Schizosaccharomyces pombe specific protein			1.08179	1.1186	1.08219	1.07368	1.01836	1.03725	1.05635	1.03984	1.08906	0.0200782	1.03795	0.0155627	no	NA	NA
SPAC513.05	ams1	alpha-mannosidase Ams1 (predicted)	AMS1	MAN2C1	1.03064	0.95906	1.02594	1.03427	0.996273	0.975752	1.02953	0.986969	1.01248	0.0357734	0.997131	0.0231726	no	NA	NA
SPAC513.06c	dhd1	D-xylose 1-dehydrogenase (NADP+) (predicted)		DHDH	1.08687	1.10605	1.12904	1.07524	1.07029	1.08228	1.10345	1.08082	1.0993	0.0235429	1.08421	0.013897	no	NA	NA
SPAC513.07		flavonol reductase/cinnamoyl-CoA reductase family	YDR541C,YGL039W,ARI1,GRE2		1.06765	1.06875	1.07743	1.12458	1.03003	1.06784	1.04697	1.26998	1.0846	0.027007	1.1037	0.111925	no	NA	NA
SPAC521.02	wss1	WLM domain metallopeptidase implicated in DNA repair Wss1 (predicted)	WSS1		1.00382	0.962123	0.996722	0.97952	0.930404	0.967375	1.02247	0.997743	0.985545	0.018651	0.979498	0.0397355	no	NA	NA
SPAC521.03		short chain dehydrogenase, human DHRS7 family(predicted)	YMR226C	DHRS7,DHRS7B,DHRS7C	1.02423	1.03062	1.04446	1.04576	1.01201	1.01204	1.11989	1.04482	1.03627	0.010549	1.04719	0.0508711	no	NA	NA
SPAC521.04c	sst1	ER membrane calcium trnamembrane transporter (predicted)	VNX1		1.0391	1.03895	1.07329	1.03469	0.994801	1.03318	1.01674	1.03172	1.04651	0.0179727	1.01911	0.0178277	no	NA	NA
SPAC521.05	rps802	40S ribosomal protein S8 (predicted)	RPS8A,RPS8B	RPS8	0.714938	0.780328	0.660451	0.750693	0.812872	0.760558	0.634861	0.796732	0.726602	0.0515716	0.751256	0.0806204	no	NA	NA
SPAC56E4.03		aromatic aminotransferase (predicted)	ARO8,ARO9	AADAT	0.376029	0.412427	0.485765	0.450572	0.399563	0.395146	0.455376	0.466405	0.431198	0.0474301	0.429123	0.0370018	no	NA	NA
SPAC56E4.06c	ggt2	gamma-glutamyltranspeptidase Ggt2	ECM38	GGTLC1,GGTLC2,GGTLC3,GGT1,GGT2,GGT3P,GGT5	1.17182	1.2262	1.15229	1.15469	1.11069	1.1804	1.12838	1.11364	1.17625	0.0344205	1.13328	0.032354	no	NA	NA
SPAC56E4.07		N-acetyltransferase (predicted)			1.03418	1.03012	1.2195	1.002	1.03888	1.06243	1.07556	1.04084	1.07145	0.0997285	1.05442	0.0176724	no	NA	NA
SPAC56F8.02		AMP binding enzyme, human DIP2 family (predicted)	CMR2	DIP2A,DIP2C,DIP2B	1.10628	1.08532	1.08161	1.05725	1.06875	1.05745	1.11188	1.09065	1.08261	0.0200971	1.08218	0.0241236	no	NA	NA
SPAC56F8.05c	mug64	Golgi BAR domain protein (predicted)	GVP36		1.03706	1.02971	1.04408	1.0415	1.00663	1.05892	1.07259	1.01828	1.03809	0.00629133	1.03911	0.0316357	no	NA	NA
SPAC56F8.06c	alg10	dolichyl-phosphate-glucose-glycolipid alpha-glucosyltransferase Alg10	DIE2	ALG10,ALG10B	1.06703	1.16268	1.05793	1.01507	1.08978	1.05903	1.04604	1.03357	1.07568	0.062268	1.05711	0.0241376	no	NA	NA
SPAC56F8.09	rrp8	rRNA methyltransferase Rrp8	RRP8	RRP8	1.05358	1.08352	1.04245	1.03022	1.04058	1.06551	1.02303	1.063	1.05244	0.0228104	1.04803	0.0200836	no	NA	NA
SPAC56F8.12		DUF2434 family conserved fungal multispanning membrane protein			1.06995	1.15534	1.10248	1.09087	1.05846	1.1003	1.07707	1.06533	1.10466	0.03637	1.07529	0.018358	no	NA	NA
SPAC56F8.14c	mug115	Schizosaccharomyces pombe specific protein Mug115			1.0562	1.03655	1.06672	1.11706	1.01423	1.04809	1.13745	1.13535	1.06913	0.034314	1.08378	0.0623172	no	NA	NA
SPAC56F8.16	esc1	transcription factor Esc1 (predicted)			1.07315	1.12668	1.13846	1.09384	1.05856	1.10128	1.08543	1.13542	1.10803	0.0299546	1.09517	0.0321098	no	NA	NA
SPAC57A10.02	cdr2	serine/threonine protein kinase Cdr2	KCC4,GIN4,HSL1	BRSK2,BRSK1	1.0429	0.96686	0.725834	0.786485	0.982774	0.922706	0.652986	0.723125	0.880519	0.148988	0.820398	0.157397	no	NA	NA
SPAC57A10.03	cyp1	cyclophilin family peptidyl-prolyl cis-trans isomerase Cyp1		PPIL1	1.02279	1.07389	1.072	1.06364	1.02695	1.06646	1.08995	1.08257	1.05808	0.0239418	1.06648	0.0281223	no	NA	NA
SPAC57A10.04	mug10	meiotic Rho guanine nucleotide exchange factor (predicted)			1.06686	1.04503	1.0891	1.13956	1.04804	1.05123	1.12419	1.05614	1.08514	0.0404947	1.0699	0.036349	no	NA	NA
SPAC57A10.06	mug15	Schizosaccharomyces specific protein Mug15			1.14151	1.09229	1.05835	1.06914	1.16122	1.13619	1.0855	1.08298	1.09032	0.0369457	1.11647	0.0386109	no	NA	NA
SPAC57A10.07		conserved membrane protein with Rossmann-like alpha/beta/alpha sandwich fold, conserved in fungi and protozoa	YOR238W		1.101	1.06035	1.11564	1.07411	1.08453	1.04651	1.06827	1.04742	1.08778	0.0251016	1.06168	0.0182502	no	NA	NA
SPAC57A10.08c		lipid particle hydrolase (predicted)	LDH1		1.07915	1.07324	1.11341	1.0473	1.07641	1.08052	1.07336	1.03071	1.07828	0.0272013	1.06525	0.0232148	no	NA	NA
SPAC57A10.09c	nhp6	High-mobility group non-histone chromatin protein (predicted)	NHP6B,NHP6A	SSRP1	1.03542	1.03177	0.99986	1.04815	1.05803	1.07266	1.02954	1.00477	1.0288	0.0205312	1.04125	0.0301996	no	NA	NA
SPAC57A10.10c	sla1	La protein, tRNA chaperone Sla1	LHP1	SSB	1.02544	1.04245	1.00929	1.06842	0.997828	0.987252	1.01417	1.03821	1.0364	0.0252791	1.00937	0.0221925	no	NA	NA
SPAC57A10.12c	ura3	mitochondrial dihydroorotate dehydrogenase Ura3	URA1	DHODH	1.13516	1.08526	1.10491	1.09191	1.08103	1.19759	1.09362	1.06187	1.10431	0.0221294	1.10853	0.0607938	no	NA	NA
SPAC57A10.14	sgf11	SAGA complex deubiquitinating submodule subunit Sgf11	SGF11	ATXN7L3	1.05032	1.04291	0.996151	0.989378	1.20447	1.1606	1.12221	1.08471	1.01969	0.0313594	1.143	0.0513744	no	NA	NA
SPAC57A7.04c	pabp	major poly(A) binding protein Pabp/Pab1	PAB1	PABPC1,PABPC3,PABPC4	1.01089	1.10809	0.820896	0.918974	1.04254	1.04047	1.00705	1.05304	0.964715	0.123107	1.03578	0.0199252	no	NA	NA
SPAC57A7.05		transmembrane transporter (predicted)	BRE4		0.982086	1.00402	1.05	1.03125	0.984388	1.00524	1.01695	1.01261	1.01684	0.0298853	1.0048	0.0144394	no	NA	NA
SPAC57A7.07c		homocysteine methyltransferase (predicted)	MHT1,SAM4	BHMT,BHMT2,MTR	1.01323	0.958264	1.02889	0.974984	1.03699	1.02586	1.0555	1.0207	0.99384	0.0327884	1.03476	0.015407	no	NA	NA
SPAC57A7.08	pzh1	serine/threonine protein phosphatase Pzh1	PPZ2,PPZ1,PPQ1		0.800612	0.765491	0.774335	0.801036	0.85007	0.87525	0.81276	0.765757	0.785368	0.018209	0.825959	0.0476428	no	NA	NA
SPAC57A7.09		ubiquitin-protein ligase E3, human RNF13 family homolog, unknown biological role	YBR062C	RNF13	0.990354	0.971969	1.00806	1.01176	0.974195	0.955173	0.981511	0.965112	0.995535	0.0182778	0.968998	0.0113992	no	NA	NA
SPAC57A7.12	ssz1	heat shock protein Ssz1 (predicted)	SSZ1	HSPA14	0.431611	0.429802	0.501801	0.414605	0.370823	0.418242	0.500886	0.432168	0.444455	0.0389843	0.43053	0.0537543	no	NA	NA
SPAC57A7.13		RNA-binding protein, involved in splicing (predicted)		RBM10,RBM5,RBM6	1.03449	1.03285	1.04918	1.04808	0.984244	1.02446	1.04915	0.946272	1.04115	0.0086765	1.00103	0.045257	no	NA	NA
SPAC589.02c	med13	mediator complex subunit Med13	SSN2	MED13	0.844182	0.784304	0.913415	0.858348	0.877417	0.825637	0.914356	1.03671	0.850062	0.0530439	0.91353	0.0898206	no	NA	NA
SPAC589.03c	noc12	CCAAT-binding factor, Noc1 related	MAK21	CEBPZ	1.07298	1.08048	1.08999	1.07417	1.07561	1.12343	1.00989	1.07648	1.07941	0.00778414	1.07135	0.0466715	no	NA	NA
SPAC589.05c	qtr3	tRNA queuosine modification protein Qtr3		C9orf64	1.00296	1.07463	1.05643	1.03662	1.02454	0.993788	1.04732	1.04683	1.04266	0.0306838	1.02812	0.0252311	no	NA	NA
SPAC589.07c	atg1801	autophagy associated WD repeat protein Atg18a	ATG18	WIPI1,WIPI2	1.02372	1.06799	1.05866	1.03651	0.995687	1.02621	0.961889	1.01873	1.04672	0.0202323	1.00063	0.0289108	no	NA	NA
SPAC589.08c	dam1	DASH complex subunit Dam1	DAM1		1.04872	1.05574	1.08391	1.08778	1.04768	1.08166	1.08891	1.10755	1.06904	0.0196794	1.08145	0.0250166	no	NA	NA
SPAC589.09	csr101	sec14 cytosolic factor family, phospholipid-intermembrane transfer protein Csr1 (predicted)	CSR1	MOSPD2	1.12004	1.14004	1.11549	1.07593	1.0905	1.12076	1.05481	1.07758	1.11288	0.0268412	1.08591	0.0275201	no	NA	NA
SPAC589.10c	ubi5	ribosomal-ubiquitin fusion protein Ubi5 (predicted)	RPS31	RPS27A	0.992822	1.01158	1.02534	1.04206	1.01522	1.06205	1.0797	1.15683	1.01795	0.0208813	1.07845	0.0589119	no	NA	NA
SPAC589.11	pth4	mitochondrial translation release factor	PTH4	MRPL58	1.03496	1.02401	1.04743	1.05538	1.02574	1.03748	1.02864	1.04594	1.04044	0.0138088	1.03445	0.00914265	no	NA	NA
SPAC589.12	cwh43	glycosylceramide biosynthesis protein Cwh43 (predicted)	CWH43	CWH43	1.03293	1.0361	1.05335	1.0792	1.06193	1.08426	0.989947	1.12528	1.05039	0.0211959	1.06535	0.0567057	no	NA	NA
SPAC5D6.01	rps2202	40S ribosomal protein S15a (predicted)	RPS22A,RPS22B	RPS15A	1.01956	0.998473	1.02284	1.03929	1.00975	1.05399	1.03261	1.01875	1.02004	0.0167709	1.02878	0.0192624	no	NA	NA
SPAC5D6.02c	mug165	Clr6 histone deacetylase complex subunit Mug165			1.05596	1.07434	0.987562	1.01036	1.08686	1.08969	1.04466	1.04004	1.03205	0.0400385	1.06531	0.0266086	no	NA	NA
SPAC5D6.04		auxin family transmembrane transporter (predicted)	YBR287W		1.10424	1.12177	1.16785	1.056	1.09322	1.10299	1.09944	1.09995	1.11246	0.046226	1.0989	0.00409862	no	NA	NA
SPAC5D6.05	med18	mediator complex subunit Med18	SRB5	MED18	1.03199	1.03756	1.00535	1.01141	1.07885	1.12326	1.11054	1.04389	1.02158	0.0156074	1.08913	0.0354763	no	NA	NA
SPAC5D6.06c	alg14	UDP-GlcNAc transferase associated protein Alg14 (predicted)	ALG14	ALG14	0.938491	0.912434	0.833988	0.808303	0.931795	0.920198	0.851902	0.815848	0.873304	0.0620521	0.879936	0.0553881	no	NA	NA
SPAC5D6.07c	pxa1	PXA domain protein Pxa1			1.02779	1.02086	0.957093	0.918249	0.961607	0.965967	0.908977	0.95427	0.980998	0.0525588	0.947705	0.026266	no	NA	NA
SPAC5D6.08c	mes1	meiotic APC inhibitor Mes1			1.05047	1.01275	1.10304	1.08359	1.04869	1.07533	1.07589	1.08011	1.06246	0.039617	1.07	0.0143673	no	NA	NA
SPAC5D6.09c	mug86	plasma membrane acetate transmembrane transporter (predicted)	ADY2,ATO3,ATO2		1.10312	1.07511	1.12549	1.06317	1.09937	1.09446	1.10471	1.29767	1.09172	0.0280577	1.14905	0.099169	no	NA	NA
SPAC5D6.10c	mug116	Schizosaccharomyces pombe specific protein Mug116			1.04252	1.04907	1.04025	1.05159	1.04557	1.06511	1.01653	0.971292	1.04586	0.00534557	1.02463	0.0407742	no	NA	NA
SPAC5D6.12	mtf2	mitochondrial translation protein, Mtf2 (predicted)	MTF2		0.307901	0.402568	0.712782	0.737943	0.287435	0.318065	0.840287	0.662014	0.540299	0.217403	0.52695	0.269211	yes	NA	NA
SPAC5D6.13	vps74	Golgi phosphoprotein 3 family Vps74 (predicted)	VPS74	GOLPH3,GOLPH3L	0.952686	1.0558	0.923871	0.871037	0.961836	0.930992	0.936409	0.90505	0.950849	0.0777092	0.933572	0.0232886	no	NA	NA
SPAC5H10.01	dgc1	mitochondrial D-glutamate cyclase Dgc1 (predicted)		DGLUCY	1.06525	1.09	1.10976	1.07151	1.06964	1.07457	1.01532	1.06607	1.08413	0.0200574	1.0564	0.0276058	no	NA	NA
SPAC5H10.02c	hsp3102	glyoxylase III Hsp3102	HSP31,SNO4,HSP33,HSP32		1.08996	1.14091	1.13299	1.0899	1.07289	1.1344	1.18446	1.14687	1.11344	0.0273393	1.13465	0.0463515	no	NA	NA
SPAC5H10.04		NADPH dehydrogenase, (Old yellow enzyme) involved in small alpha,beta-unsaturated carbonyl compounds (predicted)	OYE2,OYE3		1.2106	1.19331	1.23396	1.3699	1.21444	1.2251	1.16912	1.33761	1.25194	0.0803822	1.23657	0.0716002	no	NA	NA
SPAC5H10.05c		FAD binding oxidoreductase, implicated in cellular detoxification (predicted)			1.04179	1.08764	1.02656	1.02112	1.0513	1.05436	0.988487	1.07013	1.04428	0.0302023	1.04107	0.0360126	no	NA	NA
SPAC5H10.06c	adh4	alcohol dehydrogenase Adh4	ADH4	ADHFE1	1.16731	1.15413	1.19036	1.20851	1.20354	1.17476	1.17927	1.2149	1.18008	0.024157	1.19312	0.0192526	no	NA	NA
SPAC5H10.07		Schizosaccharomyces pombe specific protein			1.00563	0.999302	1.06151	1.0662	1.03042	1.01716	1.01151	1.02099	1.03316	0.0355889	1.02002	0.00795231	no	NA	NA
SPAC5H10.08c	pan6	pantoate-beta-alanine ligase	PAN6		1.00467	0.990881	0.959149	1.00493	1.02506	1.01802	1.02416	1.00688	0.989906	0.0215282	1.01853	0.00837262	no	NA	NA
SPAC5H10.09c	ecm31	3-methyl-2-oxobutanoatehydroxymethyltransferase Ecm31 (predicted)	ECM31		1.13475	1.08976	1.09319	1.06754	1.10718	1.12851	1.06346	1.03402	1.09631	0.0280345	1.08329	0.042569	no	NA	NA
SPAC5H10.10		NADPH dehydrogenase, (Old yellow enzyme) involved in small alpha,beta-unsaturated carbonyl compounds (predicted)	OYE2,OYE3		0.997237	1.03595	1.05182	1.01936	1.04501	1.08503	1.03985	1.04111	1.02609	0.023361	1.05275	0.0216303	no	NA	NA
SPAC5H10.11	gmh1	alpha-1,2-galactosyltransferase Gmh1 (predicted)	MNN10,MNN11		1.10034	1.0422	1.08112	1.08051	1.07715	1.11669	1.12011	1.06656	1.07604	0.0243664	1.09513	0.027254	no	NA	NA
SPAC5H10.12c	otg1	alpha-1,3-galactosyltransferase (predicted)	GNT1	GYG1,GYG2,GYG2P1	1.08172	1.05431	1.12247	1.06211	1.0791	1.08522	1.0498	1.10525	1.08015	0.0304795	1.07984	0.0229315	no	NA	NA
SPAC5H10.13c	gmh2	alpha-1,2-galactosyltransferase Gmh2	MNN10,MNN11		1.09074	1.08988	1.10986	1.10853	1.10239	1.09212	1.1067	1.0664	1.09975	0.0109255	1.09191	0.0180693	no	NA	NA
SPAC607.02c		conserved fungal protein			0.856093	0.901828	0.823237	0.926233	0.954685	0.928639	0.893181	0.903753	0.876848	0.0460715	0.920064	0.0274524	no	NA	NA
SPAC607.06c		metallopeptidase (predicted)	YIL108W		1.01318	1.00992	1.01538	0.9672	1.0113	1.02751	1.03452	0.932267	1.00142	0.0229242	1.0014	0.0471024	no	NA	NA
SPAC607.07c		Schizosaccharomyces specific protein			1.04646	1.10073	1.0988	1.10973	1.03583	1.105	1.15178	1.068	1.08893	0.028713	1.09015	0.0498655	no	NA	NA
SPAC607.08c	mil1	lipase/AP-1 adaptor complex binding protein Mil1 (predicted)	MIL1	TMCO4	1.13033	1.08029	1.1285	1.20053	1.10488	1.10905	1.08683	1.10449	1.13491	0.0495041	1.10131	0.0098736	no	NA	NA
SPAC607.09c	btn1	battenin CLN3 family protein	YHC3	CLN3	1.03266	1.05441	1.03666	1.08658	1.03971	1.0644	1.03881	1.08338	1.05258	0.0245601	1.05658	0.0214455	no	NA	NA
SPAC607.10	spo3	sporulation protein Spo3			1.12226	1.1529	1.15119	1.11914	1.10274	1.12593	1.15083	1.09921	1.13637	0.0181548	1.11968	0.023913	no	NA	NA
SPAC630.04c		Schizosaccharomyces specific protein			1.1531	1.18568	1.30983	1.25103	1.25876	1.23444	1.20522	1.20991	1.22491	0.0697319	1.22708	0.0246997	no	NA	NA
SPAC630.05	gyp7	GTPase activating protein Gyp7 (predicted)	GYP7	TBC1D16	0.988758	1.06416	0.985973	1.06803	1.04789	0.989176	0.988012	1.03074	1.02673	0.0454937	1.01395	0.0301135	no	NA	NA
SPAC630.06c		DUF2011 family conserved fungal protein	YNL050C		1.0596	1.04189	1.06253	1.06185	1.05343	1.04838	1.0601	1.07027	1.05647	0.00979941	1.05804	0.0094577	no	NA	NA
SPAC630.07c		Schizosaccharomyces specific protein			0.983928	0.925464	0.911648	0.910524	1.00436	0.954162	0.934723	0.954561	0.932891	0.0346962	0.961952	0.0297516	no	NA	NA
SPAC630.09c	mug58	GLYK family kinase of unknown specificity, implicated in nucleotide metabolism (predicted)	TDA10		1.06359	0.899727	1.01418	1.01245	0.949618	0.974955	1.04002	1.04724	0.997488	0.0693522	1.00296	0.0481802	no	NA	NA
SPAC630.10	bmt2	rRNA (adenine) methyltransferase activity Bmt2 (predicted)	BMT2	BMT2	1.01698	1.10486	1.0847	0.995342	0.998698	1.05077	1.02841	1.05846	1.05047	0.0525684	1.03408	0.0268124	no	NA	NA
SPAC630.11	vps55	vacuolar sorting protein Vps55 (predicted)	VPS55	LEPROT,LEPROTL1	1.06035	1.00796	1.0408	1.06144	1.0241	1.03832	1.03876	1.01915	1.04264	0.0249865	1.03008	0.00997423	no	NA	NA
SPAC630.13c	tsc2	tuberin, GTPase activator Tsc2		TSC2	1.0248	1.0167	1.01733	1.07789	1.01727	1.07365	1.08085	1.15346	1.03418	0.0293748	1.08131	0.055876	no	NA	NA
SPAC630.14c	tup12	transcriptional corepressor Tup12	TUP1		0.757926	0.778005	0.702096	0.749412	0.776865	0.80746	0.666039	0.789272	0.74686	0.0321598	0.759909	0.0638288	no	NA	NA
SPAC630.15	mug177	Schizosaccharomyces pombe specific protein			1.03153	1.04664	1.08383	1.07441	1.05287	1.05213	1.03117	1.0446	1.0591	0.0242278	1.04519	0.0100673	no	NA	NA
SPAC631.01c	acp2	F-actin capping protein beta subunit Acp2	CAP2	CAPZB	1.12788	1.0871	1.08788	1.06724	1.15507	1.29282	1.12534	1.10723	1.09252	0.0254329	1.17012	0.0841504	no	NA	NA
SPAC631.02	bdf2	BET family double bromodomain protein Bdf2	BDF2,BDF1	BRD3,BRD4	0.90808	0.892574	0.866172	0.889036	0.938737	0.963035	0.9172	0.880895	0.888966	0.0173006	0.924967	0.0348396	no	NA	NA
SPAC637.03		DUF1774 family multi-spanning conserved fungal membrane protein			1.09072	1.07279	1.13458	1.20297	1.1265	1.10584	1.10913	1.09545	1.12526	0.057941	1.10923	0.0129067	no	NA	NA
SPAC637.06	gmh5	alpha-1,2-galactosyltransferase (predicted)	MNN10,MNN11		1.00153	1.01025	0.955058	0.933066	0.929541	0.987029	0.895045	0.91032	0.974976	0.0369798	0.930484	0.0402524	no	NA	NA
SPAC637.07	moe1	translation initiation factor eIF3d		EIF3D	0.82669	0.725002	0.523964	0.494691	0.757321	0.746132	0.4854	0.520819	0.642587	0.159823	0.627418	0.144338	no	NA	NA
SPAC637.09	rex1	3'-5'- exoribonuclease Rex1 (predicted)	RNH70		0.627161	0.567656	0.41725	0.604205	0.531976	0.474394	0.3266	0.41688	0.554068	0.0944458	0.437463	0.0875804	no	NA	NA
SPAC637.10c	rpn10	19S proteasome regulatory subunit Rpn10	RPN10	PSMD4	0.980345	0.974159	0.987816	1.01813	0.978737	1.04405	0.974912	1.0093	0.990113	0.0194955	1.00175	0.0321256	no	NA	NA
SPAC637.11	rpm2	mitochondrial ATP-dependent RNA helicase Rpm2	SUV3	SUPV3L1	1.00358	1.00304	0.937412	0.932576	1.03851	1.00376	1.02418	1.00304	0.969151	0.0394914	1.01737	0.0171619	no	NA	NA
SPAC637.13c	slm1	cytoskeletal signaling protein Slm1 (predicted)	SLM1,SLM2		1.06133	1.06065	1.08205	1.08281	1.06307	1.0924	1.08423	1.08695	1.07171	0.0123866	1.08166	0.0128518	no	NA	NA
SPAC644.06c	cdr1	NIM1 family serine/threonine protein kinase Cdr1/Nim1	KCC4,GIN4,HSL1	BRSK2,BRSK1	0.880243	0.82445	0.778278	0.807544	0.868306	0.792935	0.90845	0.711328	0.822629	0.0428846	0.820255	0.0869839	no	NA	NA
SPAC644.07	bcs1	mitochondrial Rieske ISP assembly ATPase Bcs1 (predicted)	BCS1	BCS1L	0.742376	0.763187	0.624906	0.713822	0.752936	0.795947	0.834033	0.727551	0.711073	0.0609043	0.777617	0.0470268	no	NA	NA
SPAC644.08	utr4	methionine salvage haloacid dehalogenase-like hydrolase Utr4 (predicted)	UTR4	ENOPH1	1.04907	1.12727	1.07284	1.09741	1.02975	0.983826	1.12704	0.997758	1.08665	0.033508	1.03459	0.0645585	no	NA	NA
SPAC644.09		pyridoxal phosphate homeostasis protein (predicted)	YBL036C	PLPBP	1.01398	1.05911	1.05843	1.05329	1.00554	0.99583	1.04764	1.0525	1.0462	0.0216396	1.02538	0.028853	no	NA	NA
SPAC644.11c	pkp1	mitochondrial pyruvate dehydrogenase (lipoamide) kinase Pkp1 (predicted)	PKP2,PKP1	PDK1,PDK2,PDK3,PDK4	1.02572	1.01693	1.04412	1.06276	1.03317	1.04962	1.0367	1.03056	1.03738	0.0203615	1.03751	0.00845499	no	NA	NA
SPAC644.13c		Rab GTPase binding (predicted)	YIP4	YIPF6	0.996416	1.09245	1.06115	0.944162	1.03605	1.00315	1.04115	1.04105	1.02354	0.0663317	1.03035	0.0182906	no	NA	NA
SPAC644.14c	rad51	RecA family recombinase Rad51/Rhp51	RAD51	RAD51	0.77771	0.729517	0.707087	0.696362	0.809638	0.819923	0.747265	0.718037	0.727669	0.0361074	0.773716	0.0490756	no	NA	NA
SPAC644.15	rpp101	60S acidic ribosomal protein A1	RPP1A,RPP1B	RPLP1	0.779019	0.661261	0.791032	0.792719	0.784818	0.712232	0.836574	0.848373	0.756008	0.0634584	0.795499	0.0619955	no	NA	NA
SPAC652.01		BC10 family small membrane protein, unknown biological role, human BLCAP ortholog		BLCAP	1.07711	1.07579	1.12715	0.998007	1.05857	1.06695	1.08256	1.11296	1.06951	0.0533283	1.08026	0.0239586	no	NA	NA
SPAC664.01c	swi6	heterochromatin (HP1) family chromodomain protein Swi6		CBX1,CBX3,CBX5	1.0739	1.08267	1.06905	1.07748	1.09495	1.08974	1.06881	1.04022	1.07578	0.00574934	1.07343	0.0248545	no	NA	NA
SPAC664.02c	arp8	Ino80 complex actin-like protein Arp8	ARP8	ACTR8	0.889313	0.883219	0.833228	0.894495	0.839208	0.886006	0.883854	0.872963	0.875064	0.0282687	0.870508	0.0216332	no	NA	NA
SPAC664.03	paf1	RNA polymerase II associated Paf1 complex (predicted)	PAF1	PAF1	0.819862	0.831965	0.828865	0.902562	0.780499	0.875983	0.915527	1.01085	0.845814	0.0381792	0.895716	0.0954175	no	NA	NA
SPAC664.04c	rps1602	40S ribosomal protein S16 (predicted)	RPS16B,RPS16A	RPS16	0.918661	0.908091	0.955745	0.902563	0.863749	0.908343	0.967533	0.978671	0.921265	0.0239374	0.929574	0.0536504	no	NA	NA
SPAC664.07c	rad9	checkpoint clamp complex protein Rad9	DDC1	RAD9B,RAD9A	1.16411	1.15791	1.13253	1.19135	1.08182	1.09545	1.1066	1.12425	1.16148	0.0241518	1.10203	0.017948	no	NA	NA
SPAC664.10	klp2	kinesin-14 family minus-end directed microtubule motor Klp2	KAR3	KIFC1	1.07262	1.07591	1.09421	1.07564	1.08857	1.07022	1.07516	1.06764	1.07959	0.00985709	1.0754	0.00931749	no	NA	NA
SPAC664.12c		mitochondrial succinate dehydrogenase assembly factor 1 (predicted)	SDH6	SDHAF1	1.02179	0.985324	1.09362	1.09852	1.01301	1.05909	1.08454	1.05777	1.04981	0.0554856	1.0536	0.029733	no	NA	NA
SPAC664.13		Schizosaccharomyces pombe specific protein			1.52796	1.14375	1.28499	1.12275	1.13263	1.15238	1.14692	1.18064	1.26987	0.186538	1.15314	0.0201346	no	NA	NA
SPAC664.14	amt2	plasma membrane ammonium transmembrane transporter Amt2	MEP1,MEP3	RHAG,RHCE,RHD,RHBG,RHCG	0.911832	0.937905	0.965928	0.904483	1.08038	1.10932	1.11877	1.04624	0.930037	0.0278955	1.08868	0.0326695	no	NA	NA
SPAC664.15	caf4	CCR4-Not complex subunit Caf4/Mdv1 (predicted)	MDV1,CAF4		0.969266	1.01028	1.00671	0.942025	0.968276	0.997616	0.973544	1.03915	0.982071	0.0325097	0.994646	0.0322993	no	NA	NA
SPAC683.02c		zf-CCHC type zinc finger protein, human ZCCHC9 ortholog, implicated in mRNA splicing (predicted)		ZCCHC9	0.997238	0.946165	0.949266	0.928964	0.985267	0.979586	0.858306	0.88794	0.955408	0.0292812	0.927775	0.0642975	no	NA	NA
SPAC683.03		Schizosaccharomyces pombe specific protein			1.23638	1.32874	1.21219	1.22026	1.23294	1.13438	1.15686	1.20478	1.24939	0.0538474	1.18224	0.0447705	no	NA	NA
SPAC688.03c		human AMMECR1 homolog	YOR289W	AMMECR1L,AMMECR1	1.05894	1.07237	1.09646	1.04438	1.02978	1.05237	1.09676	1.05056	1.06804	0.0221302	1.05737	0.0281903	no	NA	NA
SPAC688.04c	gst3	glutathione S-transferase Gst3	GTT1		0.984402	1.01974	0.990042	0.984868	0.987024	1.00843	0.992209	1.03691	0.994763	0.0168463	1.00614	0.022447	no	NA	NA
SPAC688.06c	slx4	structure-specific endonuclease subunit Slx4	SLX4	SLX4	1.10812	1.03224	1.08171	1.04235	1.08839	1.10005	1.08886	1.05119	1.0661	0.035214	1.08212	0.0213136	no	NA	NA
SPAC688.10	rev3	DNA polymerase zeta catalytic subunit Rev3 (predicted)	REV3	REV3L	1.06333	1.01615	1.09154	1.05872	1.04899	1.0566	1.0388	1.11095	1.05744	0.0311152	1.06384	0.0322424	no	NA	NA
SPAC688.11	end4	Clathrin adaptor End4	SLA2	HIP1R,HIP1	0.805098	0.75655	0.302199	0.221867	0.723761	0.750464	0.32893	0.310064	0.521428	0.301965	0.528305	0.24148	yes	NA	NA
SPAC688.12c		Schizosaccharomyces specific protein			1.04432	1.03625	1.06462	1.11789	1.05667	1.11957	1.08086	1.09921	1.06577	0.036742	1.08907	0.026771	no	NA	NA
SPAC688.13	scn3	TatD DNase family Scn1	YMR262W	TATDN1	1.03684	1.10238	1.06767	1.14292	1.03075	1.04975	1.0768	1.12407	1.08745	0.0456508	1.07034	0.0404948	no	NA	NA
SPAC688.14	set13	ribosome L32 lysine methyltransferase Set13	RKM4	SETD6	1.06802	1.01177	1.06606	1.04479	1.04519	1.08627	1.06581	1.05729	1.04766	0.0261359	1.06364	0.0172959	no	NA	NA
SPAC694.02		DEAD/DEAH box helicase, human DDL60 and DDL60L ortholog, implicated in mRNA degradation		DDX60,DDX60L	1.01563	0.845669	1.01911	0.982205	0.917076	0.982549	1.02165	0.952503	0.965654	0.0817021	0.968445	0.044434	no	NA	NA
SPAC694.03		nicotinamide-nucleotide adenylyltransferase (predicted)	POF1		1.09523	1.12399	1.08654	1.12094	1.08405	1.11156	1.09124	1.07873	1.10667	0.0186159	1.0914	0.0143844	no	NA	NA
SPAC694.04c		nuclear/mitochondrial metal-dependent protein hydrolase, human MYG1 ortholog	YER156C	MYG1	1.02203	1.08903	0.99147	0.984624	0.947032	0.970267	0.992043	0.968815	1.02179	0.0476871	0.969539	0.0183851	no	NA	NA
SPAC694.05c	rps2502	40S ribosomal protein S25 (predicted)	RPS25A,RPS25B	RPS25	1.02316	1.01879	1.1354	1.066	1.02674	1.04098	1.0691	1.06392	1.06084	0.0540788	1.05019	0.0198378	no	NA	NA
SPAC694.06c	mrc1	claspin, Mrc1	MRC1	CLSPN	1.03856	0.973118	1.01606	0.98612	1.05301	1.07354	0.989409	1.01152	1.00346	0.0295081	1.03187	0.0382997	no	NA	NA
SPAC6B12.02c	mus7	DNA repair protein Mus7/Mms22	MMS22		0.678741	0.69261	0.662881	0.722261	0.624946	0.682119	0.645105	0.683046	0.689123	0.0252103	0.658804	0.0286663	no	NA	NA
SPAC6B12.03c	bit2	HbrB family protein involved in TOR signaling Bit2 (predicted)	BIT2,BIT61	PRR5L,PRR5	1.0634	1.09268	1.09174	1.01553	1.07109	1.06595	1.06201	1.08727	1.06584	0.0361857	1.07158	0.0111011	no	NA	NA
SPAC6B12.04c		2-aminoadipate transaminase/kynurenine-oxoglutarate transaminase (predicted)	BNA3	KYAT1,KYAT3	1.07495	1.05858	1.0702	1.05302	1.06778	1.07101	1.08318	1.04555	1.06419	0.0101342	1.06688	0.0156906	no	NA	NA
SPAC6B12.05c	ies2	Ino80 complex subunit Ies2	IES2	INO80B	0.858652	0.77651	0.893417	0.873881	0.815906	0.80788	0.752597	0.825019	0.850615	0.0514117	0.80035	0.0325963	no	NA	NA
SPAC6B12.06c	rrg9	mitochondrial genome maintenance protein Rrg9 (predicted)	RRG9	NGRN	1.03144	1.03634	1.04694	1.06545	1.03447	1.04444	1.04362	1.05698	1.04504	0.0150659	1.04488	0.00924967	no	NA	NA
SPAC6B12.07c		ubiquitin-protein ligase E3 with SPX domain, human LORNRF1 ortholog (predicted)		LONRF1	0.984556	0.968572	0.993594	0.966617	0.9581	1.02631	1.00811	0.988135	0.978335	0.0129638	0.995165	0.0292183	no	NA	NA
SPAC6B12.08	mug185	DNAJ domain protein Mug185 (predicted)	JJJ1	DNAJC21	1.09505	1.0555	1.25188	1.04149	1.07209	1.07221	1.11684	1.08593	1.11098	0.0966313	1.08677	0.0210725	no	NA	NA
SPAC6B12.09	trm10	tRNA m(1)G methyltransferase Trm10	TRM10	TRMT10B,TRMT10A	0.968069	0.940252	0.966945	0.954418	0.993176	0.946571	0.912327	0.972875	0.957421	0.0130111	0.956237	0.0349418	no	NA	NA
SPAC6B12.12	tom70	mitochondrial TOM complex subunit Tom70 (predicted)	TOM71,TOM70	TOMM70	1.01883	1.05293	0.920494	0.918872	1.04127	1.03332	0.978911	0.948681	0.977781	0.0685189	1.00055	0.0443122	no	NA	NA
SPAC6B12.14c		conserved fungal protein	YJR056C		1.01408	1.0761	0.974455	0.967611	1.00487	1.01339	1.00833	1.01479	1.00806	0.0497701	1.01034	0.00458545	no	NA	NA
SPAC6B12.15	cpc2	RACK1 ortholog Cpc2	ASC1	RACK1	0.848981	0.927132	0.860703	0.887894	0.844961	0.909239	0.875838	0.884681	0.881177	0.0347022	0.87868	0.0265514	no	NA	NA
SPAC6B12.16	meu26	DUF4451 family conserved fungal protein	ECM8		1.10496	1.08739	1.47213	1.05451	1.05085	1.08834	1.22615	1.14943	1.17975	0.196041	1.12869	0.0766277	no	NA	NA
SPAC6C3.02c	mix17	mitochondrial CHCH domain protein Mix17 (predicted)	MIX17	CHCHD10,CHCHD2,CHCHD2P9	1.06252	1.09637	1.11088	1.01531	1.05326	1.0891	1.05792	1.09143	1.07127	0.042454	1.07293	0.020131	no	NA	NA
SPAC6C3.03c		Schizosaccharomyces pombe specific protein			1.06068	1.04328	1.05574	1.06208	1.06224	1.08714	1.11761	1.11823	1.05545	0.00855306	1.0963	0.0269507	no	NA	NA
SPAC6C3.04	cit1	citrate synthase Cit1	CIT2,CIT1	CS	1.0665	1.04093	1.09718	1.04959	1.0848	1.10254	1.11513	1.06439	1.06355	0.0248063	1.09172	0.0220609	no	NA	NA
SPAC6C3.05	meu43	Schizosaccharomyces specific protein Meu43			1.03913	1.03785	1.04519	1.03301	1.02063	1.03477	1.05252	1.04925	1.03879	0.0050105	1.03929	0.0146352	no	NA	NA
SPAC6C3.06c	neo1	Golgi membrane phospholipid translocase (flippase) Neo1 (predicted)	NEO1	ATP9A,ATP9B	0.974345	1.08103	0.99868	1.02059	0.989294	0.977057	1.00274	1.00239	1.01866	0.0456705	0.992869	0.0122582	no	NA	NA
SPAC6C3.07	mug68	Schizosaccharomyces specific protein Mug68			1.02542	1.06099	0.994764	0.979117	0.988997	1.0062	1.01827	1.01082	1.01507	0.0361494	1.00607	0.0124228	no	NA	NA
SPAC6C3.08	nas6	proteasome assembly chaperone, gankyrin	NAS6	PSMD10	1.06764	1.06646	1.07463	1.09699	1.14219	1.1862	1.04426	0.991588	1.07643	0.0141722	1.09106	0.088976	no	NA	NA
SPAC6F12.02	rst2	transcription factor Rst2	ADR1,TDA9		1.0093	1.01253	0.994531	0.957791	0.985558	0.943413	0.988693	0.875608	0.993537	0.0250849	0.948318	0.0526869	no	NA	NA
SPAC6F12.03c	fsv1	SNARE Stx8	SYN8	STX8	0.952541	0.901676	0.960331	0.920686	0.933647	0.896497	0.880157	0.88444	0.933809	0.0274414	0.898685	0.0243126	no	NA	NA
SPAC6F12.04	tvp15	COPI-coated vesicle associated protein (predicted)	TVP15		0.978029	1.00175	0.992919	1.03646	0.948996	0.948337	0.942084	1.00727	1.00229	0.024794	0.961671	0.0305575	no	NA	NA
SPAC6F12.06	rdi1	Rho GDP dissociation inhibitor Rdi1 (predicted)	RDI1	ARHGDIA,ARHGDIB	1.03948	1.024	1.06038	1.0041	1.01051	1.03668	1.06707	1.05209	1.03199	0.0238345	1.04159	0.0241513	no	NA	NA
SPAC6F12.09	rdp1	RNA-directed RNA polymerase Rdp1			0.864588	0.845779	0.838553	0.857931	0.888072	0.861493	0.848916	0.846957	0.851713	0.0117307	0.861359	0.018937	no	NA	NA
SPAC6F12.12	par2	protein phosphatase PP2A regulatory subunit B-56 Par2	RTS1	PPP2R5A,PPP2R5B,PPP2R5C,PPP2R5D,PPP2R5E	1.04073	1.06947	1.08647	1.08272	1.04888	1.06564	1.07732	1.08915	1.06985	0.0207344	1.07025	0.0171763	no	NA	NA
SPAC6F6.01	cch1	plasma membrane calcium ion import channel Cch1	CCH1	NALCN	0.982607	1.0753	1.00796	1.02646	1.0914	1.10443	1.06245	1.11399	1.02308	0.0391783	1.09307	0.0224113	no	NA	NA
SPAC6F6.02c	pof5	F-box protein Pof5	PFU1		0.984917	1.02618	0.999287	1.01518	1.00978	0.997748	1.03619	0.973379	1.00639	0.0180793	1.00427	0.0261155	no	NA	NA
SPAC6F6.03c	nog2	ribosome export GTPase Nog2 (predicted)	NOG2	GNL2	1.05043	1.00337	1.08827	1.04252	1.00738	1.04156	1.05377	1.02046	1.04615	0.0348121	1.03079	0.0208102	no	NA	NA
SPAC6F6.04c		transmembrane transporter (predicted)		UNC93A,UNC93B1,MFSD11	1.08288	1.05808	1.07906	1.11627	1.05939	1.0645	1.08311	1.06788	1.08407	0.0240765	1.06872	0.0102085	no	NA	NA
SPAC6F6.06c	rax2	cell polarity factor Rax2	RAX2		1.02348	1.09482	1.08194	1.06579	1.03904	1.06792	1.04244	1.0643	1.0665	0.0310442	1.05343	0.0147848	no	NA	NA
SPAC6F6.09	eaf6	Mst2/NuA4 histone acetyltransferase complex subunit Eaf6	EAF6	MEAF6	0.876244	0.844811	0.842976	0.807783	0.902317	0.917655	0.855247	0.807961	0.842953	0.0279802	0.870795	0.0495963	no	NA	NA
SPAC6F6.11c		pyridoxine-pyridoxal-pyridoxamine kinase (predicted)	BUD16,BUD17	PDXK	1	1.00901	1.04632	1.0515	1.01762	0.986223	1.02326	1.02399	1.02671	0.0259836	1.01277	0.0179286	no	NA	NA
SPAC6F6.12	atg24	autophagy associated PX/BAR domain sorting nexin Atg24	SNX4	SNX4,SNX7,SNX30	0.778105	0.727474	0.679951	0.685157	0.719624	0.684026	0.590195	0.657056	0.717672	0.0455646	0.662725	0.0547235	no	NA	NA
SPAC6F6.13c		Golgi localized Alpha/Beta hydrolase fold, DUF726 family protein	MIL1	TMCO4	1.06703	1.08749	1.02656	1.09764	1.04539	1.0778	1.05771	1.13222	1.06968	0.0314371	1.07828	0.0383595	no	NA	NA
SPAC6F6.17	rif1	telomere length regulator protein Rif1	RIF1	RIF1	1.05508	1.0671	1.06108	1.06307	1.05617	1.0698	1.04335	1.03851	1.06158	0.00500622	1.05196	0.0140366	no	NA	NA
SPAC6G10.02c	tea3	cell end marker Tea3	KEL2,KEL1	RABEPK	1.08158	0.970644	1.05656	1.17689	1.0431	1.02172	1.05807	1.11031	1.07142	0.0848618	1.0583	0.0377461	no	NA	NA
SPAC6G10.03c	cld1	mitochondrial cardiolipin-specific phospholipase Cld1 (predicted)	CLD1	ABHD4,ABHD5	1.06882	1.04129	1.1215	1.09415	1.08935	1.07154	1.06487	1.10239	1.08144	0.0343375	1.08204	0.0170521	no	NA	NA
SPAC6G10.06	tda3	FAD-dependent amino acid oxidase involved in late endosome to Golgi transport Tda3 (predicted)	TDA3		1.07234	1.04686	1.03833	1.05069	1.00254	1.03842	1.04939	1.02151	1.05205	0.0144747	1.02797	0.0204645	no	NA	NA
SPAC6G10.08	idp1	isocitrate dehydrogenase Idp1 (predicted)	IDP1,IDP2,IDP3	IDH1,IDH2	0.944488	0.733104	0.874481	0.909078	1.05024	1.01657	1.01858	0.939027	0.865288	0.0926417	1.0061	0.0473021	no	NA	NA
SPAC6G10.10c		human mmtag2 ortholog, implicated in splicing		C1orf35	1.05307	1.03786	1.04911	1.06889	1.01862	1.06258	1.05202	1.12275	1.05223	0.0128365	1.06399	0.0434221	no	NA	NA
SPAC6G10.11c	ubi3	ribosomal-ubiquitin fusion protein Ubi3 (predicted)	RPS31	RPS27A	0.954659	1.05109	0.935066	0.921337	0.889317	0.912476	0.811068	0.917614	0.965538	0.0586515	0.882619	0.0492631	no	NA	NA
SPAC6G10.12c	ace2	transcription factor Ace2	ACE2		1.10901	1.04453	1.01798	1.00324	1.10085	1.16245	1.09085	1.02176	1.04369	0.0467786	1.09398	0.0576213	no	NA	NA
SPAC6G9.01c		DUF1764 family conserved eukaryotic protein, fungi, plants, apicomplexa			1.12957	1.12414	1.11349	1.12872	1.06798	1.15839	1.04313	1.1056	1.12398	0.00738906	1.09377	0.0501526	no	NA	NA
SPAC6G9.03c	mug183	histone H3.3 H4 heterotetramer chaperone Rtt106-like (predicted)	RTT106		1.02749	1.04175	1.05004	1.04944	1.01891	1.06595	1.02725	1.06527	1.04218	0.0104958	1.04434	0.0247888	no	NA	NA
SPAC6G9.04	spo7	Arf GEF Spo7		PSD2,PSD3,PSD4,PSD	1.07567	1.09605	1.1353	1.09883	1.05698	1.09121	1.108	1.10105	1.10146	0.0248084	1.08931	0.0226299	no	NA	NA
SPAC6G9.05	pcd1	coenzyme A diphosphatase (predicted)	PCD1	NUDT8	1.03887	1.03454	1.04257	1.06751	1.03664	1.04215	1.05032	1.06431	1.04587	0.0147914	1.04836	0.01203	no	NA	NA
SPAC6G9.08	ubp6	ubiquitin C-terminal hydrolase Ubp6	UBP6	USP14	0.993413	1.0438	1.01865	0.964306	0.908477	1.02903	1.01232	0.939704	1.00504	0.0340696	0.972383	0.0576063	no	NA	NA
SPAC6G9.09c	rpl2401	60S ribosomal protein L24 (predicted)	RPL24A,RPL24B	RPL24	0.974011	1.00861	0.927557	1.04711	1.0389	1.02877	0.993856	1.03599	0.989322	0.0508625	1.02438	0.0207875	no	NA	NA
SPAC6G9.10c	sen1	ATP-dependent 5' to 3' DNA/RNA helicase Sen1	SEN1	SETX	0.80287	0.884666	0.95827	0.978873	0.788572	0.922216	0.964408	1.02946	0.90617	0.0798611	0.926165	0.101785	no	NA	NA
SPAC6G9.12	cfr1	exomer complex BRCT domain subunit Cfr1	CHS5		1.0559	1.15872	1.08765	1.0969	1.07781	1.07975	1.14848	1.10139	1.09979	0.0430311	1.10186	0.0328711	no	NA	NA
SPAC6G9.13c	bqt1	bouquet formation protein Bqt1			1.11973	1.1792	1.13251	1.18692	1.22177	1.26583	1.1781	1.24678	1.15459	0.0334341	1.22812	0.0379166	no	NA	NA
SPAC6G9.14	puf4	pumilio family RNA-binding protein Puf4 (predicted)	PUF4,MPT5		0.960311	0.927456	0.859186	0.92191	0.931576	0.977778	0.955405	0.928119	0.917216	0.0422357	0.94822	0.02314	no	NA	NA
SPAC6G9.15c	ebp1	Ell binding protein Ebp1			0.998188	1.06581	1.03876	1.09062	1.08387	1.06905	1.04657	1.07593	1.04834	0.0395797	1.06886	0.016046	no	NA	NA
SPAC6G9.16c	xrc4	XRCC4 nonhomologous end joining factor Xrc4	LIF1	XRCC4	1.0806	1.06698	1.09701	1.06452	1.08415	1.09133	1.11658	1.20181	1.07728	0.0149328	1.12347	0.0540453	no	NA	NA
SPAC732.02c		fructose-2,6-bisphosphate 2-phosphatase activity (predicted)	FBP26	PFKFB1,PFKFB2,PFKFB3,PFKFB4	1.02417	1.16455	1.05196	1.08001	0.962171	1.00109	1.02708	0.966099	1.08017	0.0606929	0.989111	0.0307714	no	NA	NA
SPAC750.05c	ftm4	sub-telomeric 5Tm protein family Ftm4			1.01202	0.977335	0.973473	0.972291	1.00853	1.0139	0.992167	0.949476	0.983781	0.0189517	0.991019	0.0291969	no	NA	NA
SPAC750.06c		S. pombe specific DUF999 protein family 4			1.08025	1.03655	1.08945	1.09213	1.03324	1.03687	1.02695	1.04355	1.07459	0.0258677	1.03515	0.00693585	no	NA	NA
SPAC750.08c		NAD-dependent malic enzyme (predicted), partial	MAE1	ME1,ME2,ME3	1.0205	1.05351	1.10038	1.0853	1.0096	1.01784	1.04725	1.05621	1.06492	0.0354811	1.03272	0.0224995	no	NA	NA
SPAC767.01c	vps1	dynamin family protein Vps1	VPS1	DNM1,DNM1L	1.17815	1.29184	1.23446	1.23505	1.14156	1.17892	1.13136	1.22887	1.23488	0.0464167	1.17018	0.0441483	no	NA	NA
SPAC7D4.02c	sfp47	Ubp4 interactor Sfp47			1.03611	1.05956	1.02914	1.04001	1.0287	1.04668	1.05236	1.0591	1.04121	0.0130333	1.04671	0.0130349	no	NA	NA
SPAC7D4.03c	ahk1	scaffold protein, MAP kinase signalling pathway, Ahk1 (predicted)	AHK1		1.11067	1.16987	1.12171	1.16407	1.09066	1.0984	1.12749	1.13317	1.14158	0.0297543	1.11243	0.0210361	no	NA	NA
SPAC7D4.04	atg11	autophagy associated protein Atg11	ATG11	RB1CC1	1.03852	1.07994	1.07209	1.01885	1.05073	1.07574	1.05594	1.10769	1.05235	0.0286611	1.07253	0.0258017	no	NA	NA
SPAC7D4.05		HAD superfamily hydrolase, unknown role	DPI35	HDHD3	1.0743	1.11052	1.1456	1.07784	1.05942	1.0843	1.05289	1.10209	1.10206	0.0332887	1.07468	0.0227437	no	NA	NA
SPAC7D4.06c	alg3	dol-P-Man:Man(5)GlcNAc(2)-PP-Dol alpha-1,3-mannosyltransferase Alg3	ALG3	ALG3	0.914124	0.982403	0.963817	0.845784	0.973268	0.921554	0.953509	0.94129	0.926532	0.0610625	0.947405	0.0216932	no	NA	NA
SPAC7D4.08		Schizosaccharomyces pombe specific protein			1.02009	1.05408	1.05037	1.06574	1.01201	1.04903	1.06684	1.03716	1.04757	0.0194557	1.04126	0.0230008	no	NA	NA
SPAC7D4.12c		plasma membrane ThrE amino acid transmembrane transporter family protein (predicted)	YJL107C		1.04813	0.996878	1.06253	1.05179	1.08137	1.06143	1.09021	1.04766	1.03983	0.0292793	1.07017	0.019239	no	NA	NA
SPAC7D4.13c		Schizosaccharomyces specific protein			1.05309	1.0236	1.08788	1.11453	1.13112	1.17701	1.30415	1.35295	1.06978	0.0397526	1.24131	0.104386	no	NA	NA
SPAC7D4.14c	iss10	NURS complex subunit Iss10			0.961341	0.914149	0.991754	0.988341	0.903709	0.947223	0.979533	0.919893	0.963896	0.0358465	0.937589	0.033232	no	NA	NA
SPAC806.03c	rps2601	40S ribosomal protein S26 (predicted)	RPS26B,RPS26A	RPS26	1.02173	1.01898	1.00446	1.06983	1.02758	1.06485	1.0535	1.07238	1.02875	0.0284136	1.05458	0.0195998	no	NA	NA
SPAC806.04c		metal-dependent phosphatase involved in cellular detoxification/metabolite repair	YMR027W	ARMT1	1.00457	1.01818	1.02533	1.02028	0.997042	1.0238	1.02355	1.00474	1.01709	0.00887174	1.01228	0.0135254	no	NA	NA
SPAC806.07	ndk1	nucleoside diphosphate kinase Ndk1	YNK1	NME2P1,NME2,NME3,NME4	1.11185	1.09137	1.17243	1.09728	1.19525	1.22055	1.20752	1.22905	1.11823	0.0371424	1.21309	0.0148257	no	NA	NA
SPAC806.08c	mod21	gamma tubulin complex subunit Mod21		TUBGCP5	1.02899	1.0941	1.07272	1.04879	1.05586	1.066	1.04321	1.03696	1.06115	0.0283238	1.05051	0.0129803	no	NA	NA
SPAC821.03c	slf1	cell cortex node protein Slf1			1.10722	1.27288	1.22084	1.14297	1.13007	1.15105	1.12269	1.26084	1.18598	0.0748755	1.16616	0.0642479	no	NA	NA
SPAC821.04c	cid13	poly(A) polymerase Cid13			0.876685	0.852716	0.881361	0.785102	0.81823	0.855401	0.911041	0.625428	0.848966	0.0443863	0.802525	0.124072	no	NA	NA
SPAC821.05	tif308	translation initiation factor eIF3h (p40)		EIF3H	0.732788	0.72516	0.581487	0.631826	0.727014	0.66333	0.584938	0.583095	0.667815	0.0736155	0.639594	0.0692461	no	NA	NA
SPAC821.06	spn2	mitotic and meiotic (sporulation) septin Spn2	CDC10	SEPTIN12,SEPTIN9	1.05423	1.07685	1.04368	1.05281	0.999117	1.0493	1.056	1.05184	1.05689	0.0141039	1.03906	0.026775	no	NA	NA
SPAC821.07c	moc3	transcription factor Moc3			1.23156	1.21186	1.2584	1.26264	1.26334	1.27922	1.18792	1.20207	1.24112	0.0238703	1.23314	0.044893	no	NA	NA
SPAC821.09	eng1	cell septum surface endo-1,3-beta-glucanase Eng1	ACF2,DSE4		1.00754	0.879871	1.04616	0.979595	1.00744	0.975866	1.03174	0.910182	0.978292	0.0710639	0.981308	0.0526466	no	NA	NA
SPAC821.10c	sod1	superoxide dismutase Sod1	SOD1	SOD1	1.07682	1.09861	1.05265	1.04231	1.06681	1.07583	1.04706	1.07194	1.0676	0.0252301	1.06541	0.0127769	no	NA	NA
SPAC821.11	pro1	gamma-glutamyl phosphate reductase Pro1	PRO2	ALDH18A1	0.164249	0.17379	0.0733814	0.10431	0.264966	0.293792	0.242166	0.332966	0.128932	0.0481372	0.283472	0.039178	yes	NA	NA
SPAC823.02	ppk15	serine/threonine protein kinase Ppk15 (predicted)	YAK1	DYRK1A,DYRK1B	0.974883	0.904334	0.923094	0.981826	1.01269	0.946479	0.911368	0.925808	0.946034	0.0382032	0.949087	0.0447846	no	NA	NA
SPAC823.03	tlg2	SNARE Tlg2 (predicted)	TLG2	STX16	1.05683	1.06188	1.01593	1.01324	1.1016	1.078	1.05826	1.04488	1.03697	0.0259536	1.07068	0.0246958	no	NA	NA
SPAC823.05c		threonine aspartase, involved in protein processing (predicted)		TASP1	0.891107	0.864456	0.832384	0.761433	0.972977	0.936123	0.89176	0.875011	0.837345	0.0560137	0.918968	0.0442863	no	NA	NA
SPAC823.09c	hem25	mitochondrial carrier, glycine Hem25 (predicted)	HEM25	SLC25A38	1.07111	1.15195	1.10946	1.1961	1.04213	1.08831	1.02758	1.07039	1.13215	0.053918	1.0571	0.0273637	no	NA	NA
SPAC823.10c	sgp1	sphingosine-1-phosphate phosphatase	LCB3,YSR3	SGPP1,SGPP2	1.05101	1.05737	1.03628	1.04418	0.972641	1.03727	1.01857	1.04082	1.04721	0.00906144	1.01733	0.0313472	no	NA	NA
SPAC823.11	vps11	HOPs/CORVET complex ubiquitin protein ligase E3 subunit Vps11 (predicted)	PEP5	VPS11	0.945725	0.98738	1.36724	1.03572	0.961788	1.11649	1.17425	1.27689	1.08402	0.192364	1.13236	0.131646	no	NA	NA
SPAC823.12	she9	mitochondrial inner membrane protein She9 (predicted)	SHE9		0.901253	0.760932	0.809869	0.769656	0.954916	0.907512	0.884843	0.876142	0.810428	0.0641918	0.905853	0.0352805	no	NA	NA
SPAC823.13c	ptf1	Mst2 histone acetytransferase acytyltransferase complex, predicted phosphoric monoester hydrolase Ptf1	PYP1	PSPH	1.06719	1.08431	1.06577	1.07903	1.02836	1.03982	1.08204	1.04874	1.07407	0.00905076	1.04974	0.0230906	no	NA	NA
SPAC823.14	ppa1	minor serine/threonine protein phosphatase Ppa1	PPH21,PPH22	PPP2CA,PPP2CB	1.05117	1.09098	1.04467	1.03641	1.0371	1.04815	1.01425	1.02909	1.05581	0.0242113	1.03215	0.0142608	no	NA	NA
SPAC823.15	atg1802	autophagy associated WD repeat protein Atg18b	ATG18	WIPI1,WIPI2	1.07741	1.09538	1.14668	1.11537	1.04753	1.18118	1.16248	1.14055	1.10871	0.0296834	1.13294	0.059311	no	NA	NA
SPAC823.16c	tom6	mitochondrial TOM complex subunit Tom6 (predicted)	TOM6	TOMM6	1.21732	1.28495	1.29181	1.2258	1.17416	1.29801	1.23925	1.28909	1.25497	0.0388313	1.25013	0.056863	no	NA	NA
SPAC824.02	bst1	GPI inositol deacylase Bst1 (predicted)	BST1	PGAP1	0.709547	0.630954	0.582874	0.655251	0.694477	0.710565	0.589941	0.608425	0.644656	0.0526874	0.650852	0.0604949	no	NA	NA
SPAC824.03c		mitochondrial endonuclease family, related to holliday junction resolvases, implicated in DNA or tRNA metabolism (predicted)	RRG7		0.993473	1.04604	1.1842	0.967968	0.955974	0.977948	0.969803	1.0163	1.04792	0.0964931	0.980006	0.0258411	no	NA	NA
SPAC824.04	swd22	mRNA cleavage and polyadenylation specificity factor complex, WD repeat protein Swd22	SWD2	WDR82	0.897843	0.982921	0.932097	0.901995	0.843438	0.828604	0.854495	0.879146	0.928714	0.0392291	0.851421	0.0213108	no	NA	NA
SPAC824.05	vps16	HOPS/CORVET complex subunit Vps16 (predicted)	VPS16	VPS16	1.02565	1.07965	0.951283	0.98322	1.05934	1.07004	0.987656	1.01231	1.00995	0.0555602	1.03234	0.0389381	no	NA	NA
SPAC824.07	glo2	glyoxalase II	GLO2,GLO4	PNKD	1.00543	1.04711	1.04693	1.05295	1.03407	1.03965	1.0364	1.02575	1.0381	0.0219644	1.03397	0.00593889	no	NA	NA
SPAC824.08	gda1	Golgi nucleoside-diphosphatase Gda1	GDA1	ENTPD5,ENTPD6	1.00973	0.965434	1.00065	1.01141	0.959576	0.98444	1.01635	0.985266	0.996807	0.0214433	0.986407	0.0232486	no	NA	NA
SPAC824.09c		GTPase activating protein (predicted)	AGE1,AGE2	SMAP1,SMAP2	1.0128	1.10644	1.03955	1.00754	0.974541	1.00992	1.00515	1.02813	1.04158	0.0454527	1.00444	0.0222532	no	NA	NA
SPAC869.01		hydrolase activity, implicated in cellular detoxification (predicted)			1.10285	1.20833	1.18092	1.17334	1.1217	1.19036	1.15068	1.13983	1.16636	0.0449266	1.15064	0.0290507	no	NA	NA
SPAC869.02c	yhb1	nitric oxide dioxygenase Yhb1	YHB1		1.04547	1.07004	1.0906	1.06099	1.04775	1.06762	1.07443	1.129	1.06677	0.0188459	1.0797	0.0347594	no	NA	NA
SPAC869.03c		plasma membrane urea transmembrane transporter (predicted)	DUR3		1.12696	1.11631	1.12275	1.12122	1.08148	1.08977	1.11381	1.01885	1.12181	0.00439728	1.07598	0.0404777	no	NA	NA
SPAC869.04		formamidase-like protein, implicated in cellular detoxification (predicted)			1.06662	1.06885	1.05375	1.07068	1.0708	1.06308	1.05253	1.0651	1.06497	0.00766238	1.06288	0.00763705	no	NA	NA
SPAC869.05c		plasma membrane sulfate transmembrane transporter (predicted)	SUL1,SUL2	SLC26A1,SLC26A2,SLC26A7,SLC26A8,SLC26A9,SLC26A6,SLC26A3,SLC26A4,SLC26A5	1.0495	1.00607	1.04185	1.05914	1.02156	1.067	1.07761	1.05505	1.03914	0.0231515	1.05531	0.0243098	no	NA	NA
SPAC869.06c	hry1	HHE domain cation binding protein (predicted)			1.05305	1.02117	1.06524	1.04277	1.08482	1.04688	1.02668	1.20153	1.04556	0.0186726	1.08998	0.0781783	no	NA	NA
SPAC869.07c	mel1	alpha-galactosidase, melibiase		GLA,NAGA	1.08797	1.13385	1.02995	1.09556	1.10756	1.13093	1.01408	1.03787	1.08683	0.04291	1.07261	0.0555456	no	NA	NA
SPAC869.08	pcm2	protein-L-isoaspartate O-methyltransferase Pcm2 (predicted)		PCMT1	1.00543	1.00419	1.00821	0.997942	1.03335	0.99717	1.01389	1.02481	1.00394	0.00434076	1.01731	0.0156091	no	NA	NA
SPAC869.09		Con-6 family conserved fungal protein			1.09911	1.14991	1.13116	1.1625	1.06814	1.15573	1.03518	1.11609	1.13567	0.027569	1.09379	0.0529988	no	NA	NA
SPAC869.10c	put4	plasma membrane proline transmembrane transporter Put4 (predicted)	BAP2,TAT1,AGP1,BAP3,GNP1,CAN1,HIP1,GAP1,LYP1,ALP1,TAT2,PUT4,DIP5	SLC7A10,SLC7A11,SLC7A4,SLC7A5,SLC7A6,SLC7A7,SLC7A8,SLC7A9,SLC7A13	1.06071	1.05604	1.12081	1.2035	1.05514	1.05346	1.02841	1.04705	1.11027	0.0688008	1.04602	0.0122411	no	NA	NA
SPAC869.11	cat1	plasma membrane arginine/lysine amino acid transmembrane transporter Cat1	BAP2,TAT1,AGP1,BAP3,GNP1,CAN1,HIP1,GAP1,LYP1,ALP1,TAT2,PUT4,DIP5	SLC7A1,SLC7A2,SLC7A3,SLC7A4,SLC7A14	1.00109	0.984033	1.0377	1.00938	1.09364	1.175	1.16077	1.12675	1.00805	0.0224067	1.13904	0.03641	no	NA	NA
SPAC890.02c	alp7	TACC protein Alp7	SLK19	TACC1,TACC2,TACC3	0.988028	1.01478	0.980931	0.975608	1.00427	0.926375	0.988158	1.0039	0.989836	0.0173884	0.980675	0.0369701	no	NA	NA
SPAC890.03	ppk16	serine/threonine protein kinase Ppk16 (predicted)	YPL150W		1.03462	1.00365	1.06681	1.06629	1.0225	1.02625	1.0473	1.04887	1.04284	0.030157	1.03623	0.0137879	no	NA	NA
SPAC890.05	pxr1	ribosome biogenesis protein, G-patch domain, PINX1 family Pxr1 (predicted)	PXR1	PINX1	0.716649	0.624479	0.797072	0.900943	0.730653	0.760172	0.8734	0.842835	0.759786	0.117593	0.801765	0.0673426	no	NA	NA
SPAC890.06	nup155	nucleoporin, WD repeat Nup155	NUP170,NUP157	NUP155	1.0034	1.00872	1.00476	0.966728	0.955026	0.991484	0.960043	0.961037	0.995903	0.019581	0.966897	0.0166006	no	NA	NA
SPAC890.07c	rmt1	type I protein arginine N-methyltransferase Rmt1	HMT1	PRMT1,PRMT8	1.06338	1.12804	1.11987	1.11537	1.04775	1.03471	1.06052	1.07648	1.10666	0.0293308	1.05486	0.017855	no	NA	NA
SPAC8C9.04		Schizosaccharomyces specific protein			1.02351	0.915887	1.06637	1.07637	0.989725	1.00081	1.03603	1.02391	1.02053	0.0734358	1.01262	0.0211295	no	NA	NA
SPAC8C9.05	dtd1	D-Tyr-tRNA deacylase Dtd1 (predicted)	DTD1	DTD1	1.15448	1.24796	1.1877	1.15456	1.13992	1.16716	1.11947	1.18183	1.18618	0.0440629	1.15209	0.0278317	no	NA	NA
SPAC8C9.06c	ppr4	mitochondrial Cox1 translation regulator Ppr4	PET309		1.04905	1.07978	1.08948	1.05255	1.05392	1.06289	1.0482	1.05118	1.06771	0.0199819	1.05405	0.00634225	no	NA	NA
SPAC8C9.09c	mug129	Schizosaccharomyces specific protein Mug129			0.559355	0.345331	0.663262	0.642357	0.763426	0.596402	0.800855	0.730433	0.552576	0.145268	0.722779	0.0890274	yes	NA	NA
SPAC8C9.11	fra2	iron-sensor Fra2	BOL2	BOLA2,BOLA2B	1.11698	1.12557	1.09734	1.06732	1.03975	1.03473	1.07192	1.03246	1.10181	0.0258476	1.04472	0.0183901	no	NA	NA
SPAC8C9.12c	mrs3	mitochondrial carrier, iron ion Mrs3 (predicted)	MRS3,MRS4	SLC25A28,SLC25A37	1.12622	1.16471	1.16146	1.14131	1.1463	1.12408	1.14244	1.11596	1.14842	0.0180625	1.1322	0.0145279	no	NA	NA
SPAC8C9.14	prr1	transcription factor Prr1	HSF1,SKN7,SFL1		1.06545	1.09872	1.13301	1.12563	1.06512	1.06297	1.05872	1.07387	1.1057	0.0306142	1.06517	0.00638307	no	NA	NA
SPAC8C9.16c	mug63	TLDc domain protein 1, implicated in response to oxidative stress	OXR1	OXR1,TLDC2,NCOA7	1.0785	1.07204	1.07147	1.10063	1.06256	1.08378	1.07906	1.03747	1.08066	0.0136887	1.06572	0.020915	no	NA	NA
SPAC8C9.17c	spc34	DASH complex subunit Spc34	SPC34		0.93205	0.990885	0.923233	0.99836	0.934171	0.952559	0.919233	0.960872	0.961132	0.0389584	0.941709	0.018681	no	NA	NA
SPAC8C9.19		DUF5310 family conserved fungal membrane protein	MCO6		0.773371	0.731045	0.765989	0.79696	0.793578	0.742993	0.767898	0.788903	0.766841	0.0272758	0.773343	0.0231108	no	NA	NA
SPAC8E11.01c	suc2	sucrose alpha-glucosidase Suc2 (predicted)	SUC2		1.05006	1.03832	1.14328	1.09199	1.01354	1.03961	1.08052	1.06586	1.08091	0.0475324	1.04988	0.0295538	no	NA	NA
SPAC8E11.02c	rad24	14-3-3 protein Rad24	BMH2,BMH1	YWHAB,YWHAE,YWHAG,YWHAH,YWHAQ,YWHAZ	0.579363	0.558771	0.485958	0.516373	0.599318	0.640338	0.552681	0.558515	0.535116	0.0419728	0.587713	0.0407586	no	NA	NA
SPAC8E11.03c	dmc1	RecA family ATPase Dmc1	DMC1	DMC1	1.09818	1.08741	1.105	1.10593	1.04516	1.1143	1.11099	1.05318	1.09913	0.00854279	1.08091	0.0368191	no	NA	NA
SPAC8E11.04c		palmitoyl-(protein) hydrolase (predicted)		LYPLAL1,LYPLA1,LYPLA2	1.11078	1.09472	1.11264	1.08497	1.09817	1.08285	1.06282	1.08028	1.10078	0.0132578	1.08103	0.0144835	no	NA	NA
SPAC8E11.05c		DUF5102 family conserved fungal protein, associated with clathrin coated vesicles (predicted)	LAA2		0.882492	0.985619	0.929052	0.92134	0.908652	0.854758	0.966835	1.01934	0.929626	0.0425276	0.937397	0.0712673	no	NA	NA
SPAC8E11.06		Schizosaccharomyces pombe specific protein			1.18049	1.25277	1.15136	1.1143	1.11844	1.12528	1.02879	1.11611	1.17473	0.0586555	1.09716	0.0457398	no	NA	NA
SPAC8E11.07c	alp31	tubulin specific chaperone cofactor A, Alp31	RBL2	TBCA	1.04551	1.04863	1.00949	1.04699	1.05485	1.06229	1.01676	1.00577	1.03765	0.0188211	1.03492	0.0278468	no	NA	NA
SPAC8E11.10		sorbose reductase (predicted)			1.03971	1.02824	1.03389	1.06115	1.04222	1.0479	1.05103	1.04699	1.04075	0.0143856	1.04703	0.0036479	no	NA	NA
SPAC8F11.02c	dph3	diphthamide biosynthesis protein Dph3 (predicted)	KTI11	DPH3	1.02086	1.03133	1.03197	1.06294	0.987327	1.0525	1.02289	1.0691	1.03677	0.0181701	1.03295	0.0359222	no	NA	NA
SPAC8F11.03	msh3	MutS protein homolog 3	MSH3	MSH3	1.05262	1.06934	1.0828	1.07364	1.03948	1.02178	1.05253	1.03531	1.0696	0.0126367	1.03728	0.0126675	no	NA	NA
SPAC8F11.05c	mug130	Schizosaccharomyces specific protein			1.06153	1.05335	1.05261	1.06388	1.02089	1.06338	0.959468	1.01737	1.05784	0.00570475	1.01528	0.0426775	no	NA	NA
SPAC8F11.08c		ER membrane associated esterase/lipase (predicted)			0.994184	1.02786	0.985945	0.969202	1.03609	1.06509	0.963602	0.973785	0.994297	0.0246696	1.00964	0.0489188	no	NA	NA
SPAC8F11.09c	nnt1	nicotinamide N-methyltransferase Nnt1 (predicted)	NNT1	METTL18,METTL21C	1.0849	1.02762	1.15526	1.10861	1.09833	1.15593	1.15323	1.10431	1.0941	0.0530884	1.12795	0.0308654	no	NA	NA
SPAC8F11.10c	pvg1	Golgi pyruvyltransferase Pvg1			0.966061	0.950887	0.893632	0.905821	0.940074	0.934179	0.922824	0.866512	0.9291	0.034836	0.915897	0.033693	no	NA	NA
SPAC9.02c		polyamine N-acetyltransferase (predicted)	PAA1	AANAT	0.85683	1.02244	0.951015	0.948717	0.809794	0.90231	0.87631	0.958628	0.944752	0.0678758	0.88676	0.0617518	no	NA	NA
SPAC9.05	fml1	ATP-dependent 3' to 5' DNA helicase, FANCM ortholog Fml1	MPH1	FANCM	1.0487	1.03639	1.03505	1.02567	1.02893	1.01676	1.02813	1.03194	1.03645	0.00945465	1.02644	0.0066567	no	NA	NA
SPAC9.06c		5'-methylthioribulose-1-phosphate dehydratase, adducin Mta3	MDE1	APIP	1.02855	0.972858	1.00337	1.06568	1.02373	1.02938	1.02301	1.05706	1.01761	0.039309	1.03329	0.0161002	no	NA	NA
SPAC9.07c		GTPase Obg family, involved in cytoplasmic translation Rbg1 (predicted)	RBG1	DRG1	0.975251	0.966507	0.976975	1.00457	0.978717	0.922682	1.05794	0.96337	0.980826	0.016481	0.980678	0.0566779	no	NA	NA
SPAC9.08c		steroid reductase (predicted)		SRD5A1	1.08987	1.11386	1.1184	1.1333	1.11598	1.09219	1.15335	1.07231	1.11386	0.0180193	1.10846	0.0348503	no	NA	NA
SPAC9.10	thi9	plasma membrane thiamine/proton high affinity transmembrane transporter Thi9	UGA4,HNM1,TPO5		1.02623	1.09316	1.10557	1.07162	1.01295	0.986426	1.02881	1.05758	1.07414	0.0348889	1.02144	0.029767	no	NA	NA
SPAC9.11		Schizosaccharomyces specific protein			1.05512	1.02329	1.07734	1.01774	1.03888	1.05777	1.06789	0.968441	1.04337	0.0280008	1.03324	0.0448447	no	NA	NA
SPAC9.12c	atp12	mitochondrial F1-FO ATP synthase chaperone Atp12 (predicted)	ATP12	ATPAF2	0.799845	0.772483	0.86361	0.77145	0.859336	0.827078	0.959385	0.860175	0.801847	0.0432239	0.876494	0.0573687	no	NA	NA
SPAC9.13c	cwf16	splicing factor Cwf16	YJU2	YJU2	0.268852	0.290132	0.00988068	0.0356831	0.264703	0.223855	0.0106214	0.0125992	0.151137	0.148839	0.127945	0.135365	yes	NA	NA
SPAC922.03		1-aminocyclopropane-1-carboxylate deaminase (predicted)			1.05616	1.05856	1.0528	1.05255	1.03868	1.03351	1.03744	1.03566	1.05502	0.00287626	1.03632	0.00224453	no	NA	NA
SPAC922.04		Schizosaccharomyces specific protein			1.07614	1.2429	1.10964	1.18729	1.07767	1.11032	1.17411	1.06242	1.15399	0.0753695	1.10613	0.049527	no	NA	NA
SPAC922.05c		transmembrane transporter (predicted)			1.17752	1.15082	1.22159	1.12623	1.26042	1.22076	1.25424	1.18094	1.16904	0.0408141	1.22909	0.0365249	no	NA	NA
SPAC922.06		3-oxoacyl-[acyl-carrier-protein]reductase (predicted)	SPS19		1.08658	1.15253	1.057	1.11089	1.04655	1.10436	1.09622	1.06984	1.10175	0.0403949	1.07924	0.0263076	no	NA	NA
SPAC922.07c	atd2	aldehyde dehydrogenase (predicted)	ALD3,ALD2	ALDH1A2,ALDH1A1,ALDH2,ALDH1B1,ALDH1A3	1.01967	0.950357	1.009	0.956942	0.953445	0.997031	0.978186	0.95345	0.983992	0.0354082	0.970528	0.0211704	no	NA	NA
SPAC926.02		TPR repeat protein	YNL193W		1.09957	1.07919	1.13053	1.10475	1.11414	1.10752	1.12948	1.11588	1.10351	0.0211197	1.11676	0.00921795	no	NA	NA
SPAC926.03	rlc1	myosin II regulatory light chain Rlc1	MLC2	MYL9,MYL12A,MYL7,MYLPF,MYL10,MYL12B,MYL2,MYL5	0.922418	0.875996	0.862822	0.78701	0.927156	0.914374	0.786376	0.760208	0.862061	0.0561856	0.847029	0.0859698	no	NA	NA
SPAC926.05c	dph4	diphthamide biosynthesis protein Dph4 (predicted)	JJJ3	DNAJC24	1.10813	1.136	1.24494	1.18651	1.09602	1.22261	1.30162	1.18972	1.16889	0.0601854	1.20249	0.0851124	no	NA	NA
SPAC926.06c		leucine-rich repeat protein, unknown role			0.95542	1.00942	1.03116	0.973091	0.926762	0.956957	1.00167	1.07544	0.992273	0.0343148	0.990206	0.064617	no	NA	NA
SPAC926.07c	dlc2	dynein light chain Dlc2 (predicted)	DYN2	DYNLL1,DYNLL2	1.05847	1.11832	1.07521	1.07457	1.04921	1.08317	1.05756	1.09693	1.08164	0.0256477	1.07172	0.0221663	no	NA	NA
SPAC926.09c	fas1	fatty acid synthase beta subunit Fas1	FAS1		1.07205	1.07087	1.04754	1.05949	1.05293	1.07473	1.07601	1.05367	1.06249	0.0114593	1.06433	0.0127564	no	NA	NA
SPAC959.04c	omh6	alpha-1,2-mannosyltransferase Omh6 (predicted)			1.00787	1.14078	0.956875	1.10482	1.09071	1.06041	1.00777	1.05381	1.05259	0.0849841	1.05318	0.0342724	no	NA	NA
SPAC959.05c	pdi4	ER membrane protein disulfide isomerase Pdi4 (predicted)	EPS1		1.00572	1.03641	1.04715	1.04593	1.01267	0.991777	1.13704	1.01163	1.0338	0.019328	1.03828	0.066538	no	NA	NA
SPAC959.07	rps403	40S ribosomal protein S4 (predicted)	RPS4B,RPS4A	RPS4X,RPS4Y1,RPS4Y2	0.958393	1.0585	0.909455	0.975979	1.01348	0.99496	1.01679	1.07244	0.975582	0.0620312	1.02442	0.0334235	no	NA	NA
SPAC959.08	rpl2102	60S ribosomal protein L21 (predicted)	RPL21A,RPL21B	RPL21	0.752678	0.705904	0.784009	0.792579	0.862815	0.893803	0.846992	0.783041	0.758793	0.0392089	0.846663	0.0466579	no	NA	NA
SPAC977.05c		Velum formation protein 1-like conserved fungal family	VEL1,YOR387C		1.08987	1.23062	1.19399	1.13016	1.08308	1.17229	1.18804	1.11907	1.16116	0.063104	1.14062	0.048397	no	NA	NA
SPAC977.06		S. pombe specific DUF999 family protein 3			1.04287	1.06605	1.01027	1.02672	1.03333	1.01052	1.01137	1.01941	1.03648	0.023787	1.01866	0.0105731	no	NA	NA
SPAC977.10	nhe1	plasma membrane/prospore membrane sodium ion/proton antiporter Nhe1/Sod2	NHA1		1.00303	0.970521	1.0788	0.947073	1.02988	1.04169	0.967172	1.01946	0.999856	0.0574142	1.01455	0.0328647	no	NA	NA
SPAC977.11	fex1	plasma membrane fluoride efflux channel Fex1	FEX1,FEX2		1.09417	1.10541	1.15838	1.08223	1.05516	1.07373	1.13181	1.11179	1.11004	0.0335829	1.09312	0.0349397	no	NA	NA
SPAC977.14c		aldo/keto reductase, predicted calcium channel regulator	YPL088W	KCNAB1,KCNAB2,KCNAB3	1.06068	1.01682	1.02759	1.0283	1.01284	1.03109	1.06203	1.03672	1.03335	0.0189636	1.03567	0.0203158	no	NA	NA
SPAC977.15		dienelactone hydrolase family, implicated in cellular detoxification	AIM2	CMBL	1.05685	1.05689	1.04329	1.02795	1.01958	1.04158	1.02857	1.0233	1.04624	0.0137739	1.02826	0.00961642	no	NA	NA
SPAC977.16c	dak2	dihydroxyacetone kinase Dak2	DAK2,DAK1	TKFC	1.02862	0.991244	1.04004	1.018	1.03271	0.995504	1.02311	1.00367	1.01948	0.0208617	1.01375	0.0171414	no	NA	NA
SPAC977.17		MIP water channel (predicted)	AQY3	AQP10,AQP7P3,AQP7P1,AQP7P4,AQP3,AQP7,AQP9	1.06443	1.07069	1.06044	1.10962	1.07913	1.09981	1.05584	1.0236	1.07629	0.0226138	1.0646	0.0327048	no	NA	NA
SPAC9E9.03	leu2	3-isopropylmalate dehydratase Leu2	LEU1		1.05971	1.05451	1.10465	1.03208	1.0688	1.08184	1.07319	1.07308	1.06274	0.0304047	1.07423	0.00547203	no	NA	NA
SPAC9E9.05	bsp1	synaptojanin to cortical actin cytoskeletal adaptor Bsp1 (predicted)	BSP1	OTUB2,OTUB1	1.07393	1.03646	1.11445	1.07659	1.07381	1.04747	1.01996	1.04176	1.07536	0.0318562	1.04575	0.0221447	no	NA	NA
SPAC9E9.08	rad26	ATRIP, ATR checkpoint kinase regulatory subunit Rad26	LCD1	ATRIP	0.962916	1.00048	0.969319	0.972511	0.960715	1.00848	0.954415	0.902739	0.976306	0.0166012	0.956588	0.0432608	no	NA	NA
SPAC9E9.10c	cbh1	CENP-B homolog Cbh1	PDC2	TIGD1,TIGD7,TIGD6,TIGD2,TIGD3,TIGD4,TIGD5,CENPB,JRKL	1.08004	0.977837	1.0451	1.09945	1.08241	1.05208	1.08109	1.01889	1.05061	0.0534717	1.05862	0.029955	no	NA	NA
SPAC9E9.11	plr1	pyridoxal reductase Plr1	YPR127W	AKR7L,AKR7A2,AKR7A3	1.0616	1.1595	1.12138	1.08146	1.13328	1.18697	1.14872	1.1408	1.10598	0.0434831	1.15244	0.023865	no	NA	NA
SPAC9E9.12c	ybt1	ABC transmembrane transporter Ybt1	YCF1,YOR1,VMR1,BPT1,YBT1	ABCC1,ABCC2,ABCC3,ABCC6	1.09101	1.0489	1.06347	1.09416	1.0428	1.0637	1.08004	1.05972	1.07439	0.0218762	1.06156	0.0152875	no	NA	NA
SPAC9E9.13	wos2	p23 homolog, predicted co-chaperone Wos2	SBA1	PTGES3	1.0564	1.05882	1.01196	1.04344	1.02601	1.06438	1.04272	1.04376	1.04265	0.0215477	1.04422	0.0157125	no	NA	NA
SPAC9E9.14	vps24	ESCRT III complex subunit Vps24	VPS24	CHMP3	0.93379	0.802662	0.920518	1.01593	0.906913	0.938832	0.912882	0.971177	0.918226	0.0878427	0.932451	0.0293005	no	NA	NA
SPAC9E9.15		mitochondrial protein complex assembly protein (predicted)		NDUFAF1	1.02999	1.03952	0.981754	1.0135	1.07491	1.04253	1.02066	1.04905	1.01619	0.0253499	1.04679	0.0223369	no	NA	NA
SPAC9G1.02	wis4	MAP kinase kinase kinase Wis4	SSK22,SSK2	MAP3K4	1.04963	1.07913	1.06355	1.07846	1.0207	1.11759	1.0624	1.09748	1.06769	0.0140266	1.07454	0.0425263	no	NA	NA
SPAC9G1.03c	rpl3001	60S ribosomal protein L30 (predicted)	RPL30	RPL30	0.464473	0.498093	0.29901	0.399417	0.514655	0.518646	0.346604	0.373222	0.415248	0.0876514	0.438282	0.0911572	no	NA	NA
SPAC9G1.04	oxa101	mitochondrial inner membrane insertase Oxa101	OXA1	OXA1L	1.00671	0.969044	0.995069	1.06122	1.00656	1.00062	1.03676	1.0163	1.00801	0.0388128	1.01506	0.0158433	no	NA	NA
SPAC9G1.05	aip1	actin binding WD repeat protein Aip1	AIP1	WDR1	0.962096	0.871007	1.01449	1.01278	0.958355	0.897996	0.987641	0.995397	0.965092	0.0672683	0.959847	0.044212	no	NA	NA
SPAC9G1.06c	cyk3	Nebulin-family actin filament anchoring protein Cyk3	CYK3	NEBL,LASP1,NEB,NRAP	0.998174	1.04422	1.05027	1.0191	1.0278	1.1063	1.01653	1.01302	1.02794	0.0240005	1.04091	0.0440434	no	NA	NA
SPAC9G1.07		Schizosaccharomyces specific protein			0.987122	1.02159	1.01926	0.977703	0.989359	0.938532	0.971964	1.02779	1.00142	0.0223022	0.981911	0.0371526	no	NA	NA
SPAC9G1.08c		palmitoyl-(protein) hydrolase (predicted)		LYPLAL1,LYPLA1,LYPLA2	1.05348	1.0596	1.07934	1.02477	1.0521	1.05147	1.0503	1.08525	1.0543	0.0225663	1.05978	0.0169966	no	NA	NA
SPAC9G1.10c	inp53	inositol polyphosphate phosphatase Inp53 (predicted)	INP53	INPP5J	1.139	1.06262	1.07714	1.07883	1.05554	1.0757	1.1204	1.07092	1.0894	0.0338571	1.08064	0.0278654	no	NA	NA
SPAC9G1.11c	spn4	mitotic septin Spn4	CDC12		1.08644	1.09946	1.13725	1.10523	1.22767	1.2204	1.20842	1.13391	1.10709	0.0215864	1.1976	0.0431984	no	NA	NA
SPAC9G1.12	cpd1	tRNA (m1A) methyltransferase complex catalytic subunit Cpd1	GCD14	TRMT61A	0.560621	0.621983	0.550022	0.468835	0.54782	0.574548	0.470329	0.434713	0.550365	0.0629325	0.506853	0.0653171	no	NA	NA
SPACUNK12.02c	cmk1	calcium/calmodulin-dependent protein kinase Cmk1	CMK1,CMK2		1.19914	1.17644	1.20489	1.19367	1.13966	1.15379	1.20483	1.14639	1.19353	0.0122793	1.16117	0.029673	no	NA	NA
SPACUNK4.07c	cta4	P-type ATPase, calcium transporting Cta4	SPF1	ATP13A1	1.04035	1.06741	1.06993	0.985721	1.04952	1.04537	1.0478	1.06688	1.04085	0.0391164	1.05239	0.00980518	no	NA	NA
SPACUNK4.08	dpp2	dipeptidyl peptidase (predicted)	DAP2,STE13	DPP10,DPP4,DPP6,FAP	1.08033	1.12392	1.16268	1.13491	1.08073	1.09859	1.10488	1.10261	1.12546	0.0342228	1.0967	0.0109626	no	NA	NA
SPACUNK4.09		methyltransferase with rhodanese domain, unknown specificity (predicted)			1.04596	1.07446	1.04126	0.974847	1.03505	1.06846	1.00473	1.05726	1.03413	0.0421567	1.04137	0.0280999	no	NA	NA
SPACUNK4.10	gor1	glyoxylate reductase (predicted)	GOR1	GRHPR	1.0298	0.956951	0.968308	0.978353	0.975952	0.978716	0.972038	0.96669	0.983354	0.0321772	0.973349	0.00521667	no	NA	NA
SPACUNK4.11c	mpp6	nuclear exosome-associated RNA binding protein Mpp6	MPP6	MPHOSPH6	1.21777	1.19413	1.27764	1.23803	1.22161	1.26288	1.20739	1.16455	1.23189	0.0353813	1.21411	0.0405657	no	NA	NA
SPACUNK4.12c	iph1	insulinase pombe homologue 1	STE23	IDE	1.11154	1.01859	1.09763	1.12354	1.24119	1.14647	1.26337	1.26167	1.08783	0.047356	1.22818	0.0553926	no	NA	NA
SPACUNK4.13c		mitochondrial NTPase Obg family, human OLA1 ortholog, implicated in mitochondrial translation, ribosome assembly, or tRNA metabolism (predicted)	YLF2	OLA1	1.07871	1.05633	1.07938	1.08813	1.07562	1.05121	1.07839	1.07554	1.07564	0.0135666	1.07019	0.0127215	no	NA	NA
SPACUNK4.14	mdb1	BRCT domain protein Mdb1		MDC1	1.05665	0.944019	1.00816	1.00848	1.00982	0.996671	1.05385	1.03308	1.00433	0.0462128	1.02336	0.025295	no	NA	NA
SPACUNK4.15		2',3'-cyclic-nucleotide 3'-phosphodiesterase (predicted)	CPD1		1.01877	1.10582	1.03846	0.989417	1.02836	1.04096	1.00161	1.03587	1.03812	0.0494304	1.0267	0.017509	no	NA	NA
SPACUNK4.16c	tps3	alpha,alpha-trehalose-phosphate synthase (predicted)	TSL1,TPS3		1.07649	1.09809	1.09018	1.06755	1.03185	0.993554	1.01847	1.02707	1.08308	0.0136679	1.01774	0.0170457	no	NA	NA
SPACUNK4.17		NAD binding dehydrogenase family protein, human DHDH ortholog, unknown biological role, implicated in carbohydrate metabolic process		DHDH	1.03465	1.06667	1.06193	1.07324	1.04656	1.04838	1.04995	1.04382	1.05912	0.016961	1.04718	0.0026296	no	NA	NA
SPACUNK4.19	mug153	Schizosaccharomyces pombe specific protein			1.06413	1.06532	1.05378	1.05725	1.04208	1.05516	1.05625	1.05834	1.06012	0.0055241	1.05296	0.00736958	no	NA	NA
SPAP11E10.01		ornithine cyclodeaminase-like protein (predicted)	YGL159W	CRYM	1.05364	1.03562	1.05913	1.07535	1.0441	1.0486	1.07065	1.06076	1.05593	0.0163819	1.05603	0.0120247	no	NA	NA
SPAP11E10.02c	mam3	cell surface adhesion protein for conjugation Mam3			1.06598	1.05485	1.09036	1.15572	1.03896	1.07313	1.07863	1.08872	1.09173	0.0451649	1.06986	0.0215879	no	NA	NA
SPAP14E8.02	tos4	chromatin binding FHA domain protein Tos4 (predicted)	PLM2,TOS4		1.02513	0.900308	0.945214	0.980915	0.996304	0.961439	0.99291	1.06157	0.962892	0.0530026	1.00306	0.0420479	no	NA	NA
SPAP14E8.04	oma1	metallopeptidase Oma1 (predicted)	OMA1	OMA1	1.04863	1.06701	1.0772	1.06962	1.04116	1.05346	1.06024	1.03559	1.06562	0.012119	1.04761	0.0112519	no	NA	NA
SPAP14E8.05c		mitochondrial TMEM14 family protein, implicated in heme biosynthesis	TMH11	TMEM14C,TMEM14A,TMEM14B	1.10091	1.15314	1.1424	1.10594	1.08698	1.14153	1.08552	1.0986	1.1256	0.0260551	1.10316	0.026243	no	NA	NA
SPAP27G11.02	mgr3	TPR repeat protein, involved in mitochondrial protein turnover (predicted)	RCI50,MGR3		1.04057	0.946846	1.09318	1.04579	1.0333	1.00223	1.0987	1.25472	1.0316	0.0612573	1.09724	0.112427	no	NA	NA
SPAP27G11.05c	vps41	HOPS complex subunit Vps41 (predicted)	VPS41	VPS41	1.02323	1.07696	1.00918	1.00699	1.04291	1.078	1.06346	1.05355	1.02909	0.0327136	1.05948	0.0149272	no	NA	NA
SPAP27G11.07c	bud32	EKC/KEOPS complex associated ATPase Bud32 (predicted)	BUD32	TP53RK	1.06291	1.02809	1.02787	1.08955	1.04265	1.07119	1.03583	1.04523	1.05211	0.0299075	1.04872	0.0154944	no	NA	NA
SPAP27G11.08c	meu32	Schizosaccharomyces specific protein Meu32			1.08945	1.0256	1.06892	1.09287	1.03225	1.05392	1.0624	1.09353	1.06921	0.0309355	1.06053	0.0254003	no	NA	NA
SPAP27G11.10c	nup184	nucleoporin Nup184	NUP188	NUP188	1.05125	1.05297	1.04038	1.16938	1.04603	1.11249	1.08861	1.06963	1.0785	0.0608455	1.07919	0.02822	no	NA	NA
SPAP27G11.12		human HID1 ortholog 1, possible Golgi protein (by similarity)	ECM30	HID1	0.931835	0.942724	0.95297	0.971738	0.946041	0.96193	0.913568	0.910674	0.949817	0.0169719	0.933053	0.0250535	no	NA	NA
SPAP27G11.14c		Schizosaccharomyces pombe specific protein			0.100934	0.23912	0.707138	0.501389	0.116662	0.185185	0.860408	0.510565	0.387145	0.270355	0.418205	0.341223	yes	NA	NA
SPAP27G11.15	slx1	structure-specific endonuclease catalytic subunit Slx1	SLX1	SLX1A,SLX1B	1.03809	1.0046	1.111	1.10978	1.0424	1.04394	1.11837	1.0716	1.06587	0.0531983	1.06908	0.035493	no	NA	NA
SPAP27G11.16		Schizosaccharomyces pombe specific protein			1.0208	0.961387	1.06882	1.0603	1.01438	1.07274	1.07907	1.05996	1.02783	0.0489866	1.05654	0.0292092	no	NA	NA
SPAP32A8.02		xylose and arabinose reductase (predicted)	YJR096W		1.03705	1.11372	0.99464	1.05183	1.00917	1.03161	1.06803	0.953071	1.04931	0.0493094	1.01547	0.0481518	no	NA	NA
SPAP32A8.03c	bop1	ubiquitin-protein ligase E3, human RNF126 ortholog (predicted)		RNF126	1.03521	0.974809	1.02789	1.01898	1.01707	1.02199	1.04182	1.03	1.01422	0.0270993	1.02772	0.0108072	no	NA	NA
SPAP7G5.03	prm1	conjugation protein Prm1	PRM1		1.07968	1.28466	1.13516	1.14334	1.08653	1.12967	1.1378	1.1787	1.16071	0.0873398	1.13318	0.0377795	no	NA	NA
SPAP7G5.04c	lys1	aminoadipate-semialdehyde dehydrogenase	LYS2	AASDH	0.170661	0.191783	0.175209	0.253151	0.159369	0.185343	0.193768	0.22956	0.197701	0.0380647	0.19201	0.0289996	no	NA	NA
SPAP7G5.05	rpl1002	60S ribosomal protein L10	RPL10	RPL10,RPL10L	0.986775	1.05153	0.924453	1.03684	1.05364	1.05865	0.901937	1.02674	0.9999	0.0574312	1.01024	0.0735483	no	NA	NA
SPAP8A3.02c	ofd2	histone H2A dioxygenase Ofd2			1.00014	1.12347	1.04758	1.02669	0.991657	1.00323	1.05394	1.05931	1.04947	0.0530179	1.02703	0.0345636	no	NA	NA
SPAP8A3.03	zip3	ER zinc exporter, ZIP family Zip3 (predicted)	YKE4	SLC39A13,SLC39A7	1.0905	1.15201	1.04821	1.11298	1.0921	1.13646	1.09683	1.08224	1.10093	0.0433647	1.10191	0.0238242	no	NA	NA
SPAP8A3.04c	hsp9	heat shock protein Hsp9	HSP12		1.09454	1.06791	1.10397	1.05286	1.06219	1.06088	1.09343	1.03678	1.07982	0.0235826	1.06332	0.0232223	no	NA	NA
SPAP8A3.05	ski7	Ski complex/exosome interacting GTPase Ski7	SKI7		1.11394	1.1066	1.12661	1.15071	1.12044	1.16892	1.13539	1.09764	1.12446	0.0193499	1.1306	0.0298963	no	NA	NA
SPAP8A3.07c		phospho-2-dehydro-3-deoxyheptonate aldolase (predicted)	ARO4,ARO3		1.00615	1.00499	0.924978	0.93099	1.00946	0.990589	0.894777	0.88927	0.966777	0.0448639	0.946023	0.0628677	no	NA	NA
SPAP8A3.12c	tpp2	tripeptidyl-peptidase II Tpp2		TPP2	1.08527	1.08771	1.16521	1.12003	1.05162	1.03654	1.12826	1.07631	1.11456	0.0372983	1.07318	0.040214	no	NA	NA
SPAP8A3.13c		Vid24 family protein (predicted)	VID24,GID10	GID4	0.99751	0.984355	0.987479	1.01024	1.04066	1.04175	1.03673	1.01096	0.994896	0.0116675	1.03252	0.0145364	no	NA	NA
SPAP8A3.14c	sls1	mitochondrial inner membrane protein Sls1 (predicted)	SLS1		0.881926	0.826688	0.817685	0.900645	0.794546	0.888029	0.851445	0.87257	0.856736	0.0407856	0.851648	0.0409143	no	NA	NA
SPAPB17E12.02	yip12	SMN family protein Yip12		GEMIN2	1.03827	1.04789	1.03033	1.01511	0.9896	1.04264	1.03808	1.0061	1.0329	0.0138655	1.01911	0.0255205	no	NA	NA
SPAPB17E12.03	pex12	ubiquitin-protein ligase E3 Pex12 involved in peroxisome organization and biogenesis (predicted)	PEX12	PEX12	0.950192	0.975003	0.936517	0.950062	0.96681	0.937625	0.940952	0.911626	0.952944	0.0160452	0.939253	0.0225698	no	NA	NA
SPAPB17E12.04c	csn2	COP9/signalosome complex subunit Csn2		COPS2	0.960213	0.926866	0.87628	0.952378	1.00518	0.98279	0.965843	0.934446	0.928934	0.0378803	0.972066	0.029809	no	NA	NA
SPAPB17E12.05	rpl3703	60S ribosomal protein L37 (predicted)	RPL37B,RPL37A	RPL37	0.675767	0.641014	0.381336	0.612505	0.6004	0.737744	0.472457	0.635145	0.577656	0.133412	0.611437	0.109472	no	NA	NA
SPAPB17E12.08	eos1	N-glycosylation protein Eos1 (predicted)	EOS1		0.935225	0.933686	0.908166	0.927363	0.998065	0.932486	0.929333	0.937443	0.92611	0.0124372	0.949332	0.03266	no	NA	NA
SPAPB17E12.12c		mitochondrial carrier, 3'-phosphoadenosine 5'-phosphosulfate/ 5'-adenylyl sulfate (predicted)	YPR011C	SLC25A42	1.03889	1.01301	1.02625	1.03516	1.01119	1.01653	1.04487	1.03364	1.02833	0.0115097	1.02656	0.0155157	no	NA	NA
SPAPB17E12.14c		6-phosphofructo-2-kinase/fructose-2,6-bisphosphate 2-phosphatase (predicted)	PFK26	PFKFB1,PFKFB2,PFKFB3,PFKFB4	1.05074	0.981378	1.03015	1.03875	1.02313	1.03446	1.05687	1.06613	1.02526	0.0304465	1.04515	0.0198065	no	NA	NA
SPAPB18E9.01	trm5	tRNA (guanine(37)-N(1))-methyltransferase activity Trm5 (predicted)	TRM5	TRMT5	0.646132	0.533372	0.635139	0.564857	0.681855	0.629848	0.683055	0.606015	0.594875	0.0545656	0.650193	0.0385053	no	NA	NA
SPAPB18E9.04c		Schizosaccharomyces pombe specific protein, possible cell surface glycoprotein			1.05658	1.0251	1.03223	1.02114	1.01823	1.0074	1.07274	1.017	1.03376	0.015889	1.02884	0.029664	no	NA	NA
SPAPB1A10.03	nxt1	mRNA export receptor Nxt1	MTR2	NXT1,NXT2	1.05055	0.995358	1.04073	1.05132	1.06317	1.06085	1.06466	1.02399	1.03449	0.0265302	1.05317	0.0195127	no	NA	NA
SPAPB1A10.05		Schizosaccharomyces specific protein			1.03145	1.05666	1.09553	1.04676	1.02835	1.10695	1.08142	1.0207	1.0576	0.0273328	1.05936	0.0416639	no	NA	NA
SPAPB1A10.07c		sphingolipid biosynthesis protein (predicted)	TMS1	SERINC3,SERINC1,SERINC5,SERINC2,SERINC4	1.0929	1.15239	1.07021	1.13034	1.10125	1.15883	1.15141	1.10941	1.11146	0.0368678	1.13023	0.0290973	no	NA	NA
SPAPB1A10.08		conserved fungal protein			0.988129	1.04547	1.05339	1.15428	1.01129	1.02155	1.03624	1.21629	1.06032	0.0690621	1.07134	0.0971736	no	NA	NA
SPAPB1A10.09	ase1	antiparallel microtubule cross-linking factor Ase1	ASE1	PRC1	1.02837	1.20315	1.02242	1.04415	0.962383	1.05382	1.03095	1.02602	1.07452	0.0862405	1.01829	0.0391909	no	NA	NA
SPAPB1A10.10c	ypt71	GTPase Ypt71	YPT7	RAB7A	1.09447	1.11287	1.11647	1.12878	1.07516	1.11867	1.08401	1.08719	1.11315	0.0141955	1.09126	0.0189701	no	NA	NA
SPAPB1A10.12c	alo1	D-arabinono-1,4-lactone oxidase (predicted)	ALO1	GLO1	0.997261	0.886308	1.01769	1.00126	0.999041	0.90739	1.01049	0.997428	0.975629	0.0601997	0.978587	0.0478188	no	NA	NA
SPAPB1A10.13		Schizosaccharomyces specific protein			1.00883	0.884646	1.02873	1.08929	0.99972	0.942698	1.06969	1.08973	1.00287	0.0859256	1.02546	0.0673259	no	NA	NA
SPAPB1A10.14	pof15	F-box protein (predicted)			1.05975	1.00464	1.02186	0.99636	0.993627	1.02736	0.947135	1.03446	1.02065	0.0281468	1.00065	0.0398743	no	NA	NA
SPAPB1A10.15	arv1	Arv1-like family protein Arv1 (predicted)	ARV1	ARV1	1.14042	1.09224	1.03103	1.08046	1.09518	1.06848	1.04748	1.17491	1.08604	0.044919	1.09651	0.0557881	no	NA	NA
SPAPB1A11.01	mfc1	prospore membrane copper transmembrane transporter Mfc1			1.05836	1.03146	1.00806	1.06769	1.08457	1.08487	1.00291	1.08799	1.04139	0.0270118	1.06508	0.0414803	no	NA	NA
SPAPB1A11.02		esterase/lipase (predicted)		AADAC,AADACL2,NCEH1,AADACL3,AADACL4	1.04341	0.995218	1.06913	1.03744	0.988181	1.02211	1.0809	1.02213	1.0363	0.0306454	1.02833	0.0385248	no	NA	NA
SPAPB1A11.03		cytochrome b2 (L-lactate cytochrome-c oxidoreductase) (predicted)	CYB2	HAO1,HAO2	1.00169	0.987412	0.92933	0.973807	0.994627	1.01045	0.99255	1.03485	0.97306	0.0312968	1.00812	0.019531	no	NA	NA
SPAPB1A11.04c	mca1	transcription factor, zf-fungal binuclear cluster type Mca1			1.07423	1.10031	1.12335	1.09987	1.06157	1.04808	1.1292	1.13952	1.09944	0.0200676	1.09459	0.0464394	no	NA	NA
SPAPB1E7.02c	mcl1	DNA polymerase alpha accessory factor Mcl1	CTF4	WDHD1	0.470218	0.495103	0.45885	0.405389	0.472327	0.502361	0.488755	0.408822	0.45739	0.0378287	0.468066	0.0413609	no	NA	NA
SPAPB1E7.04c		chitinase (predicted)	CTS2,CTS1		1.0097	1.02555	1.04744	1.04933	1.00833	1.03766	1.02371	1.03184	1.033	0.0189172	1.02538	0.012725	no	NA	NA
SPAPB1E7.05	gde1	glycerophosphoryl diester phosphodiesterase Gde1 (predicted)	GDE1	GPCPD1	1.0885	1.08067	1.11463	1.19422	1.1294	1.16107	1.11597	1.0646	1.11951	0.0518851	1.11776	0.0401677	no	NA	NA
SPAPB1E7.06c	eme1	Holliday junction resolvase subunit Eme1	MMS4	EME1	0.797849	0.802992	0.776611	0.728707	0.835425	0.80789	0.782923	0.751036	0.77654	0.0338714	0.794319	0.0359496	no	NA	NA
SPAPB1E7.07	glt1	glutamate synthase Glt1	GLT1		0.964916	0.996538	0.932834	0.95938	0.980299	0.929973	0.99004	0.968729	0.963417	0.0261461	0.96726	0.0263401	no	NA	NA
SPAPB1E7.08c		transmembrane transporter (predicted)		SV2B,SV2A,SV2C	1.01963	0.99788	1.04571	1.0227	1.00818	1.01253	1.00755	0.974101	1.02148	0.0195694	1.00059	0.0177975	no	NA	NA
SPAPB1E7.12	rps602	40S ribosomal protein S6	RPS6B,RPS6A	RPS6	0.557638	0.565099	0.646331	0.670995	0.57075	0.595308	0.67706	0.678543	0.610016	0.0571492	0.630415	0.0556312	no	NA	NA
SPAPB21F2.02	dop1	Dopey family protein Dop1	DOP1	DOP1B,DOP1A	1.03624	1.13101	1.07417	1.12057	1.02987	1.04438	1.01857	1.06497	1.0905	0.043804	1.03945	0.02003	no	NA	NA
SPAPB21F2.03	slx9	ribosome biogenesis protein Slx9 (predicted)	SLX9	FAM207A	1.04973	1.09497	1.00527	1.09713	1.09406	1.0477	1.11801	1.11157	1.06178	0.0435493	1.09283	0.0317429	no	NA	NA
SPAPB24D3.01	toe3	transcription factor (predicted)			1.02247	1.02663	1.04925	1.01624	1.00186	0.982242	1.01591	0.995966	1.02865	0.0143852	0.998996	0.0139561	no	NA	NA
SPAPB24D3.02c		amino acid transmembrane transporter (predicted)	UGA4,HNM1,TPO5		0.962931	0.971471	0.975751	1.04709	0.993286	0.991968	0.994688	0.933903	0.989312	0.0388882	0.978461	0.0297264	no	NA	NA
SPAPB24D3.03		agmatinase (predicted)		AGMAT	1.07536	1.03384	1.0665	1.08346	1.05059	1.07712	1.02891	1.03861	1.06479	0.0217633	1.04881	0.0208509	no	NA	NA
SPAPB24D3.04c	mag1	DNA-3-methyladenine glycosylase Mag1	MAG1		0.998812	1.10195	1.04915	1.06279	1.01081	1.06332	1.04351	1.012	1.05318	0.0425948	1.03241	0.0255731	no	NA	NA
SPAPB24D3.07c		Schizosaccharomyces pombe specific protein			1.09727	1.06024	1.10382	1.12439	1.05164	1.06881	1.05504	1.0693	1.09643	0.026754	1.0612	0.00917819	no	NA	NA
SPAPB24D3.08c		NADP-dependent oxidoreductase, implicated in cellular detoxification (predicted)	YML131W	PTGR1,PTGR2	1.01816	0.945248	0.97945	0.977197	0.980696	0.971933	0.976703	0.979863	0.980013	0.0298441	0.977299	0.00396908	no	NA	NA
SPAPB24D3.09c	pdr1	ABC transmembrane transporter Pdr1	SNQ2,PDR15,PDR18,PDR5,PDR10,PDR12		1.1705	1.06401	1.11925	1.09195	1.11186	1.12902	1.11088	1.17091	1.11143	0.0453834	1.13067	0.0280907	no	NA	NA
SPAPB24D3.10c	agl1	maltose alpha-glucosidase Agl1		SI,GAA,MGAM	1.03718	1.01067	1.03905	1.00933	1.05865	1.07846	1.06907	1.06631	1.02406	0.0162589	1.06812	0.00818105	no	NA	NA
SPAPB2B4.02	grx5	mitochondrial [2Fe-2S] cluster assembly and transfer glutaredoxin Grx5	GRX5	GLRX5	0.786932	0.639737	0.816854	0.898077	0.981374	0.930063	1.00702	0.972335	0.7854	0.107867	0.972699	0.0319961	no	NA	NA
SPAPB2B4.03	cig2	G1/S-specific B-type cyclin Cig2	CLB1,CLB2	CCNB1,CCNB2,CCNB3	0.988702	1.00692	1.02888	1.00112	1.00907	1.00433	1.05421	0.979442	1.00641	0.0167985	1.01176	0.0311391	no	NA	NA
SPAPB2B4.04c	pmc1	vacuolar calcium transporting P-type ATPase P2 type, Pmc1	PMC1	ATP2B1,ATP2B2,ATP2B3,ATP2B4	1.02973	1.09327	1.07382	1.06218	1.04601	1.03714	1.07243	1.03745	1.06475	0.0266347	1.04826	0.0166304	no	NA	NA
SPAPB2B4.06		acyl-coenzyme A thioesterase	MRX3	THEM4,THEM5	1.09356	1.03301	1.12836	1.02778	1.01794	1.05869	1.08332	1.09888	1.07068	0.0486811	1.06471	0.0352932	no	NA	NA
SPAPB2B4.07		ubiquitin family protein, human UBTD1 homolog		UBTD2,UBTD1	1.02018	0.936189	0.989893	0.968862	0.943098	0.964234	0.942347	1.01512	0.978781	0.0353546	0.9662	0.0341551	no	NA	NA
SPAPB2C8.01		cell surface glycoprotein, adhesion molecule (predicted)			1.10447	1.09457	1.04993	1.07725	1.06533	1.08476	1.04121	1.03902	1.08156	0.0238973	1.05758	0.02169	no	NA	NA
SPAPB8E5.02c	rpn502	19S proteasome regulatory subunit Rpn502	RPN5	PSMD12	1.07308	1.02089	1.07606	1.11135	1.02592	1.1017	1.06229	1.10598	1.07034	0.0372706	1.07397	0.0375877	no	NA	NA
SPAPB8E5.03	mae1	plasma membrane malate/succinate:proton symporter Mae1			1.14762	1.13835	1.15062	1.15722	1.101	1.11347	1.15602	1.15482	1.14845	0.00783917	1.13133	0.0282871	no	NA	NA
SPAPB8E5.04c	npc2	Niemann-Pick disease type C2 protein hE1 homolog Npc2 (predicted)	NPC2	NPC2,LY96	1.04019	1.04121	1.07904	1.1093	1.04088	1.06793	0.978012	1.02726	1.06743	0.0332527	1.02852	0.0376748	no	NA	NA
SPAPB8E5.05	mfm1	M-factor precursor Mfm1			1.02727	0.996002	1.07274	1.04059	0.977399	0.922906	1.0647	0.987008	1.03415	0.0317965	0.988003	0.0584049	no	NA	NA
SPAPB8E5.06c	rpl302	60S ribosomal protein L3	RPL3	RPL3,RPL3L	0.975602	1.1946	1.07908	1.02896	1.06045	1.09978	1.13082	1.04868	1.06956	0.0934546	1.08493	0.0375897	no	NA	NA
SPAPB8E5.08		Schizosaccharomyces pombe specific protein			1.09228	1.02254	1.07199	1.23414	1.0728	1.1237	1.07021	1.05586	1.10524	0.0907867	1.08064	0.0296545	no	NA	NA
SPAPB8E5.10		conserved fungal protein, with meiosis specific splicing			1.02706	1.08999	1.08477	1.11267	0.973298	1.0201	0.965581	1.01574	1.07862	0.0364468	0.993679	0.0282222	no	NA	NA
SPAPJ691.02		yippee-like protein	MOH1	YPEL1,YPEL2,YPEL3,YPEL4	1.10003	1.0427	1.06688	1.05327	1.03651	1.05434	1.0677	1.18253	1.06572	0.0249236	1.08527	0.0660878	no	NA	NA
SPAPJ691.03	mic10	MICOS complex subunit Mic10 (predicted)	MIC10	MICOS10	1.10836	1.04574	1.0545	1.04729	1.07678	1.0845	1.07954	1.04257	1.06397	0.0298361	1.07085	0.0191206	no	NA	NA
SPAPJ695.01c		S. pombe specific UPF0321 family protein 3			1.07921	0.99077	1.10811	1.08256	1.0748	1.05983	1.11329	1.0064	1.06516	0.0512481	1.06358	0.0442734	no	NA	NA
SPAPJ696.01c	vps17	retromer complex subunit Vps17	VPS17	SNX1	1.06886	1.05969	1.06958	1.11059	1.09951	0.936029	1.05579	0.987768	1.07718	0.0227236	1.01977	0.0723239	no	NA	NA
SPAPJ696.02	lsb4	actin cortical patch component Lsb4 (predicted)	LSB3,YSC84	SH3YL1	1.12804	1.08634	1.16546	1.10683	1.09309	1.14267	1.11593	1.1293	1.12167	0.0337952	1.12025	0.0211423	no	NA	NA
SPAPJ698.02c	rps002	40S ribosomal protein S0B	RPS0A,RPS0B	RPSA	0.65946	0.73561	0.261955	0.230165	0.781998	0.71452	0.181576	0.276022	0.471797	0.262827	0.488529	0.303631	yes	NA	NA
SPAPJ760.02c	abp1	cofilin/tropomyosin family, drebrin ortholog Abp1	ABP1	DBNL	1.1064	1.11424	1.08221	1.11011	1.07181	1.06291	1.09934	1.33058	1.10324	0.0143801	1.14116	0.127231	no	NA	NA
SPAPJ760.03c	adg1	Schizosaccharomyces specific protein Adg1			1.01668	1.03533	0.98293	0.974044	1.03376	1.017	0.969773	1.00559	1.00225	0.0287025	1.00653	0.0270984	no	NA	NA
SPAPYUG7.02c	sin1	stress activated MAP kinase interacting protein Sin1	AVO1	MAPKAP1	1.05194	1.04267	1.02251	1.00897	1.06486	1.05106	1.04177	1.04041	1.03152	0.0194197	1.04953	0.0112636	no	NA	NA
SPAPYUG7.03c	mid2	medial ring protein, anillin Mid2	BUD4	ANLN	1.1869	1.15717	1.13619	1.19341	1.19072	1.2447	1.12626	0.989601	1.16842	0.0266537	1.13782	0.110036	no	NA	NA
SPAPYUG7.04c	rpb9	DNA-directed RNA polymerase II complex TFIIS subunit Rpb9	RPB9	POLR2I	1.08777	1.21003	1.16996	1.08533	1.04243	1.00737	1.03779	1.06523	1.13827	0.0619357	1.0382	0.0238009	no	NA	NA
SPAPYUG7.06	sdu1	PPPDE peptidase family deubiquitinase/desumoylase Sdu1 (predicted)		DESI2,DESI1	1.02309	0.973432	1.0796	1.00649	0.968181	0.980664	1.02621	1.06946	1.02065	0.044388	1.01113	0.0461962	no	NA	NA
SPAPYUK71.03c	tcb3	tricalbin, C2 domain protein (phospholipid binding) ER-plasma membrane tethering protein Tcb3	TCB3,TCB2,TCB1	ESYT2,ESYT3,ESYT1	1.00683	0.969093	1.02545	1.02733	1.00178	1.03275	0.997841	1.04719	1.00718	0.0270215	1.01989	0.023976	no	NA	NA
SPBC106.01	mph1	dual specificity protein kinase Mph1	MPS1	TTK	0.961897	0.971517	0.986576	0.96169	0.941572	0.973634	0.988449	1.01362	0.97042	0.0117056	0.979318	0.0300932	no	NA	NA
SPBC106.02c	srx1	sulfiredoxin	SRX1	SRXN1	1.2101	1.2003	1.12663	1.14309	1.20111	1.29364	1.14012	1.09725	1.17003	0.0413585	1.18303	0.0851658	no	NA	NA
SPBC106.03		mitochondrial Rossman fold DUF1776 family protein	YSC83		0.994468	1.00434	0.993811	0.914677	1.04373	1.02381	1.05701	1.02343	0.976825	0.0417111	1.037	0.0163675	no	NA	NA
SPBC106.04	ada1	adenosine deaminase Ada1	AMD1	AMPD1,AMPD2,AMPD3	0.966942	1.01649	0.938947	0.963458	0.910334	0.860096	0.774039	0.811352	0.971459	0.0325026	0.838955	0.0592115	no	NA	NA
SPBC106.05c	tim11	F1-FO ATP synthase subunit E (predicted)	TIM11	ATP5ME	0.975985	0.991033	0.969128	0.955751	0.998728	0.987011	1.00378	0.989541	0.972974	0.0146812	0.994765	0.00784037	no	NA	NA
SPBC106.07c	nat2	N alpha-acetylation related protein Nat2 (predicted)	NAT2	FAM210B,FAM210A	0.893288	0.882584	0.833335	0.801194	0.992776	1.07566	0.982189	0.958863	0.8526	0.0430825	1.00237	0.05087	no	NA	NA
SPBC106.08c	mug2	DUF1773 family protein			1.10527	1.11923	1.07729	1.12754	1.08637	1.17096	1.11769	1.13415	1.10733	0.0220368	1.12729	0.0352149	no	NA	NA
SPBC106.10	pka1	cAMP-dependent protein kinase catalytic subunit Pka1	TPK1,TPK3,TPK2	PRKACA,PRKACB,PRKACG,PRKX	0.591619	0.5536	0.570125	0.543834	0.69308	0.669761	0.669291	0.601968	0.564794	0.0209175	0.658525	0.039306	no	NA	NA
SPBC106.11c	plg7	phospholipase A2, PAF family homolog		PAFAH2,PLA2G7	1.07314	1.07838	1.0465	1.06539	1.02965	1.07484	1.04705	1.0671	1.06585	0.0139628	1.05466	0.0203749	no	NA	NA
SPBC106.12c	tho4	THO complex subunit Tho4 (predicted)		ALYREF	0.983366	0.995527	1.04938	1.03922	0.999243	1.03309	1.02771	1.05612	1.01687	0.0323218	1.02904	0.023376	no	NA	NA
SPBC106.16	pre6	20S proteasome complex subunit alpha 4 Pre6	PRE6	PSMA8,PSMA7	1.02644	1.03173	0.929468	1.02662	1.04662	1.05904	0.949515	1.01243	1.00356	0.0494581	1.0169	0.0490553	no	NA	NA
SPBC106.17c	cys2	homoserine O-acetyltransferase (predicted)			0.24379	0.247949	0.22795	0.281839	0.247558	0.273288	0.234029	0.222224	0.250382	0.0226725	0.244275	0.0219371	no	NA	NA
SPBC106.20	exo70	exocyst complex subunit Exo70	EXO70	EXOC7	1.10978	1.17275	1.09928	1.12545	1.03376	1.12051	1.11669	1.16108	1.12681	0.0324593	1.10801	0.0534185	no	NA	NA
SPBC1105.01		rRNA processing protein Rrp12-like (predicted)	RRP12	RRP12	1.04101	1.02667	0.980746	1.0151	1.03534	1.05021	0.998055	1.08083	1.01588	0.0257109	1.04111	0.0343859	no	NA	NA
SPBC1105.02c	lys4	homocitrate synthase	LYS21,LYS20		0.146376	0.171408	0.132247	0.166556	0.158446	0.148341	0.138974	0.139149	0.154147	0.0181835	0.146227	0.00924621	no	NA	NA
SPBC1105.04c	cbp1	CENP-B homolog	PDC2	TIGD1,TIGD7,TIGD6,TIGD2,TIGD3,TIGD4,TIGD5,CENPB,JRKL	0.400608	0.585148	0.0763398	0.096738	0.358499	0.41414	0.0527713	0.132216	0.289708	0.246541	0.239407	0.1742	yes	NA	NA
SPBC1105.05	exg1	cell wall glucan 1,6-beta-glucosidase Exg1	EXG2,EXG1,SPR1		1.1248	1.05577	1.09094	1.09824	1.07271	1.09222	1.05756	1.0044	1.09244	0.0284499	1.05672	0.0376576	no	NA	NA
SPBC1105.08	emp70	EMP70 family endosomal transport protein Emp70	TMN2,EMP70	TM9SF2,TM9SF4	0.949585	0.986149	0.92717	0.976727	0.941824	0.95005	0.9518	0.959843	0.959908	0.0267695	0.950879	0.00739113	no	NA	NA
SPBC1105.09	ubc15	ubiquitin conjugating enzyme E2 Ubc15	CDC34	UBE2G1	1.08396	1.0356	1.05383	1.05513	1.04425	1.05015	1.04738	1.03266	1.05713	0.019988	1.04361	0.00768806	no	NA	NA
SPBC1105.10	rav1	RAVE complex subunit Rav1	RAV1	DMXL1,DMXL2	1.01305	1.03757	0.972726	0.978846	0.972649	0.9757	0.988309	0.974288	1.00055	0.0303971	0.977736	0.00715787	no	NA	NA
SPBC1105.11c	hht3	histone H3 h3.3	HHT1,HHT2	H3-3A	0.998637	1.02525	0.977282	1.00364	0.974997	1.03923	1.03523	1.00929	1.0012	0.019689	1.01469	0.0296015	no	NA	NA
SPBC1105.12	hhf3	histone H4 h4.3	HHF1,HHF2	H4C1	1.03789	1.11132	1.01842	1.10642	1.06157	1.07604	1.03563	1.0743	1.06851	0.0473162	1.06189	0.0186526	no	NA	NA
SPBC1105.14	rsv2	transcription factor Rsv2	RPN4		1.01115	1.02967	1.05556	1.02604	0.939566	0.977726	1.00259	1.02055	1.03061	0.0184648	0.985108	0.0350721	no	NA	NA
SPBC1105.18c	pth3	mitochondrial aminoacyl-tRNA hydrolase Pth3 (predicted)	RSO55	C12orf65	0.991494	0.917842	0.91017	1.06423	0.993324	0.973162	0.989755	1.00607	0.970935	0.0721996	0.990577	0.0135587	no	NA	NA
SPBC115.02c	afg1	AFG1 family mitochondrial ATPase/chaperone Afg1 (predicted)	AFG1	AFG1L	1.04291	1.01091	1.00148	1.01999	0.976468	1.06081	1.02158	1.01648	1.01882	0.0177461	1.01884	0.0344956	no	NA	NA
SPBC115.03		gfo/idh/mocA family oxidoreductase (predicted)	YMR315W	GFOD1,GFOD2	1.05611	1.09408	1.04329	1.12807	1.00555	1.05601	0.991126	1.03233	1.08039	0.0384097	1.02126	0.0287816	no	NA	NA
SPBC119.03	cmt1	O-methyltransferase, human COMT catechol homolog 1		COMT	1.18653	1.32543	1.24093	1.22982	1.27288	1.29859	1.243	1.27086	1.24568	0.0581163	1.27133	0.0227172	no	NA	NA
SPBC119.04	mei3	meiosis inducing protein Mei3			1.06135	1.04045	1.15083	1.11323	1.06964	1.06113	1.07175	1.10385	1.09146	0.0500257	1.07659	0.0187407	no	NA	NA
SPBC119.06	sco1	mitochondrial copper chaperone for cytochrome c oxidase Sco1 (predicted)	SCO2,SCO1	SCO1,SCO2	0.614225	0.598133	0.659289	0.6647	0.651771	0.737742	0.774903	0.717155	0.634087	0.0329622	0.720393	0.0516133	no	NA	NA
SPBC119.08	pmk1	MAP kinase Pmk1	SLT2	MAPK7	1.05704	1.02985	0.988609	1.01578	1.01734	1.09635	1.04115	0.979711	1.02282	0.0285219	1.03364	0.0488649	no	NA	NA
SPBC119.12	rud3	Golgi matrix protein Rud3 (predicted)	RUD3	TRIP11	0.962704	0.926773	0.925802	0.897464	1.03237	0.923749	0.934519	0.924446	0.928185	0.0267269	0.95377	0.0526276	no	NA	NA
SPBC119.14	rti1	Rad22 homolog Rti1	RAD52	RAD52	1.12108	1.03877	1.04036	1.05139	1.03066	1.03742	1.09321	1.07617	1.0629	0.0391928	1.05937	0.0301833	no	NA	NA
SPBC119.16c		DENN domain-like containing protein, implicated in vesicle formation/trafficking	ANR2	DENND11	1.03161	0.95987	1.02303	1.05747	1.03378	1.00068	1.06309	1.03435	1.018	0.0414224	1.03298	0.0255089	no	NA	NA
SPBC1198.01	fmd2	glutathione-dependent formaldehyde dehydrogenase Fmd2	SFA1		1.02956	1.09101	1.04713	1.00053	1.02983	1.04316	1.03445	1.01837	1.04206	0.0378708	1.03145	0.0103267	no	NA	NA
SPBC1198.03c		DUF4646 family conserved fungal protein			1.11045	1.37223	1.15209	1.18045	1.09337	1.15114	1.08663	1.18553	1.20381	0.115906	1.12917	0.0474338	no	NA	NA
SPBC1198.06c		mannan endo-1,6-alpha-mannosidase (predicted)	DCW1,DFG5		0.989646	1.00918	1.05484	1.05501	1.01614	1.07516	1.04076	1.00304	1.02717	0.0330256	1.03378	0.0317133	no	NA	NA
SPBC1198.07c		mannan endo-1,6-alpha-mannosidase (predicted)	DCW1,DFG5		0.993397	1.07456	1.03407	1.01983	1.00304	1.03669	1.00422	1.00446	1.03046	0.0338826	1.0121	0.0164025	no	NA	NA
SPBC1198.08	dug1	dipeptidase Dug1 (predicted)	DUG1	CNDP1,CNDP2	1.06512	1.1018	1.061	1.09166	1.08741	1.03388	1.07311	1.09395	1.07989	0.0199444	1.07209	0.0269161	no	NA	NA
SPBC1198.09	ubc16	ubiquitin conjugating enzyme E2 Ubc16 (predicted)	PEX4		1.09015	0.992789	1.068	1.07539	1.05679	1.06173	1.05656	1.05621	1.05658	0.0435127	1.05782	0.00261931	no	NA	NA
SPBC1198.11c	reb1	RNA polymerase I transcription termination factor/ RNA polymerase II transcription factor Reb1	REB1,NSI1	TTF1	0.846623	0.889995	0.815679	0.837934	0.958064	0.93969	0.937976	0.953407	0.847558	0.0311486	0.947284	0.00996686	no	NA	NA
SPBC1198.12	mfr1	meiotic APC activator Mfr1	CDH1	FZR1	0.961633	0.97232	1.03408	0.988993	0.971697	0.963267	1.0314	0.927314	0.989257	0.0319335	0.97342	0.0431812	no	NA	NA
SPBC1198.14c	fbp1	fructose-1,6-bisphosphatase Fbp1	FBP1	FBP1,FBP2	1.04783	1.12189	1.08367	1.08695	1.08556	1.03505	1.03548	1.05218	1.08508	0.0302678	1.05207	0.0237102	no	NA	NA
SPBC11B10.02c	his3	histidinol-phosphate aminotransferase imidazole acetol phosphate transaminase His3	HIS5		0.13203	0.173882	0.217104	0.181762	0.160835	0.155562	0.186119	0.232841	0.176195	0.0349305	0.183839	0.0352854	no	NA	NA
SPBC11B10.05c	rsp1	random septum position protein, DNAJ domain protein Rsp1	JJJ2	DNAJC5,DNAJC5B,DNAJC5G	1.03156	1.06214	1.06669	1.05078	1.03191	1.08335	1.04749	1.06307	1.05279	0.0156584	1.05646	0.0219817	no	NA	NA
SPBC11B10.06	sws1	Srs2 interacting SWIM domain protein Srs1	SHU2	ZSWIM7	1.02172	1.07807	1.04428	1.01118	1.03007	1.06452	1.05592	1.44117	1.03881	0.029591	1.14792	0.196046	no	NA	NA
SPBC11B10.07c	ivn1	plasma membrane phospholipid-translocating ATPase complex Lem3 family subunit Ivn1 (predicted)	CDC50,LEM3,YNR048W	TMEM30A,TMEM30B	0.978938	1.04541	1.0855	1.11569	0.989783	1.06654	1.02051	1.03601	1.05639	0.0591148	1.02821	0.0319687	no	NA	NA
SPBC11B10.08		WW domain containing conserved fungal protein	WWM1		1.03169	1.07333	1.07644	1.09162	1.08528	1.14795	1.02919	1.08904	1.06827	0.0256586	1.08786	0.0485145	no	NA	NA
SPBC11B10.10c	pht1	histone H2A variant H2A.Z, Pht1	HTZ1		1.00031	1.06063	1.05777	0.977875	0.932843	1.01111	0.981416	0.893977	1.02414	0.0415145	0.954836	0.0518352	no	NA	NA
SPBC11C11.01		U2-associated protein (predicted)		U2SURP	1.10093	1.05787	1.07117	1.06733	1.05514	1.0848	0.98147	1.03444	1.07432	0.0185939	1.03896	0.0435441	no	NA	NA
SPBC11C11.02	imp2	F-BAR domain protein Imp2	HOF1	PSTPIP1,PSTPIP2	0.808397	0.820354	0.692916	0.715239	0.792696	0.815572	0.676665	0.772118	0.759226	0.0645143	0.764263	0.0610362	no	NA	NA
SPBC11C11.06c		Schizosaccharomyces specific protein			1.0794	0.965366	1.03221	1.13127	1.00851	1.05898	1.06203	1.06322	1.05206	0.0705484	1.04819	0.0265108	no	NA	NA
SPBC11C11.07	rpl1801	60S ribosomal protein L18	RPL18B,RPL18A	RPL18	0.610118	0.575648	0.291675	0.504314	0.700028	0.66997	0.336236	0.504777	0.495439	0.142809	0.552753	0.16794	yes	NA	NA
SPBC11C11.08	srp1	SR family protein, human SRFS2 ortholog Srp1		SRSF2	1.06486	1.02178	1.08712	1.04764	0.963898	0.992846	1.083	1.08174	1.05535	0.0276051	1.03037	0.0611978	no	NA	NA
SPBC11C11.09c	rpl502	60S ribosomal protein L5	RPL5	RPL5	1.01382	0.975858	0.755347	0.764307	0.973214	1.02363	0.773661	0.769978	0.877333	0.136615	0.885121	0.132448	no	NA	NA
SPBC11C11.10	pus4	tRNA pseudouridine synthase Pus4 (predicted)	PUS4	TRUB1	1.18062	1.12152	1.2048	1.23535	1.143	1.17063	1.23734	1.17368	1.18557	0.048216	1.18116	0.0399154	no	NA	NA
SPBC11C11.11c	irc3	mitochondrial DNA branch migration helicase Irc3 (predicted)	IRC3		1.13417	1.14509	1.13857	1.13562	1.07475	1.13831	1.15834	1.09167	1.13837	0.00484368	1.11577	0.0390869	no	NA	NA
SPBC11G11.01	fis1	mitochondrial fission protein Fis1 (predicted)	FIS1	FIS1	0.99708	0.991927	1.01724	0.964769	0.96299	1.02903	0.98275	0.998373	0.992755	0.0216203	0.993285	0.027882	no	NA	NA
SPBC11G11.02c	end3	actin cortical patch component End3 (predicted)	END3	EPS15L1,EPS15	1.0281	1.0439	1.00541	1.05163	1.04298	1.03243	1.0078	1.06905	1.03226	0.0204002	1.03806	0.0253784	no	NA	NA
SPBC11G11.03	mrt4	mRNA turnover and ribosome assembly protein Mrt4 (predicted)	MRT4	MRTO4	0.929628	0.88634	0.936894	0.924112	0.9957	0.95443	1.03991	0.954103	0.919243	0.0225516	0.986037	0.0408848	no	NA	NA
SPBC11G11.05	rpa34	DNA-directed RNA polymerase I complex subunit Rpa34 (predicted)	RPA34		0.892156	0.874238	0.970764	0.911881	0.933671	0.89888	0.881921	0.947048	0.91226	0.0419234	0.91538	0.0301615	no	NA	NA
SPBC1215.01	shy1	cytochrome c oxidase assembly protein Shy1 (predicted)	SHY1	SURF1	1.01888	1.01667	1.04328	0.94241	1.02333	1.00872	1.08921	1.01202	1.00531	0.0436331	1.03332	0.0377813	no	NA	NA
SPBC1271.01c	pof13	F-box protein Pof13			1.0461	1.04052	1.02913	1.04603	1.03466	1.08369	0.981146	1.07652	1.04045	0.0079824	1.044	0.0471552	no	NA	NA
SPBC1271.03c		NLI interacting factor family phosphatase (predicted)	PSR1,PSR2	UBLCP1	1.05418	1.00784	1.03253	1.22348	1.03619	1.03608	1.01026	1.0701	1.07951	0.0978282	1.03816	0.0245426	no	NA	NA
SPBC1271.05c		zf-AN1 type zinc finger protein, involved in ER membrane translocation	TMC1	ZFAND2B,ZFAND1,ZFAND2A	0.957045	0.92617	0.85439	0.908128	1.06339	1.05799	0.965707	0.983418	0.911434	0.0430598	1.01763	0.0502981	no	NA	NA
SPBC1271.06c	mug96	Schizosaccharomyces pombe specific protein			1.09172	1.06394	1.08821	1.08143	1.06871	1.07226	1.05202	1.08674	1.08132	0.0123493	1.06993	0.0142656	no	NA	NA
SPBC1271.07c		N-acetyltransferase (predicted)			1.10681	1.12243	1.14323	1.14137	1.17795	1.23447	1.19996	1.19268	1.12846	0.0172226	1.20126	0.0239562	no	NA	NA
SPBC1271.08c		Schizosaccharomyces pombe specific protein			1.08443	1.0707	1.0824	1.04939	1.06274	1.06612	1.05309	1.03173	1.07173	0.0160766	1.05342	0.0154795	no	NA	NA
SPBC1271.09	tgp1	plasma membrane glycerophosphodiester transmembrane transporter (predicted)	GIT1		1.09226	1.00871	1.12567	1.11043	1.06537	1.03633	1.05859	1.03844	1.08427	0.0521882	1.04968	0.0144954	no	NA	NA
SPBC1271.10c		transmembrane transporter (predicted)	HOL1		1.06877	1.07033	1.10645	1.05542	1.03344	1.02829	1.00076	1.00492	1.07524	0.0218563	1.01685	0.0164053	no	NA	NA
SPBC1271.11	pet802	mitochondrial carrier, S-adenosylmethionine Pet802 (predicted)	PET8	SLC25A26	1.10815	1.08303	1.11946	1.07021	1.0508	1.11288	1.09196	1.09351	1.09522	0.0225734	1.08729	0.0261226	no	NA	NA
SPBC1271.12	kes1	sterol transfer protein Kes1 (predicted)	OSH7,OSH6,HES1,KES1	OSBPL9,OSBPL10,OSBPL11	0.900729	0.733812	0.873111	0.817604	0.970565	0.808407	0.862471	0.893959	0.831314	0.0736207	0.88385	0.0677508	no	NA	NA
SPBC1271.15c	mti2	mitochondrial translation initiation factor IF-2Mt/Mti2	IFM1	MTIF2	0.917927	0.843246	0.635008	0.64549	0.985864	0.996736	0.753693	0.763925	0.760418	0.142134	0.875055	0.134367	no	NA	NA
SPBC1289.01c	chr4	1,3-beta-glucan synthase regulatory factor Chf3/Chr4	SKT5	COA7	1.06629	1.11465	1.06953	1.02343	1.04016	1.08977	1.04706	1.05041	1.06847	0.0372657	1.05685	0.0223557	no	NA	NA
SPBC1289.06c	ppr8	mitochondrial PPR repeat protein Ppr8			0.952563	0.935229	0.915722	0.910625	1.01253	1.02744	1.0338	0.9548	0.928535	0.0192102	1.00714	0.0360171	no	NA	NA
SPBC1289.08	uap1	UDP-N-acetylglucosamine diphosphorylase Uap1/Qri1(predicted)	QRI1	UAP1,UAP1L1	1.08846	1.27321	1.07217	1.08303	1.14663	1.14314	1.06648	1.10701	1.12922	0.0962352	1.11582	0.0374493	no	NA	NA
SPBC1289.09	tim21	TIM23 translocase complex subunit Tim21 (predicted)	TIM21	TIMM21	0.964269	0.937349	0.837287	0.985975	0.994203	0.949952	0.946849	0.990561	0.93122	0.0657045	0.970391	0.025468	no	NA	NA
SPBC1289.10c	adn2	transcription factor Adn2 (predicted)	FLO8		1.01728	1.00041	1.02924	1.07007	1.07479	1.06981	1.10398	1.04102	1.02925	0.0296714	1.0724	0.0257824	no	NA	NA
SPBC1289.11	spf38	U5 snRNP complex subunit Spf38		SNRNP40	1.05903	1.09016	1.07121	1.07227	1.04424	1.05601	1.07126	1.12326	1.07317	0.0128206	1.0737	0.0348485	no	NA	NA
SPBC1289.13c	gmh6	alpha-1,2-galactosyltransferase Gmh6	MNN10,MNN11		1.10369	1.20645	1.14408	1.12429	1.15903	1.1019	1.08819	1.11381	1.14463	0.0443898	1.11573	0.0307043	no	NA	NA
SPBC1289.14		adducin (predicted)		ADD1,ADD2,ADD3	1.04452	1.05084	1.06126	1.06138	1.05576	1.10947	1.05698	1.03943	1.0545	0.00828536	1.06541	0.030442	no	NA	NA
SPBC1289.15	pfl5	cell surface glycoprotein, flocculin Pfl5			1.05012	1.01263	1.02851	1.06156	1.0346	1.0608	0.999796	1.10705	1.03821	0.0218746	1.05056	0.0451949	no	NA	NA
SPBC1289.16c	cao2	copper amine oxidase-like protein Cao2		AOC2,AOC3,AOC1	1.1163	1.14052	1.12798	1.17319	1.06423	1.05262	1.08611	1.10615	1.1395	0.0245421	1.07728	0.0237318	no	NA	NA
SPBC12C2.01c		Schizosaccharomyces specific protein			0.717567	0.824926	0.71134	0.553503	0.80046	0.851277	0.80395	0.643868	0.701834	0.111791	0.774889	0.0903698	no	NA	NA
SPBC12C2.03c		methionine synthase reductase (predicted)		MTRR	1.21873	1.26559	1.31771	1.28079	1.43364	1.27855	1.21751	1.26679	1.2707	0.0409822	1.29912	0.0934926	no	NA	NA
SPBC12C2.04		NAD binding dehydrogenase family protein			1.0026	1.00585	1.04322	1.03451	1.01466	1.01907	0.982801	1.02148	1.02154	0.0203583	1.0095	0.0180231	no	NA	NA
SPBC12C2.05c	bzz1	F-BAR domain protein Bzz1	BZZ1	TRIP10,FNBP1,FNBP1L	1.17552	1.11742	1.17642	1.15997	1.10975	1.09926	1.22078	1.13165	1.15733	0.0276574	1.14036	0.0552849	no	NA	NA
SPBC12C2.07c	srm1	spermidine synthase Srm1 (predicted)	SPE4,SPE3	SRM	0.693353	0.76872	0.779879	0.728558	0.761646	0.737661	0.727343	0.798552	0.742628	0.0395578	0.756301	0.0316213	no	NA	NA
SPBC12C2.08	dnm1	mitochondrial dynamin family scission GTPase Dnm1	DNM1	DNM1,DNM1L	1.046	1.08855	1.07378	1.10848	1.04032	1.0183	1.05188	1.06183	1.0792	0.0263087	1.04308	0.0187105	no	NA	NA
SPBC12C2.09c	izh2	Haemolysin-III family plasma membrane receptor implicated in zinc ion homeostasis Izh2 (predicted)	IZH1,IZH2	ADIPOR1,ADIPOR2	1.0751	0.994022	1.02632	0.998187	1.0478	1.06236	1.05835	1.02594	1.02341	0.0373291	1.04861	0.0163157	no	NA	NA
SPBC12C2.12c	glo1	glyoxalase I	GLO1	GLO1	1.05225	0.947645	1.03255	1.07358	1.04095	1.05649	1.07833	1.03226	1.02651	0.0551796	1.05201	0.0202082	no	NA	NA
SPBC12D12.02c	cdm1	DNA polymerase delta subunit Cdm1		POLD4	1.03929	0.986784	1.02027	1.02885	0.931903	1.00342	0.988989	1.05472	1.0188	0.0227152	0.99476	0.050513	no	NA	NA
SPBC12D12.04c	pck2	protein kinase C (PKC)-like Pck2	PKC1	PRKCA,PRKCB,PRKCD,PRKCE,PRKCH,PRKCQ	0.943378	1.04129	0.98227	0.936671	1.00642	1.00499	1.04058	0.939507	0.975903	0.048005	0.997875	0.0422468	no	NA	NA
SPBC12D12.05c		mitochondrial carrier, ATP:ADP antiporter (predicted)	SAL1	SLC25A23,SLC25A24,SLC25A25,SLC25A41	1.00311	1.12629	1.02376	1.09272	0.938772	0.981653	0.992659	1.10836	1.06147	0.0577531	1.00536	0.0724964	no	NA	NA
SPBC12D12.06	srb11	mediator complex cyclin subunit Srb11	SSN8	CCNC	0.374508	0.410304	0.447389	0.541935	0.503962	0.471695	0.463503	0.527235	0.443534	0.0720331	0.491599	0.0294865	no	NA	NA
SPBC12D12.09	rev7	DNA polymerase zeta Rev7 (predicted)	REV7	MAD2L2	1.05631	0.956816	1.04522	1.05984	1.05092	1.02964	1.06603	0.980238	1.02955	0.0488868	1.03171	0.0374194	no	NA	NA
SPBC1306.02	trm734	tRNA (guanosine 34-2'-O)-methyltransferase regulator Trm734	RTT10	WDR6	0.843936	0.834224	0.80554	0.8024	0.854849	0.780069	0.794131	0.752628	0.821525	0.0206947	0.795419	0.0432058	no	NA	NA
SPBC1347.01c	rev1	deoxycytidyl transferase Rev1 (predicted)	REV1	REV1	1.03997	1.00573	1.01066	1.06052	1.01682	1.04442	0.970228	1.02999	1.02922	0.0257674	1.01536	0.0321336	no	NA	NA
SPBC1347.02	ani1	CENP-A amino terminus domain (NTD) isomerase Ani1	FPR4,FPR3		0.763098	0.727476	0.702152	0.879981	0.823247	0.752005	0.804342	0.919067	0.768177	0.0786166	0.824665	0.0697763	no	NA	NA
SPBC1347.03	meu14	sporulation specific PIL domain protein Meu14			1.11754	1.12787	1.08675	1.1196	1.05847	1.09064	1.13517	1.06047	1.11294	0.0180211	1.08619	0.0358187	no	NA	NA
SPBC1347.06c	cki1	serine/threonine protein kinase Cki1	YCK3,YCK1,YCK2	CSNK1G1,CSNK1G2,CSNK1G3	1.0142	1.08359	1.08241	1.09471	0.980539	0.959667	1.05273	1.04095	1.06873	0.0367737	1.00847	0.045372	no	NA	NA
SPBC1347.07	rex2	RNA exonuclease (predicted)	REX2	REXO2	1.04831	1.02409	1.05222	1.0334	1.0446	1.0652	1.06197	1.07692	1.03951	0.0130882	1.06218	0.013361	no	NA	NA
SPBC1347.08c		ribonuclease H2 complex subunit (predicted)	RNH202	RNASEH2B	0.98612	1.0584	0.990155	1.03137	0.949971	0.962979	1.01318	1.0162	1.01651	0.0346104	0.985583	0.0340501	no	NA	NA
SPBC1347.09		hexaprenyldihydroxybenzoate methyltransferase, Coq3 variant (predicted)	COQ3	COQ3	1.05329	1.02679	1.04139	1.05285	1.05148	1.06251	1.04747	1.03862	1.04358	0.0124742	1.05002	0.00990878	no	NA	NA
SPBC1347.11	sro1	stress responsive orphan 1			1.07098	1.04057	1.14407	1.11036	1.08908	1.16111	1.02399	1.1	1.09149	0.0452201	1.09355	0.0561688	no	NA	NA
SPBC1347.12	arp1	dynactin complex subunit, centractin family actin-like protein Arp1	ARP1	ACTR1A,ACTR1B	1.08649	1.12827	1.10781	1.10547	1.05311	1.07231	1.13399	1.1093	1.10701	0.0170863	1.09218	0.0363429	no	NA	NA
SPBC1347.13c	mrm1	mitochondrial ribose methyltransferase Mrm1 (predicted)	MRM1	MRM1	1.01729	1.04566	1.05928	1.18375	1.01354	1.05265	1.10653	1.02484	1.0765	0.0736139	1.04939	0.0414878	no	NA	NA
SPBC1348.01		S. pombe specific DUF999 protein family 5			1.1124	1.06228	1.07407	1.08364	1.07691	1.05658	1.0949	1.01157	1.0831	0.0214016	1.05999	0.0358775	no	NA	NA
SPBC1348.02	ftm5	sub-telomeric 5Tm protein family Ftm5			1.0881	1.06038	1.13485	1.13004	1.06258	1.04037	1.09897	1.17834	1.10334	0.0355149	1.09506	0.0605441	no	NA	NA
SPBC1348.07		S. pombe specific DUF999 protein family 6			1.03547	1.05264	1.07686	1.01958	1.07731	1.00651	1.09436	1.02043	1.04614	0.0245316	1.04965	0.0427328	no	NA	NA
SPBC1348.14c	ght7	plasma membrane hexose transmembrane transporter Ght7	HXT15,HXT7,HXT6,STL1,HXT13,MAL11,HXT4,HXT1,HXT5,HXT8,HXT9,HXT16,GAL2,HXT2,HXT14,HXT17,HXT11		1.07803	1.11969	1.0703	1.07456	1.10334	1.0882	1.0526	1.04828	1.08564	0.0229173	1.0731	0.0269493	no	NA	NA
SPBC13A2.02	nup82	nucleoporin, WD repeat Nup82	NUP82	NUP88	1.01994	1.05336	1.02135	0.985752	1.01836	1.01316	1.03363	0.969405	1.0201	0.0276145	1.00864	0.027562	no	NA	NA
SPBC13A2.04c	ptr2	plasma membrane PTR family peptide transmembrane transporter Ptr2	PTR2	SLC15A1,SLC15A2,SLC15A3,SLC15A4	1.04177	1.0728	1.05363	1.04069	1.04113	1.04356	1.06294	1.05617	1.05222	0.0149187	1.05095	0.0103635	no	NA	NA
SPBC13E7.03c	vts1	Smaug family RNA-binding protein Vts1 (predicted)	VTS1	SAMD4B	1.03932	1.03572	1.05234	1.01915	1.0139	1.02661	1.05029	1.05703	1.03663	0.0136668	1.03696	0.0201604	no	NA	NA
SPBC13E7.04	atp16	F1-FO ATP synthase delta subunit (predicted)	ATP16	ATP5F1D	0.217561	0.265538	0.474132	0.450061	0.483246	0.557659	0.738832	0.626885	0.351823	0.129205	0.601655	0.108644	yes	NA	NA
SPBC13E7.06	msd1	microtubule-anchoring factor Msd1		SSX2IP	1.02483	1.00292	1.02053	0.960487	1.0046	1.0148	0.974863	0.993938	1.00219	0.0293745	0.997051	0.0170699	no	NA	NA
SPBC13E7.07		Schizosaccharomyces specific protein			1.14254	1.15794	1.13154	1.04743	1.06483	1.13741	1.19155	1.11944	1.11986	0.0494861	1.12831	0.0522529	no	NA	NA
SPBC13E7.08c	leo1	RNA polymerase II associated Paf1 complex subunit Leo1	LEO1	LEO1	0.924346	1.05643	0.931906	0.972273	0.908862	0.911183	0.931816	0.921059	0.971239	0.0605654	0.91823	0.0104879	no	NA	NA
SPBC13E7.09	vrp1	verprolin	VRP1	WIPF1,WIPF2	1.10313	1.20296	1.07321	1.08285	1.03961	1.04194	1.12566	1.06353	1.11554	0.0595985	1.06769	0.0401207	no	NA	NA
SPBC13E7.11	rbd1	mitochondrial rhomboid protease (predicted)	PCP1	PARL	0.675784	0.805432	0.712137	0.818835	0.815023	0.834535	0.727197	0.901891	0.753047	0.0700365	0.819662	0.0720053	no	NA	NA
SPBC13G1.02	mpg2	mannose-1-phosphate guanyltransferase (predicted)		GMPPA	1.1066	1.14048	1.08461	1.1159	1.08333	1.08387	1.10457	1.1781	1.1119	0.0231366	1.11247	0.0448574	no	NA	NA
SPBC13G1.03c	pex14	peroxisomal docking protein Pex14 (predicted)	PEX14	PEX14	0.94106	1.1105	1.05508	1.03678	1.06103	1.07043	1.12195	1.13679	1.03586	0.0705439	1.09755	0.0374358	no	NA	NA
SPBC13G1.04c	abh1	tRNA demethylase (predicted)		ALKBH1	1.05518	1.06121	1.10988	1.18574	1.03743	1.09908	1.23451	1.13277	1.103	0.0603501	1.12595	0.0824432	no	NA	NA
SPBC13G1.08c	ash2	Ash2-trithorax family protein	BRE2	ASH2L	0.967192	0.915509	0.82142	0.840435	0.944555	0.931067	0.85589	0.815148	0.886139	0.0676009	0.886665	0.0616026	no	NA	NA
SPBC13G1.10c	slh1	ATP-dependent RNA helicase Slh1, human ASCC3 ortholog (predicted)	SLH1	ASCC3	0.904908	0.956912	1.02737	1.01826	0.925995	0.957102	1.0744	1.00635	0.976863	0.0572723	0.990962	0.0647196	no	NA	NA
SPBC13G1.12	did2	ESCRT III complex subunit Did2 (predicted)	DID2	CHMP1B	1.01651	1.00977	0.940282	1.00585	1.02184	0.922043	0.910503	1.07986	0.993104	0.0354884	0.983563	0.0813663	no	NA	NA
SPBC13G1.14c	rns1	exon junction complex subunit, RNA-binding protein Rns1		RNPS1	0.994084	0.975957	1.0264	1.04381	0.950335	0.957189	1.05108	0.976612	1.01006	0.0306821	0.983805	0.0462123	no	NA	NA
SPBC146.02		Schizosaccharomyces specific protein			1.02061	1.00192	1.03943	1.03744	1.00023	1.05337	1.11976	1.03353	1.02485	0.0174631	1.05172	0.0503819	no	NA	NA
SPBC146.04	erv2	ER thiol oxidase Erv2 (predicted)	ERV2	GFER	0.955546	0.918133	0.974524	0.951433	0.994892	0.939406	1.00278	0.995624	0.949909	0.0234502	0.983175	0.0293956	no	NA	NA
SPBC146.06c	fan1	DNA repair protein Fan1		FAN1	1.05924	1.10008	1.06503	1.07815	1.10665	1.10187	1.0849	1.06007	1.07563	0.0181229	1.08837	0.0210491	no	NA	NA
SPBC146.09c	lsd1	histone demethylase SWIRM1		KDM1B	1.00954	1.04299	1.01422	1.01264	1.00173	1.02272	1.00321	1.02879	1.01985	0.0155488	1.01412	0.0136838	no	NA	NA
SPBC146.10	mug57	cell surface fascilin domain protein, implicated in adhesion Mug57	YDR262W		0.998632	0.973838	0.956079	0.991483	1.00819	0.957695	0.931523	0.998835	0.980008	0.0190545	0.974062	0.0358524	no	NA	NA
SPBC146.11c	mug97	meiotically upregulated gene Mug97			1.04489	0.985988	1.07301	1.08783	1.07189	1.10888	0.983939	1.09154	1.04793	0.0449721	1.06406	0.0555123	no	NA	NA
SPBC146.12	coq6	monooxygenase Coq6 (predicted)	COQ6	COQ6	0.675871	0.565645	0.470819	0.509556	0.702497	0.737853	0.556339	0.58472	0.555473	0.0892071	0.645352	0.0883585	no	NA	NA
SPBC146.13c	myo1	myosin type I	MYO3,MYO5	MYO1E,MYO1F	0.81437	0.867602	0.732584	0.740843	0.823444	0.867448	0.821416	0.746978	0.78885	0.0640929	0.814821	0.049967	no	NA	NA
SPBC14C8.03	fma2	methionine aminopeptidase Fma2 (predicted)	MAP2	METAP2	1.00817	0.933822	1.06274	1.06137	0.988947	1.00513	1.04487	1.0192	1.01653	0.0607094	1.01454	0.0237016	no	NA	NA
SPBC14C8.04	ilv6	acetolactate synthase regulatory unit Ilv6 (predicted)	ILV6		0.864756	0.985154	0.903257	0.905842	0.93736	0.996964	0.980687	0.971945	0.914752	0.0505554	0.971739	0.0251549	no	NA	NA
SPBC14C8.05c	meu17	glucan-alpha-1,4-glucosidase	SGA1		1.05679	1.05137	1.06867	1.08123	1.0729	1.11675	1.08895	1.08039	1.06451	0.0132806	1.08975	0.01916	no	NA	NA
SPBC14C8.09c	dbl3	IMPACT domain protein, possible chaperone (predicted)			1.02653	1.039	1.0287	1.00911	1.03631	1.04295	1.03132	0.970654	1.02584	0.0124035	1.02031	0.0334455	no	NA	NA
SPBC14C8.11c		Schizosaccharomyces pombe specific protein			1.03004	1.0688	1.04956	1.0798	1.05115	1.06866	1.07775	1.05475	1.05705	0.0219184	1.06307	0.0123575	no	NA	NA
SPBC14C8.15		triglyceride lipase-cholesterol esterase (predicted)	TGL1	LIPJ,LIPK,LIPM,LIPA,LIPF	1.06692	1.08117	1.07929	1.06661	1.08325	1.06769	1.04776	1.09022	1.0735	0.00781164	1.07223	0.0188356	no	NA	NA
SPBC14C8.16c	bot1	mitochondrial ribosomal protein subunit S35	MRPS35		1.04222	1.11581	0.980356	1.04899	1.0777	1.06653	1.05885	1.05943	1.04684	0.0553851	1.06563	0.00877563	no	NA	NA
SPBC14C8.17c	spt8	SAGA complex subunit Spt8	SPT8		0.668379	0.697879	0.531587	0.445749	0.683751	0.759658	0.494897	0.51666	0.585898	0.118229	0.613741	0.128766	no	NA	NA
SPBC14F5.03c	kap123	karyopherin/importin beta family nuclear import signal receptor Kap123	KAP123	IPO4	1.1248	1.13298	1.0468	1.13988	1.06245	1.11075	1.0936	1.02216	1.11111	0.0433148	1.07224	0.0389129	no	NA	NA
SPBC14F5.07	doa10	ER ubiquitin-protein ligase E3 Doa10 (predicted)	SSM4	MARCHF6	1.05437	1.05186	1.11424	1.06728	1.05588	1.11	1.02933	1.06634	1.07194	0.0290016	1.06539	0.0335725	no	NA	NA
SPBC14F5.09c	ade8	adenylosuccinate lyase Ade8	ADE13	ADSL	0.885172	0.729698	0.934811	0.969485	0.808353	0.669161	0.880234	1.13434	0.879792	0.105876	0.873023	0.195006	no	NA	NA
SPBC14F5.10c		ubiquitin-protein ligase E3, unknown biological role, implicated in protein catabolic process (predicted)		LONRF3,LONRF2,LONRF1	0.806271	0.864482	0.733045	0.806104	0.941881	0.937059	0.762513	0.84015	0.802476	0.0538296	0.870401	0.0858441	no	NA	NA
SPBC14F5.11c	snx41	PX domain sorting nexin Snx41	SNX41	SNX4,SNX7,SNX30	0.991676	0.946343	1.00679	0.992581	0.974594	0.928878	1.02787	0.98381	0.984347	0.0262649	0.978788	0.0405916	no	NA	NA
SPBC14F5.13c	pho8	vacuolar membrane alkaline phosphatase (predicted)	PHO8	ALPI,ALPL,ALPP,ALPG	1.02719	1.09835	1.04955	1.05181	1.1501	1.12887	1.08331	1.09145	1.05673	0.0298942	1.11343	0.0314831	no	NA	NA
SPBC1539.02		nuclear protein, human IK ortholog, implicated in meiotic chromosome segregation in fission yeast, splicing or spindle checkpoint in human		IK	1.03372	1.04908	1.04233	1.05408	1.03938	1.04035	1.07203	0.983239	1.0448	0.0088211	1.03375	0.0369333	no	NA	NA
SPBC1539.04	tts1	tetra spanning protein 1, Tts1	YGR026W,POM33,PER33	TMEM33	1.1137	1.14695	1.13682	1.13008	1.1123	1.10556	1.09071	1.09512	1.13189	0.0139674	1.10092	0.00981113	no	NA	NA
SPBC1539.06	acb1	fatty-acyl-CoA binding protein Acb1 (predicted)	ACB1	ACBD7,DBI	0.975893	1.18663	1.06223	1.01197	0.987888	1.0333	0.976925	1.08434	1.05918	0.0920455	1.02061	0.0489946	no	NA	NA
SPBC1539.07c	fmd1	glutathione-dependent formaldehyde dehydrogenase (predicted)	SFA1	ADH1A,ADH1B,ADH4,ADH5,ADH6,ADH7	1.04722	1.01902	1.09438	1.09292	1.02176	1.04039	1.06946	1.08197	1.06338	0.0368006	1.0534	0.0273533	no	NA	NA
SPBC1539.08	arf6	ADP-ribosylation factor, Arf family Arf6	ARF3	ARF6	1.04325	1.02435	1.04648	1.14016	1.00405	0.953377	1.05718	1.00565	1.06356	0.0519891	1.00507	0.0423852	no	NA	NA
SPBC1539.10	nop16	ribosome biogenesis protein Nop16 (predicted)	NOP16	NOP16	0.961911	0.953918	0.909114	0.965876	1.00719	1.01849	0.909226	0.974591	0.947705	0.0262034	0.977376	0.0490988	no	NA	NA
SPBC15C4.01c	oca3	ER membrane protein complex subunit Ecm2/TPR repeat protein Oca3	EMC2	EMC2	1.05227	1.08197	1.22778	1.07561	1.0284	1.04704	1.09102	1.0389	1.10941	0.079942	1.05134	0.0275331	no	NA	NA
SPBC15C4.04c		amino acid transmembrane transporter (predicted)	UGA4,HNM1,TPO5		1.10732	1.18063	1.19076	1.18002	1.12276	1.20777	1.1948	1.20615	1.16468	0.0385575	1.18287	0.0404859	no	NA	NA
SPBC15C4.05	dhx29	ATP-dependent RNA helicase, human DHX29 ortholog (predicted)		DHX29	1.01065	1.09287	1.03067	1.02492	1.04378	1.065	1.04403	1.03415	1.03978	0.0363803	1.04674	0.0130118	no	NA	NA
SPBC15C4.06c		ubiquitin-protein ligase E3 Meu34, human RNF13 family homolog, unknown biological role (predicted)	YBR062C	RNF13	1.09006	1.04967	1.05455	1.05638	1.07465	1.10261	1.12754	1.09903	1.06266	0.0184826	1.10096	0.0216411	no	NA	NA
SPBC15D4.01c	klp9	kinesin-6 family microtubule motor protein Klp9		KIF23,KIF20B,KIF20A	1.0922	1.09401	1.09366	1.06058	1.04089	1.02298	1.0601	1.06086	1.08511	0.0163733	1.04621	0.0180294	no	NA	NA
SPBC15D4.02	gsf1	transcription factor, zf-fungal binuclear cluster type Gsf1			1.1525	1.06702	1.13894	1.10687	1.07654	1.10993	1.07544	1.11699	1.11633	0.0380389	1.09473	0.0218284	no	NA	NA
SPBC15D4.03	slm9	histone H3.3 H4 chaperone, hira family Slm9	HIR2	HIRA	1.03311	1.04782	1.04899	1.00447	1.02967	1.03099	1.00903	1.03375	1.0336	0.0207214	1.02586	0.0113479	no	NA	NA
SPBC15D4.05		conserved CobW/HypB/UreG nucleotide binding domain protein (predicted)	YNR029C	CBWD1,CBWD2,CBWD3,CBWD5,CBWD6	1.10333	1.14835	1.16297	1.24787	1.09915	1.14983	1.26124	1.08151	1.16563	0.060417	1.14793	0.0808987	no	NA	NA
SPBC15D4.06	naa30	NatC N-acetyltransferase complex catalytic subunit Naa30 (predicted)	MAK3	NAA30	1.05597	1.07165	1.02053	1.0753	1.03371	1.08445	1.03128	1.02909	1.05586	0.025001	1.04463	0.0266138	no	NA	NA
SPBC15D4.07c	atg9	autophagy associated protein Atg9	ATG9	ATG9A	1.05953	1.1844	1.08537	1.10209	1.01365	1.14309	1.13349	1.0556	1.10785	0.0539547	1.08646	0.0623768	no	NA	NA
SPBC15D4.09c	met3	cystathionine gamma-synthase Met3	STR2,YLL058W,YML082W		0.279801	0.257733	0.252344	0.235271	0.302475	0.250427	0.310989	0.257855	0.256287	0.0183687	0.280436	0.0307118	no	NA	NA
SPBC15D4.10c	amo1	nuclear rim protein Amo1		NUP42	0.42029	0.408428	0.419943	0.451077	0.584758	0.455047	0.477336	0.430379	0.424934	0.018279	0.48688	0.0680122	no	NA	NA
SPBC15D4.12c	mug98	Schizosaccharomyces specific protein Mug98			1.11481	1.16071	1.13937	1.11784	1.13534	1.12115	1.1883	1.12257	1.13318	0.0213617	1.14184	0.0316258	no	NA	NA
SPBC15D4.13c		activating signal cointegrator 1 complex subunit, human ASCC1 ortholog		ASCC1	1.04599	1.0502	1.06885	1.02454	1.08528	1.05427	1.02314	1.10187	1.04739	0.0181872	1.06614	0.0347979	no	NA	NA
SPBC15D4.15	pho2	4-phosphoerythronate phosphastase/2-phosphoglycolate phophatase, involved in detoxification of glycolytic by-products	PHO13	PDXP	0.866666	0.808795	0.928398	0.941393	0.920809	0.900467	0.98606	0.94026	0.886313	0.0611013	0.936899	0.03658	no	NA	NA
SPBC1604.01	egt1	ergothioneine biosynthesis protein Egt1			1.01634	1.08905	1.01927	1.0821	1.05816	1.0622	1.03161	1.07214	1.05169	0.0392488	1.05603	0.0173079	no	NA	NA
SPBC1604.02c	ppr1	mitochondrial PPR repeat protein Ppr1			0.922913	0.914159	0.82432	0.862274	0.967209	0.967811	0.863249	0.812986	0.880917	0.0462581	0.902814	0.0774722	no	NA	NA
SPBC1604.03c		conserved fungal protein, implicated in vesicle trafficking or lipid metabolism			1.06057	1.10996	1.03099	1.02135	1.03199	1.05932	0.922136	0.865935	1.05572	0.0398254	0.969847	0.0911815	no	NA	NA
SPBC1604.04		mitochondrial carrier, thiamine pyrophosphate (predicted)	TPC1	SLC25A19	0.669265	0.716053	0.71248	0.738079	0.668058	0.69712	0.733367	0.784226	0.708969	0.0287883	0.720693	0.050077	no	NA	NA
SPBC1604.07	atp4	F1-FO ATP synthase subunit (predicted)	ATP4	ATP5PB	0.067077	0.0854737	0.169901	0.175298	0.224143	0.254984	0.351113	0.522619	0.124437	0.0561609	0.338215	0.134302	yes	NA	NA
SPBC1604.08c	imp1	importin alpha family nuclear import signal receptor adaptor Imp1	SRP1	KPNA1,KPNA5,KPNA6	1.0194	1.03068	0.898753	0.963318	0.903591	0.872789	0.818479	0.845816	0.978037	0.0605102	0.860169	0.0364636	no	NA	NA
SPBC1604.09c	rex4	exoribonuclease Rex4 (predicted)	REX4	REXO4	0.963602	0.862286	0.887368	0.895657	1.00874	0.971788	0.881269	0.906203	0.902228	0.0433058	0.942	0.0586272	no	NA	NA
SPBC1604.12		Schizosaccharomyces specific phosphoprotein			0.935869	1.07881	1.06871	1.20066	0.929816	0.948029	0.98417	1.14999	1.07101	0.108225	1.003	0.100564	no	NA	NA
SPBC1604.16c		RNA-binding protein, G-patch type, human GPANK1 ortholog		GPANK1	1.01503	1.00144	0.993819	0.975173	0.96803	1.01109	0.933523	0.956846	0.996367	0.0166314	0.967371	0.0324955	no	NA	NA
SPBC1604.18c	cmp7	ESCRT III complex subunit Cmp7 (predicted)	CHM7	CHMP7	1.06166	1.09927	1.05478	1.04673	1.07564	1.06904	1.05432	1.06858	1.06561	0.0232559	1.0669	0.00898164	no	NA	NA
SPBC1604.19c	trs8501	TRAPP III complex subunit Trs85a (predicted)	TRS85	TRAPPC8	1.06029	1.05461	1.09155	1.07203	1.05612	1.07636	0.998807	1.12815	1.06962	0.0163224	1.06486	0.0534693	no	NA	NA
SPBC1604.20c	tea2	kinesin family plus-end directed microtubule motor Tea2	KIP2	KIF22	0.876659	0.936829	0.856826	0.850159	0.977784	0.933715	0.862996	0.80055	0.880118	0.0394467	0.893761	0.0780832	no	NA	NA
SPBC1652.01	stb3	transcription coregulator Stb3 (predicted)	STB3		1.11212	1.17494	1.26883	1.08942	1.04402	1.07329	1.10081	1.08339	1.16133	0.0802817	1.07538	0.0237955	no	NA	NA
SPBC1652.02		APC amino acid transmembrane transporter (predicted)	BAP2,TAT1,AGP1,BAP3,GNP1,CAN1,HIP1,GAP1,LYP1,ALP1,TAT2,PUT4,DIP5	SLC7A1,SLC7A2,SLC7A3,SLC7A4,SLC7A14	0.993589	1.07863	0.987919	1.02279	0.185485	0.165622	0.126907	0.15188	1.02073	0.041514	0.157473	0.0246079	no	NA	yes
SPBC1683.01		inorganic phosphate transmembrane transporter (predicted)	PHO84		1.01122	0.991963	0.998287	0.949242	1.00058	0.988122	0.98047	0.978711	0.987677	0.0268474	0.98697	0.00994815	no	NA	NA
SPBC1683.02		adenine deaminase (predicted)			1.12485	1.14856	1.13023	1.17485	1.12809	1.16509	1.12114	1.24458	1.14462	0.0225633	1.16473	0.0566235	no	NA	NA
SPBC1683.03c		transmembrane transporter (predicted)	AMF1		1.05841	1.03554	1.09624	1.06496	1.08979	1.07502	1.04925	1.06818	1.06379	0.025044	1.07056	0.016826	no	NA	NA
SPBC1683.04		glycosyl hydrolase family 3 (predicted)			1.06428	1.05874	1.07392	1.07724	1.0534	1.06281	1.05293	1.03599	1.06855	0.00853922	1.05128	0.0111652	no	NA	NA
SPBC1683.06c	urh1	uridine ribohydrolase Urh1 (predicted)	URH1		1.02391	1.09322	1.01511	1.01126	1.03681	1.00595	0.948771	0.990961	1.03588	0.0385979	0.995624	0.036607	no	NA	NA
SPBC1683.07	mal1	maltase alpha-glucosidase Mal1	MAL32,IMA1,MAL12,IMA3,IMA5,IMA4,IMA2		1.06841	1.09612	1.09276	1.05751	1.08487	1.11789	1.09155	1.08235	1.0787	0.0187652	1.09417	0.0162874	no	NA	NA
SPBC1683.08	ght4	plasma membrane hexose:proton symporter, unknown specificity Ght4	HXT15,HXT7,HXT6,STL1,HXT13,MAL11,HXT4,HXT1,HXT5,HXT8,HXT9,HXT16,GAL2,HXT2,HXT14,HXT17,HXT11		1.00005	0.977317	1.03656	1.0243	0.960615	0.979771	1.06125	1.00662	1.00956	0.0263105	1.00206	0.043737	no	NA	NA
SPBC1683.09c	frp1	plasma membrane ferric-chelate reductase Frp1	AIM14,FRE2,FRE6,FRE8,FRE1,FRE4,FRE7,FRE3,FRE5	CYBB,NOX1,NOX3,NOX4	1.25518	1.19243	1.07899	1.11862	1.19016	1.15628	1.10873	1.05113	1.1613	0.0782709	1.12657	0.0603722	no	NA	NA
SPBC1683.10c	pcl1	vacuolar ferrous iron/manganese transmembrane transporter Pcl1	CCC1		1.13133	1.05836	1.04875	1.05484	1.02691	1.08441	1.11094	1.02548	1.07332	0.0388743	1.06193	0.0426708	no	NA	NA
SPBC1683.11c		isocitrate lyase (predicted)	ICL1,ICL2		1.01221	1.08813	1.07184	1.07639	1.03863	1.04292	1.04042	1.07181	1.06214	0.0339866	1.04844	0.0156746	no	NA	NA
SPBC1683.12		carboxylic acid transmembrane transporter (predicted)	TNA1	SLC17A1,SLC17A2,SLC17A3,SLC17A4,SLC17A5,SLC17A6,SLC17A7,SLC17A8	1.06884	0.971259	1.06843	1.0596	0.980886	1.01785	1.02414	0.990632	1.04203	0.0473729	1.00338	0.0208898	no	NA	NA
SPBC1683.13c	cha4	transcription factor Cha4 (predicted)	CHA4,TEA1		1.0364	1.08399	1.05057	1.06896	1.05195	1.07138	1.03459	1.05792	1.05998	0.0208319	1.05396	0.0152536	no	NA	NA
SPBC1685.01	pmp1	dual-specificity MAP kinase phosphatase Pmp1	SDP1,MSG5	DUSP13,DUPD1,DUSP26,DUSP3,DUSP28	1.03916	1.12872	0.998799	1.03962	1.04179	1.08482	0.982846	1.01985	1.05157	0.0548735	1.03233	0.0426169	no	NA	NA
SPBC1685.02c	rps1202	40S ribosomal protein S12 (predicted)	RPS12	RPS12	0.881903	1.00624	0.928378	0.899194	0.959109	0.913154	0.918309	0.917502	0.928929	0.0549948	0.927019	0.0215133	no	NA	NA
SPBC1685.04		Schizosaccharomyces specific protein			1.0352	0.989896	1.0442	1.03462	1.08623	0.986224	1.05299	1.06461	1.02598	0.0244523	1.04752	0.0431203	no	NA	NA
SPBC1685.05	htr11	serine protease (predicted)	NMA111	HTRA2,HTRA4,HTRA3,HTRA1	1.05741	1.05575	1.05395	1.06814	1.045	1.04698	1.06982	1.17992	1.05881	0.0063777	1.08543	0.0639907	no	NA	NA
SPBC1685.06	cid11	poly(A) polymerase Cid11, terminal uridylyl transferase (predicted)		MTPAP,TUT1	1.07784	1.05977	1.01739	1.03328	0.983896	1.05604	1.0501	0.999306	1.04707	0.0269501	1.02234	0.0361264	no	NA	NA
SPBC1685.07c	avt5	vacuolar amino acid transmembrane transporter Avt5	AVT5,AVT6,AVT7	SLC38A2,SLC38A4,SLC38A3,SLC38A5	1.10135	1.10314	1.14185	1.09597	1.10127	1.10531	1.15449	1.33378	1.11057	0.0210692	1.17371	0.10942	no	NA	NA
SPBC1685.08	cti6	histone deacetylase complex PHD finger subunit Cti6	CTI6		1.00121	1.06736	1.03874	1.07167	1.00436	1.03492	0.962166	1.03875	1.04474	0.0324963	1.01005	0.035437	no	NA	NA
SPBC1685.11	rlp1	RecA family ATPase Rlp1		XRCC2	1.07909	1.05657	1.11078	1.0794	1.04098	1.04937	1.07442	1.08128	1.08146	0.0222784	1.06151	0.0193764	no	NA	NA
SPBC1685.13	fhn1	eisosome assembly protein Fhn1	FHN1,NCE102		1.03936	1.03997	1.02938	1.10673	1.03963	1.11269	1.05212	1.01387	1.05386	0.0355811	1.05458	0.0418846	no	NA	NA
SPBC1685.14c	vid27	WD repeat protein, Vid27 family, conserved in fungi and plants	VID27		1.09692	1.0657	1.08354	1.08793	1.03771	1.0937	1.04306	1.04084	1.08352	0.0131196	1.05383	0.0266714	no	NA	NA
SPBC1685.15c	klp6	kinesin-8 family plus-end directed microtubule motor Klp6	KIP3	KIF18B,KIF18A	1.08072	1.06232	1.06789	1.05369	1.05029	1.07053	1.04546	1.0393	1.06616	0.0113302	1.05139	0.0135277	no	NA	NA
SPBC16A3.01	spn3	mitotic septin Spn3	CDC11		0.975815	0.987599	0.957235	0.937554	1.0081	0.986663	0.987734	1.00904	0.964551	0.0219125	0.997884	0.0123523	no	NA	NA
SPBC16A3.02c		mitochondrial CH-OH group oxidoreductase, human RTN4IP1 ortholog, implicated in mitochondrial organization or tethering	YIM1	RTN4IP1	1.10599	1.15229	1.15311	1.06119	1.06028	1.14669	1.12614	1.09967	1.11815	0.0438926	1.10819	0.0372942	no	NA	NA
SPBC16A3.06	tad1	tRNA specific adenosine-37 deaminase Tad1 (predicted)	TAD1	ADAR,ADARB1,ADARB2,ADAD1,ADAD2	1.14533	1.13932	1.16795	1.1955	1.09108	1.142	1.12146	1.05683	1.16203	0.0254938	1.10284	0.0371298	no	NA	NA
SPBC16A3.07c	nrm1	MBF complex corepressor Nrm1	NRM1		0.706166	0.599867	0.509825	0.572887	0.737809	0.662227	0.598382	0.585471	0.597186	0.081866	0.645972	0.0698173	no	NA	NA
SPBC16A3.08c	oga1	Stm1 homolog Oga1	STM1		1.21069	1.08987	1.02917	1.12462	1.19457	1.17805	1.04957	1.13611	1.11359	0.0758046	1.13957	0.0648512	no	NA	NA
SPBC16A3.10	ale1	membrane bound O-acyltransferase, MBOAT Ale1 (predicted)	ALE1	MBOAT1,MBOAT2	1.052	1.0666	1.10961	1.1608	1.0197	1.0815	1.08499	1.15347	1.09725	0.0489125	1.08491	0.0546637	no	NA	NA
SPBC16A3.12c		triglyceride lipase-cholesterol esterase (predicted)	TGL1	LIPJ,LIPK,LIPM,LIPA,LIPF	1.06616	1.09942	1.1357	1.13028	1.07719	1.10119	1.15545	1.09842	1.10789	0.0320802	1.10806	0.0333578	no	NA	NA
SPBC16A3.13	meu7	alpha-amylase homolog Aah4			1.01484	1.01006	1.0468	1.00679	0.982106	1.02208	1.05557	1.0192	1.01962	0.0184168	1.01974	0.0300346	no	NA	NA
SPBC16A3.14		superoxide dismutase, mitochondrial ribosomal protein subunit (predicted)	MRP1,RSM26		1.07027	1.07331	1.05809	1.11335	1.02942	1.05067	1.06951	1.00038	1.07875	0.0239817	1.03749	0.0296733	no	NA	NA
SPBC16A3.16	coa5	cytochrome c oxidase assembly protein Coa5 (predicted)	PET191	COA5	1.24558	1.18258	1.19135	1.14599	1.1517	1.19686	1.16826	1.12488	1.19137	0.0411322	1.16042	0.03016	no	NA	NA
SPBC16A3.17c		transmembrane transporter (predicted)	VBA3,AZR1,SGE1		0.587628	0.615145	0.741981	0.864583	0.622169	0.601836	0.713883	0.831519	0.702334	0.127353	0.692352	0.104801	no	NA	NA
SPBC16A3.18	cip1	RNA-binding protein Cip1	PIN4	CSTF2T,CSTF2	1.03348	1.09934	1.06402	1.02723	0.993453	1.05124	1.04094	1.06717	1.05602	0.033054	1.0382	0.0317228	no	NA	NA
SPBC16A3.19	eaf7	histone acetyltransferase complex subunit Eaf7	EAF7	MRGBP	0.953749	0.931165	1.00672	0.986339	1.02867	1.00168	0.962094	1.03645	0.969493	0.0335971	1.00722	0.0335733	no	NA	NA
SPBC16C6.01c		lysine methyltransferase, human SETD6 ortholog (predicted)	RKM4	SETD6	0.94737	1.03938	0.969444	0.87379	0.957684	0.945206	0.916848	0.915709	0.957495	0.0682069	0.933862	0.0209379	no	NA	NA
SPBC16C6.02c	vps1302	chorein homolog Vps1302 (predicted)	VPS13	VPS13A,VPS13C	0.475764	0.476454	0.304556	0.361529	0.463755	0.484222	0.26332	0.376489	0.404576	0.085812	0.396946	0.10059	yes	NA	NA
SPBC16C6.03c	rsa1	ribosome assembly protein Rsa1 (predicted)	RSA1	NUFIP1	0.725014	0.635612	0.663365	0.766051	0.764568	0.776508	0.700572	0.777158	0.69751	0.0590243	0.754702	0.0365477	no	NA	NA
SPBC16C6.04	dbl6	double strand break localizing protein Dbl6			0.977151	1.04694	0.92754	0.968288	0.844219	0.886329	0.743512	0.886975	0.979979	0.0495914	0.840259	0.0675287	no	NA	NA
SPBC16C6.05	tma22	translation machinery associated protein ortholog Tma22 (predicted)	TMA22	DENR	0.986172	0.961036	1.01707	0.960616	1.02164	1.00467	1.02049	1.01575	0.981223	0.0267174	1.01564	0.00774297	no	NA	NA
SPBC16C6.06	vps10	sorting receptor for vacuolar proteins, Vps10	PEP1,VTH1,VTH2,YNR065C	SORL1,SORT1,SORCS2,SORCS3	1.05605	0.962598	0.872157	0.982256	1.03012	0.99807	0.945404	1.03347	0.968266	0.0756547	1.00177	0.0408225	no	NA	NA
SPBC16C6.08c	qcr6	ubiquinol-cytochrome-c reductase complex subunit 8, hinge protein (predicted)	QCR6	UQCRH	1.08345	1.01736	1.05308	1.08017	1.06783	1.07253	1.05373	1.12783	1.05852	0.0306267	1.08048	0.0325598	no	NA	NA
SPBC16C6.09	ogm4	protein O-mannosyltransferase Ogm4	PMT4	POMT1	0.991207	0.994226	0.964176	0.937546	0.984208	1.00419	0.86245	0.903384	0.971789	0.0265269	0.938559	0.0668866	no	NA	NA
SPBC16C6.10	chp2	heterochromatin (HP1) family chromodomain protein Chp2		CBX1,CBX3,CBX5	0.966763	1.00437	0.974897	1.01152	1.00208	0.995716	0.993681	1.04281	0.989388	0.0218798	1.00857	0.0231051	no	NA	NA
SPBC16C6.11	rpl3201	60S ribosomal protein L32	RPL32	RPL32	0.680389	0.636039	0.226302	0.229687	0.661642	0.800815	0.208689	0.27029	0.443104	0.24905	0.485359	0.290625	yes	NA	NA
SPBC16D10.01c		TPR repeat protein, conserved fungal protein	ACL4		1.06997	1.07787	1.02988	1.08499	1.05124	1.06824	1.0231	1.05938	1.06568	0.0246419	1.05049	0.0195324	no	NA	NA
SPBC16D10.02	trm11	tRNA (guanine-N2-)-methyltransferase catalytic subunit Trm11 (predicted)	TRM11	TRMT11	0.998814	1.02004	1.02066	1.0153	1.00073	1.00573	0.996504	1.00097	1.0137	0.0102094	1.00098	0.00376988	no	NA	NA
SPBC16D10.05	mok13	alpha-1,3-glucan synthase Mok13			1.16698	1.0638	1.17938	1.1574	1.07013	1.1189	1.16537	1.18259	1.14189	0.0528314	1.13425	0.0505042	no	NA	NA
SPBC16D10.07c	sir2	histone deacetylase, Sirtuin family, NAD-dependent Sir2	SIR2,HST1	SIRT1	1.12659	1.15228	1.2834	1.18918	1.2508	1.33865	1.38546	1.3112	1.18786	0.0686741	1.32153	0.0562429	no	NA	NA
SPBC16D10.08c	hsp104	heat shock protein, disaggregase Hsp104	HSP104	CLPB	1.00528	0.964182	1.00627	0.964175	0.922259	0.978666	0.977841	1.0009	0.984976	0.0240183	0.969916	0.0335187	no	NA	NA
SPBC16D10.11c	rps1801	40S ribosomal protein S18 (predicted)	RPS18A,RPS18B	RPS18	0.86187	0.970743	0.912059	1.00242	0.982917	0.960493	0.896263	1.07003	0.936772	0.0624084	0.977426	0.0718337	no	NA	NA
SPBC16E9.02c		CUE domain protein, human TOLLIP ortholog	DON1,CUE5	TOLLIP	1.00606	1.03945	0.959979	0.899715	1.0145	1.05314	0.99906	0.93704	0.9763	0.0605662	1.00094	0.0482879	no	NA	NA
SPBC16E9.03c	coa1	cytochrome c oxidase assembly protein Coa1 (predicted)	COA1	COA1	1.05294	1.09505	1.01538	1.05051	1.01814	1.06392	1.09726	1.09354	1.05347	0.0326044	1.06822	0.0365663	no	NA	NA
SPBC16E9.06c	uvi31	mitochondrial [4Fe-4S] cluster transfer protein Uvi31 (predicted)	BOL1	BOLA1	1.10683	1.08411	1.12222	1.06397	1.09591	1.15276	1.05977	1.10655	1.09428	0.0255656	1.10375	0.0383231	no	NA	NA
SPBC16E9.07	mug100	Schizosaccharomyces pombe specific protein Mug100			0.954984	1.07653	0.925918	0.914888	0.886875	0.937503	0.845992	0.958252	0.96808	0.0742523	0.907156	0.0506098	no	NA	NA
SPBC16E9.08	mcp4	prospore membrane protein Mcp4/Mug101			0.995818	0.900508	0.852642	0.946795	0.940923	0.949964	0.894858	0.9527	0.923941	0.0614308	0.934611	0.0269757	no	NA	NA
SPBC16E9.09c	erp5	COPII vesicle coat component Erp5/Erp6 (predicted)	ERP6,ERP5	TMED4,TMED9	0.974724	1.00578	0.975379	0.96188	0.95165	0.977328	0.919678	0.854854	0.979441	0.018627	0.925878	0.0528965	no	NA	NA
SPBC16E9.11c	pub3	HECT-type ubiquitin-protein ligase E3 Pub3 (predicted)	RSP5	NEDD4,NEDD4L	1.1491	1.10954	1.07225	1.08455	1.18548	1.26244	1.15244	1.0958	1.10386	0.0339184	1.17404	0.0696008	no	NA	NA
SPBC16E9.12c	pab2	poly(A) binding protein Pab2	SGN1	PABPN1L,PABPN1	1.04767	1.09226	1.12405	1.02729	0.99737	1.021	1.05468	1.06709	1.07282	0.043619	1.03503	0.031773	no	NA	NA
SPBC16E9.13	ksp1	serine/threonine protein kinase Ksp1 (predicted)	KSP1		1.07496	1.12546	1.10894	1.07555	1.14331	1.10337	1.11275	1.05265	1.09623	0.0251403	1.10302	0.0376597	no	NA	NA
SPBC16E9.14c	zrg17	Golgi zinc importer, CDF family, Zrg17	ZRG17		1.00237	1.05944	0.998643	1.05152	1.00483	0.98672	0.986516	1.0425	1.02799	0.0319409	1.00514	0.0263451	no	NA	NA
SPBC16E9.15		heat shock factor binding protein, implicated in trancriptional response to stress (predicted)		HSBP1L1,HSBP1	1.03825	1.01998	1.03993	1.03912	1.03213	1.02967	1.05303	1.03166	1.03432	0.00958607	1.03662	0.0109889	no	NA	NA
SPBC16E9.16c	lsd90	Lsd90 protein			1.0621	1.07297	1.11849	1.12085	1.0781	1.08588	1.05542	1.10434	1.0936	0.0304408	1.08093	0.0202568	no	NA	NA
SPBC16E9.17c	rem1	meiosis-specific cyclin Rem1	CLB3,CLB4	CCNB1,CCNB2,CCNB3	1.15271	1.20397	1.14444	1.15657	1.17835	1.23005	1.15033	1.12117	1.16442	0.0268478	1.16998	0.0463606	no	NA	NA
SPBC16E9.18	psd1	phosphatidylserine decarboxylase Psd1	PSD1	PISD	0.950673	0.865808	0.897363	0.938331	0.90453	0.874942	0.963933	0.905953	0.913044	0.0388694	0.91234	0.0372483	no	NA	NA
SPBC16E9.19	pac3	proteasome assembly chaperone Pac3 (predicted)		PSMG3	1.11919	1.11004	1.10549	1.04078	1.14219	1.13084	1.08403	1.08721	1.09388	0.0358521	1.11107	0.0297753	no	NA	NA
SPBC16G5.02c	rbk1	ribokinase Rbk1 (predicted)	RBK1	RBKS	1.03082	1.07778	1.07725	1.08188	1.0586	1.07583	1.03706	1.08074	1.06693	0.0241621	1.06306	0.0197604	no	NA	NA
SPBC16G5.03	mrz1	ubiquitin-protein ligase E3/SUMO transferase, Topors, possibly associated with DNA damage (predicted)			1.03288	1.04787	1.00914	1.04249	1.03446	1.06556	1.00886	1.02906	1.0331	0.0171324	1.03448	0.0234651	no	NA	NA
SPBC16G5.05c	scs2	VAP family protein Scs2	SCS22,SCS2	VAPA,VAPB	1.12176	1.11669	1.11864	1.10133	1.18727	1.09878	1.10432	1.09531	1.1146	0.00909384	1.12142	0.0440592	no	NA	NA
SPBC16G5.06		Schizosaccharomyces specific protein			1.09087	1.16682	1.05801	1.10365	1.11445	1.10351	1.0828	1.15146	1.10484	0.0455729	1.11306	0.0287733	no	NA	NA
SPBC16G5.07c		stomatin (predicted)		STOML2	1.06407	1.08675	1.0536	1.04332	1.02432	1.08451	1.05773	1.00533	1.06193	0.0185872	1.04297	0.0351545	no	NA	NA
SPBC16G5.09	kex1	Golgi serine carboxypeptidase (predicted)	KEX1	CTSA	1.06337	1.15575	1.14828	1.06533	1.07771	1.11672	1.13212	1.10484	1.10818	0.0507145	1.10785	0.0229897	no	NA	NA
SPBC16G5.11c	bag101	BAG family molecular chaperone regulator Bag101 (predicted)	SNL1	BAG1	1.01689	1.14229	1.11972	1.06422	1.07521	1.15633	1.12652	1.19524	1.08578	0.056438	1.13832	0.0506173	no	NA	NA
SPBC16G5.13	ptf2	Mst2 histone acetytransferase acytyltransferase complex subunit			0.92382	0.939422	0.924034	0.891889	0.967866	0.990599	0.887581	0.931025	0.919791	0.0199842	0.944268	0.045064	no	NA	NA
SPBC16G5.15c	fkh2	forkhead transcription factor Fkh2	FKH1,FKH2		0.723369	0.763549	0.68895	0.784354	0.818513	0.843173	0.74471	0.886435	0.740055	0.0424442	0.823208	0.0593866	no	NA	NA
SPBC16G5.16		transcription factor, zf-fungal binuclear cluster type (predicted)			0.969442	1.0022	0.981967	0.980104	0.897367	0.928584	0.918599	1.01506	0.983429	0.0136781	0.939904	0.0517704	no	NA	NA
SPBC16G5.17		transcription factor, zf-fungal binuclear cluster type (predicted)			1.09948	1.00552	1.07256	1.06947	1.06191	1.05868	1.0337	1.02749	1.06176	0.0398421	1.04544	0.0173831	no	NA	NA
SPBC16H5.02	pfk1	6-phosphofructokinase pfk1	PFK1,PFK2	PFKL,PFKM,PFKP	1.09658	1.04212	1.03684	1.07138	1.0344	1.09953	1.03091	1.05787	1.06173	0.0277579	1.05568	0.0315911	no	NA	NA
SPBC16H5.03c	uba2	SUMO activating enzyme E1-type Uba2	UBA2	UBA2	0.461568	0.444614	0.499426	0.555206	0.370028	0.481988	0.513483	0.537908	0.490204	0.0490197	0.475852	0.0741699	no	NA	NA
SPBC16H5.04	snd301	SRP-independent ER targeting protein Snd3a (predicted)	SND3		1.10894	1.09332	1.09864	1.09706	1.10716	1.10925	1.10429	1.10681	1.09949	0.00668262	1.10688	0.00203024	no	NA	NA
SPBC16H5.05c	cyp7	cyclophilin family peptidyl-prolyl cis-trans isomerase Cyp7 (predicted)	CWC27	CWC27	1.06704	1.04104	1.08565	1.03205	1.01236	1.05115	1.05842	1.04472	1.05645	0.0244801	1.04166	0.0203214	no	NA	NA
SPBC16H5.06	rip1	ubiquinol-cytochrome-c reductase complex subunit 5, Rip1	RIP1	UQCRFS1	0.966519	0.987334	1.05603	1.02174	0.990234	0.991523	1.06407	0.988695	1.00791	0.0393418	1.00863	0.0369802	no	NA	NA
SPBC16H5.07c	ppa2	serine/threonine protein phosphatase Ppa2	PPH21,PPH22	PPP2CA,PPP2CB	0.873587	0.882608	0.861486	0.920845	0.916014	0.897493	0.913862	0.873671	0.884632	0.0256467	0.90026	0.0195603	no	NA	NA
SPBC16H5.08c		ribosome biogenesis ATPase, Arb family ABCF2-like (predicted)	ARB1	ABCF2	0.950972	0.881976	0.884309	0.905436	0.995058	1.01221	0.929058	0.942326	0.905673	0.0319895	0.969664	0.0402145	no	NA	NA
SPBC16H5.11c	skb1	type II protein arginine N-methyltransferase Skb1	HSL7	PRMT5	1.08244	1.02309	1.05397	1.02376	1.04055	1.08241	1.0181	1.04352	1.04582	0.0283505	1.04615	0.0267047	no	NA	NA
SPBC16H5.12c		DUF2433 metallo phosphatase superfamily conserved fungal protein			1.06798	1.18326	1.23388	1.20703	1.05023	1.0576	1.08432	1.1332	1.17304	0.0730255	1.08133	0.0375489	no	NA	NA
SPBC16H5.13	wdr7	WD repeat protein, human WDR7 ortholog		WDR7,WDR72	1.10939	1.09409	1.08429	1.04687	1.06437	1.08352	1.01694	1.02854	1.08366	0.0266147	1.04834	0.0309434	no	NA	NA
SPBC16H5.14c		short chain dehydrogenase DHRS3 family, implicated in lipid (isoprenoid) metabolism	YDL114W,TDA5	DHRS3	0.993735	1.0001	1.058	0.991022	1.00188	0.987542	0.98549	1.03211	1.01071	0.0317501	1.00175	0.0215081	no	NA	NA
SPBC1703.03c	syo2	armadillo repeat protein, involved in nucleocytoplasmic transport Syo2 (predicted)	SYO1	HEATR3	0.999334	1.04575	1.03047	0.980221	0.936628	0.995713	0.998667	0.92499	1.01394	0.0296381	0.964	0.0386375	no	NA	NA
SPBC1703.04	mlh1	MutL family protein Mlh1 (predicted)	MLH1	MLH1	1.10738	1.06597	1.05617	1.09977	1.04412	1.19891	1.04458	1.06514	1.08232	0.0250565	1.08819	0.074463	no	NA	NA
SPBC1703.06	pof10	F-box/WD repeat protein Pof10	UFO1	FBXO24,FBXW2,FBXW7	1.26321	1.1548	1.16743	1.15343	1.2008	1.20492	1.11148	1.10425	1.18472	0.0527069	1.15536	0.0549491	no	NA	NA
SPBC1703.07	acl1	ATP citrate synthase subunit 1 (predicted)		ACLY	0.992241	0.986814	1.01555	1.00964	0.990212	0.980198	0.905785	1.00378	1.00106	0.0137161	0.969995	0.0438838	no	NA	NA
SPBC1703.08c		5-formyltetrahydrofolate cyclo-ligase (predicted)	FAU1	MTHFS	1.03521	0.993991	1.02315	1.00751	1.05737	1.02081	1.04247	1.0539	1.01497	0.0180056	1.04364	0.0164947	no	NA	NA
SPBC1703.11	opa3	mitochondrial outer membrane lipid metabolism regulator Opa3		OPA3	1.07038	0.987772	1.09094	1.08574	1.06829	1.05293	1.0969	1.09729	1.05871	0.0480888	1.07885	0.0219778	no	NA	NA
SPBC1703.12	ubp9	ubiquitin C-terminal hydrolase Ubp9	UBP13,UBP9	USP46,USP12	0.933775	1.03736	1.00659	1.01915	0.993276	0.92916	0.924553	1.05402	0.999218	0.0454204	0.975253	0.0611684	no	NA	NA
SPBC1703.13c		mitochondrial carrier, inorganic phosphate (predicted)	PIC2,MIR1	SLC25A3	0.591564	0.632689	0.541307	0.514061	0.531175	0.645739	0.734815	0.644492	0.569905	0.0527488	0.639055	0.0834316	no	NA	NA
SPBC1703.14c	top1	DNA topoisomerase I	TOP1	TOP1,TOP1MT	0.995758	0.961179	0.996272	0.958703	1.00498	1.0163	0.993215	0.998674	0.977978	0.0208529	1.00329	0.00991531	no	NA	NA
SPBC1706.01	tea4	tip elongation aberrant protein Tea4	BUD14	NCKIPSD	0.915108	0.866442	0.898626	0.942593	0.963739	0.95865	0.929028	0.87341	0.905692	0.0318371	0.931207	0.0414596	no	NA	NA
SPBC1706.03	fzo1	mitofusin, mitochondrial dynamin family fusion GTPase protein (predicted)	FZO1	MFN2,MFN1	1.03552	1.08554	1.09422	1.06789	1.13718	1.1503	1.11153	1.20858	1.07079	0.0259443	1.1519	0.0410762	no	NA	NA
SPBC1709.01	chs2	chitin synthase homolog Chs2	CHS2,CHS1		1.05366	1.03865	1.0428	1.07229	1.02865	1.03049	0.97706	0.991584	1.05185	0.0150222	1.00695	0.0268001	no	NA	NA
SPBC1709.04c	cyp3	cyclophilin family peptidyl-prolyl cis-trans isomerase Cyp3		PPIH	0.691695	0.72177	0.488396	0.695966	0.845609	0.799643	0.524546	0.751423	0.649457	0.108193	0.730305	0.142461	no	NA	NA
SPBC1709.05	sks2	Hsp70 family heat shock protein, ribosome associated Sks2	SSB1,SSB2	HSPA1A,HSPA1B,HSPA1L,HSPA2,HSPA5,HSPA6,HSPA8	0.0511966	0.0302366	0	0	0.118459	0.0764574	0.000583523	0	0.0203583	0.0250167	0.048875	0.0586616	yes	NA	NA
SPBC1709.06	dus2	tRNA dihydrouridine synthase Dus2 (predicted)	SMM1	DUS2	1.09703	1.01916	0.994393	1.04418	1.05341	1.03904	1.03106	1.02324	1.03869	0.0438844	1.03669	0.0128781	no	NA	NA
SPBC1709.09	rrf1	mitochondrial translation termination factor Rrf1	RRF1	MRRF	0.70865	0.623845	0.630281	0.648655	0.683988	0.761575	0.699003	0.716779	0.652858	0.0386518	0.715336	0.0336134	no	NA	NA
SPBC1709.10c	atx1	copper chaperone Atx1	ATX1	ATOX1	0.987688	0.999872	1.01574	1.01722	1.00375	1.01388	1.03379	0.980926	1.00513	0.014032	1.00808	0.0219884	no	NA	NA
SPBC1709.11c	png2	ING family histone acetyltransferase complex PHD-type zinc finger subunit Png2	YNG2,PHO23,YNG1	ING3,ING5,ING4,ING2	1.08575	1.12539	1.07698	1.07991	1.02803	1.01878	0.977505	1.08826	1.09201	0.022554	1.02814	0.0457017	no	NA	NA
SPBC1709.12	rid1	GTPase binding protein Rid1 (predicted)			1.08067	1.10247	1.03519	1.0145	1.07949	1.07194	1.01692	1.04127	1.05821	0.0404276	1.05241	0.0288576	no	NA	NA
SPBC1709.13c	set10	ribosomal lysine methyltransferase Set10	EFM1,RKM1	SETD3	0.996215	1.0052	0.973063	0.993864	0.962238	0.972379	0.987433	0.986559	0.992086	0.0135903	0.977152	0.0121025	no	NA	NA
SPBC1709.14	ngl1	peptide N-glycanase Ngl1	PNG1	NGLY1	1.07089	1.10679	1.10234	1.0699	1.05194	1.09373	1.07922	1.06223	1.08748	0.0198133	1.07178	0.0184556	no	NA	NA
SPBC1709.16c		aromatic ring-opening dioxygenase (predicted)			1.04124	1.07398	1.06816	1.06097	1.05904	1.07276	1.06939	1.05634	1.06109	0.0142646	1.06438	0.00792686	no	NA	NA
SPBC1709.18	tif452	translation initiation factor eIF4E, 4F complex E subunit isoform 2, stress response factor	CDC33	EIF4E,EIF4E1B	1.04135	1.02883	0.944357	1.08101	1.06142	0.988979	0.990983	1.114	1.02389	0.0574955	1.03884	0.060375	no	NA	NA
SPBC1709.19c	nfu1	mitochondrial [4Fe-4S] cluster transfer protein Nfu1 (predicted)	NFU1	NFU1	1.07152	1.10264	1.04995	1.0584	1.05968	1.08264	1.04416	1.09982	1.07063	0.0231127	1.07158	0.0245864	no	NA	NA
SPBC1711.01c	mat3-Mi	mating type M-specific polypeptide Mi at silenced MAT3 locus			1.09903	1.13064	1.10447	1.11287	1.13565	1.13577	1.05802	1.12138	1.11175	0.0138206	1.1127	0.0370775	no	NA	NA
SPBC1711.03	emc3	ER membrane protein complex subunit Emc3 (predicted)	EMC3	EMC3	0.984205	0.981239	1.00769	1.00684	1.05625	1.00798	1.03187	1.04769	0.994994	0.014227	1.03595	0.0212049	no	NA	NA
SPBC1711.04	mtd1	methylenetetrahydrofolate reductase Mtd1 (predicted)	MTD1		1.07144	1.06352	0.985167	1.03366	1.02974	0.979604	1.02697	1.06375	1.03845	0.0390668	1.02502	0.0345884	no	NA	NA
SPBC1711.05	srp40	nucleocytoplasmic transport chaperone Srp40 (predicted)	SRP40	NOLC1	0.768877	0.76818	0.804529	0.864587	0.829622	0.893407	0.85634	0.874844	0.801544	0.0453269	0.863554	0.0272158	no	NA	NA
SPBC1711.06	rpl401	60S ribosomal protein L4 (predicted)	RPL4A,RPL4B	RPL4	0.997211	1.01414	1.00423	1.17106	0.970481	1.0326	1.0757	1.20232	1.04666	0.0832238	1.07027	0.0980529	no	NA	NA
SPBC1711.08	aha1	chaperone activator Aha1	AHA1	AHSA1	1.07766	1.05628	1.06688	1.05697	1.09667	1.0928	1.10393	1.26405	1.06445	0.0100535	1.13936	0.0832516	no	NA	NA
SPBC1711.09c		SNARE associated Golgi protein (predicted)	TVP38	TMEM64	1.08937	1.07469	1.08916	1.11313	1.064	1.08696	1.10761	1.0656	1.09159	0.0159212	1.08104	0.0205743	no	NA	NA
SPBC1711.11	atg2402	autophagy associated protein Atg24c	SNX4	SNX4,SNX7,SNX30	1.10447	1.09296	1.08215	1.09977	1.03174	1.07917	1.09405	1.07898	1.09484	0.00968906	1.07098	0.0271009	no	NA	NA
SPBC1711.12	ppp16	serine-type peptidase activity			1.0415	1.01639	1.01519	0.997415	1.02009	1.02403	0.971154	1.03833	1.01762	0.0181265	1.0134	0.0292348	no	NA	NA
SPBC1711.13	his2	histidinol dehydrogenase His2 (predicted)	HIS4		0.17421	0.191549	0.150123	0.192147	0.17807	0.160862	0.184767	0.196979	0.177007	0.0197591	0.180169	0.0150652	no	NA	NA
SPBC1711.14	rec15	meiotic recombination protein Rec15			1.221	1.21337	1.25424	1.20841	1.18576	1.21217	1.17201	1.1854	1.22425	0.0206492	1.18884	0.0168209	no	NA	NA
SPBC1711.15c		Schizosaccharomyces pombe specific protein			0.980223	1.01017	1.00777	1.02048	0.993368	0.984101	1.00277	0.979618	1.00466	0.0171987	0.989963	0.0102775	no	NA	NA
SPBC1718.01	pop1	cullin 1 adaptor protein Pop1	CDC4	FBXO24,FBXW2,FBXW7	0.645692	0.531995	0.341055	0.358695	0.653931	0.553598	0.255128	0.308758	0.469359	0.145745	0.442854	0.191521	yes	NA	NA
SPBC1718.02	hop1	linear element associated protein Hop1	HOP1	HORMAD1,HORMAD2	1.03348	1.05209	1.04496	1.05433	1.02719	1.04307	1.0505	1.07888	1.04622	0.00938398	1.04991	0.0216223	no	NA	NA
SPBC1718.03	ker1	DNA-directed RNA polymerase I complex subunit Ker1	RPA14		0.846135	0.734784	0.716743	0.681439	0.8734	0.844602	0.747319	0.862115	0.744775	0.0711123	0.831859	0.0575922	no	NA	NA
SPBC1718.07c	zfs1	zf-CCCH tandem zinc finger protein, human Tristetraprolin homolog Zfs1, involved in mRNA catabolism	CTH1,TIS11	ZFP36L1,ZFP36L2,ZFP36	0.116299	0.266905	0.125651	0.116609	0.17231	0.263338	0.109169	0.148935	0.156366	0.0738201	0.173438	0.0653557	yes	NA	NA
SPBC1734.04	anp1	mannosyltransferase complex subunit, Anp family (predicted)	ANP1,VAN1		0.507173	0.390571	0.093143	0.110643	0.349771	0.384083	0.0753426	0.122335	0.275383	0.206031	0.232883	0.156593	yes	NA	NA
SPBC1734.05c	spf31	DNAJ protein, splicing factor Spf31 (predicted)		DNAJC8	0.954894	1.01721	1.00109	0.977545	0.928581	0.962343	0.955664	1.1365	0.987686	0.0272631	0.995772	0.0949474	no	NA	NA
SPBC1734.06	rhp18	Rad18 homolog ubiquitin protein ligase E3, Rhp18	RAD18	RAD18	0.672495	0.643524	0.638957	0.710401	0.763914	0.656245	0.757069	0.662829	0.666344	0.0329123	0.710014	0.0584152	no	NA	NA
SPBC1734.07c	trs8502	TRAPP III complex subunit Trs85b (predicted)	TRS85	TRAPPC8	1.00328	1.04245	1.03703	1.04621	1.00483	0.99634	1.05808	1.05468	1.03224	0.0196721	1.02848	0.0324279	no	NA	NA
SPBC1734.08	hse1	STAM like protein Hse1	HSE1	STAM,STAM2	1.04079	1.04331	0.995634	0.982248	1.0301	0.997728	0.920802	0.974553	1.0155	0.0311631	0.980794	0.0460267	no	NA	NA
SPBC1734.09	yea4	ER UDP-N-acetylglucosamine transmembrane transporter (predicted)	YEA4	SLC35B4	1.06447	1.0814	1.07541	1.11276	1.05459	1.06045	1.09281	1.11559	1.08351	0.0207198	1.08086	0.0286092	no	NA	NA
SPBC1734.11	mas5	Hsp40 family DNAJ domain protein Mas5 (predicted)	YDJ1	DNAJA2,DNAJA4,DNAJA1	0.279505	0.300364	0.223241	0.211418	0.256803	0.285954	0.210576	0.225303	0.253632	0.0430463	0.244659	0.0336107	no	NA	NA
SPBC1734.12c	alg12	dolichyl pyrophosphate Man7GlcNAc2 alpha-1,6-mannosyltransferase Alg12 (predicted)	ALG12	ALG12	1.06072	1.01643	0.932626	0.958007	1.10305	1.10743	0.998846	0.94713	0.991944	0.0577338	1.03911	0.0792407	no	NA	NA
SPBC1734.13	atp3	F1-FO ATP synthase gamma subunit (predicted)	ATP3	ATP5F1C	1.04505	1.04345	0.940685	0.998328	1.09569	1.06467	0.990906	0.927312	1.00688	0.0491555	1.01964	0.0756331	no	NA	NA
SPBC1734.15	rsc4	RSC complex subunit Rsc4	RSC4	PBRM1	0.992964	0.932874	0.972094	0.889605	0.989142	0.92816	0.932259	0.915712	0.946884	0.0455928	0.941318	0.0326498	no	NA	NA
SPBC1773.01	far8	SIP/FAR complex WD repeat (scaffold) subunit, striatin, Far8/Csc3	FAR8	STRN,STRN3,STRN4	1.01938	1.12593	0.998793	1.12537	1.00324	0.986455	1.09876	1.04002	1.06737	0.0678214	1.03212	0.0497404	no	NA	NA
SPBC1773.02c	bcp1	thioredoxin peroxidase Bcp1	DOT5		1.07993	1.0843	1.13434	1.30681	1.08525	1.08575	1.16106	1.15121	1.15135	0.106544	1.12082	0.0409814	no	NA	NA
SPBC1773.03c		aminotransferase class-III, possible transaminase, unknown specificity			1.03016	1.06994	1.08349	1.06504	1.05422	1.04606	1.07036	1.07934	1.06216	0.0227131	1.06249	0.0151018	no	NA	NA
SPBC1773.04		methylglyoxyl reductase (NADPH-dependent) (predicted)	YDR541C,YGL039W,ARI1,GRE2		1.05264	1.00927	1.06845	1.0161	0.99983	1.00189	1.05396	1.06157	1.03662	0.0285157	1.02931	0.0330105	no	NA	NA
SPBC1773.05c	tms1	hexitol dehydrogenase (predicted)	SOR2,SOR1,XYL2	SORD	1.00657	1.02105	1.06364	1.11122	1.04189	1.04759	1.03489	1.02066	1.05062	0.0471038	1.03626	0.0116208	no	NA	NA
SPBC1773.06c	adh8	alcohol dehydrogenase (predicted)			1.03058	1.07295	1.07992	1.11029	1.05186	1.05365	1.06379	1.06327	1.07344	0.0328513	1.05814	0.00626815	no	NA	NA
SPBC1773.08c	omh4	alpha-1,2-mannosyltransferase Omh4 (predicted)	KTR7,KTR5		1.08427	1.10226	1.11007	1.05788	1.05111	1.04161	1.03532	1.07635	1.08862	0.0231645	1.0511	0.0180425	no	NA	NA
SPBC1773.09c	mug184	DNAJ domain protein, exocytosis associated Mug184 (predicted)	JJJ2	DNAJC5,DNAJC5B,DNAJC5G	1.03494	1.0312	0.97198	1.05355	1.03137	1.00231	1.02342	0.988089	1.02292	0.0353378	1.0113	0.0197429	no	NA	NA
SPBC1773.12		transcription factor, zf-fungal binuclear cluster type (predicted)			1.04349	1.03967	1.0491	1.06213	1.03812	1.03713	1.06703	1.02307	1.0486	0.00981893	1.04134	0.018455	no	NA	NA
SPBC1773.13		aromatic aminotransferase (predicted)	ARO8,ARO9	AADAT	1.06196	1.08487	1.07072	1.06244	1.07003	1.06734	1.1281	1.04562	1.07	0.0107002	1.07777	0.0352901	no	NA	NA
SPBC1773.14	arg7	argininosuccinate lyase	ARG4	ASL	1.11415	1.10861	1.05236	1.09117	1.04788	1.0931	1.12452	1.0663	1.09157	0.0279179	1.08295	0.0333602	no	NA	NA
SPBC1773.15	dal52	dipeptide transmembrane transporter Dal5h2 (predicted)	DAL5,THI73	SLC17A1,SLC17A2,SLC17A3,SLC17A4,SLC17A5,SLC17A6,SLC17A7,SLC17A8	1.09447	1.0985	1.04062	1.05383	1.03736	1.07549	1.00372	1.08739	1.07185	0.0289944	1.05099	0.0380587	no	NA	NA
SPBC1773.16c		transcription factor, zf-fungal binuclear cluster type(predicted)			1.06231	1.10598	1.06675	1.05868	1.06257	1.04531	1.08406	1.05981	1.07343	0.0219496	1.06294	0.0159867	no	NA	NA
SPBC1773.17c	gor2	glyoxylate reductase (predicted)	GOR1	GRHPR	1.04593	1.02458	1.05564	1.02129	1.05532	1.03652	1.04603	1.06858	1.03686	0.0166127	1.05161	0.0136727	no	NA	NA
SPBC1778.02	rap1	shelterin complex telomere binding subunit Rap1	RAP1	TERF2IP	1.04571	1.05539	1.07314	1.00803	0.991507	1.013	1.03197	1.00243	1.04557	0.0274841	1.00973	0.0172311	no	NA	NA
SPBC1778.03c		NADH pyrophosphatase (predicted)	NPY1	NUDT12	0.751818	0.825704	0.776961	0.749746	0.837695	0.778821	0.823469	0.829626	0.776057	0.0353341	0.817403	0.0263727	no	NA	NA
SPBC1778.04	spo6	Spo4-Spo6 kinase complex regulatory subunit Spo6	DBF4	DBF4,DBF4B	1.11022	1.05725	1.08148	1.0784	1.05784	1.06512	1.06679	1.00523	1.08184	0.0217702	1.04875	0.0292686	no	NA	NA
SPBC1778.05c	lam2	Ragulator complex Rag GEF subunit		LAMTOR2	1.01359	1.09615	1.0726	1.02762	1.1056	1.14242	1.09629	1.20812	1.05249	0.0384795	1.13811	0.0507469	no	NA	NA
SPBC1778.06c	fim1	fimbrin	SAC6	LCP1,PLS1,PLS3	0.761948	0.737833	0.632006	0.651525	0.797951	0.797024	0.737612	0.710644	0.695828	0.0636979	0.760808	0.0437632	no	NA	NA
SPBC1778.07		methyltransferase, human CARNMT1 ortholog	YMR209C,YNL092W	CARNMT1	1.03949	1.03602	1.01847	1.05588	1.02766	1.03876	1.01556	1.03962	1.03747	0.0153412	1.0304	0.0112931	no	NA	NA
SPBC1778.09		GTPase activating protein (predicted)		USP6NL	1.21324	1.21008	1.23663	1.1937	1.10393	1.14517	1.1686	1.15829	1.21341	0.0176884	1.144	0.0283795	no	NA	NA
SPBC1778.10c	ppk21	serine/threonine protein kinase Ppk21 (predicted)	PKH1,PKH2	PDPK1	1.00116	1.01416	0.974916	0.970772	0.996817	0.987385	0.975788	0.988549	0.99025	0.0208565	0.987135	0.00865189	no	NA	NA
SPBC17A3.02	aim19	mitochondrial conserved fungal membrane protein Aim19	AIM19		1.04767	1.07857	1.05929	1.05436	1.05238	1.08451	1.0675	1.01892	1.05997	0.0132833	1.05583	0.0278858	no	NA	NA
SPBC17A3.03c		phosphoprotein phosphatase (predicted)	SIW14,OCA2,OCA1		1.06062	1.10556	1.1129	1.12235	1.03459	1.06315	1.06436	1.17303	1.10036	0.0273672	1.08378	0.0610692	no	NA	NA
SPBC17A3.05c		DNAJ/DUF1977, human DNAJB12 homolog, Hsp70 co-chaperone (predicted)		DNAJB12,DNAJB14	0.601994	0.570374	0.574701	0.596863	0.496518	0.541144	0.604638	0.625198	0.585983	0.0157655	0.566874	0.0589913	no	NA	NA
SPBC17A3.06		phosphoprotein phosphatase (predicted)	YVH1	DUSP12	0.771254	0.711431	0.717384	0.762491	0.818773	0.772932	0.806224	0.795501	0.74064	0.0305978	0.798357	0.0194364	no	NA	NA
SPBC17A3.08		TatD homolog (predicted)	YBL055C	TATDN1	1.00129	0.964092	1.04081	1.07917	0.95575	1.00426	0.998256	1.04972	1.02134	0.0496751	1.002	0.0384496	no	NA	NA
SPBC17A3.09c	aim22	lipoate-protein ligase A (predicted)	AIM22	LIPT1	0.951645	1.0433	0.954397	0.938627	0.986705	1.0163	0.973757	1.03454	0.971992	0.0480343	1.00283	0.0276425	no	NA	NA
SPBC17A3.10	pas4	peroxisomal ubiquitin-protein ligase E3 involved in peroxisome organization and biogenesis (predicted)	PEX10	PEX10	0.831245	0.903271	0.819954	0.81948	0.875923	0.876922	0.859564	0.846281	0.843487	0.040225	0.864673	0.0146173	no	NA	NA
SPBC17D1.02	dph2	diphthamide biosynthesis protein Dph2 (predicted)	DPH2	DPH2	1.176	1.06765	1.18803	1.19863	1.17052	1.18253	1.15503	1.16744	1.15757	0.0606602	1.16888	0.0112981	no	NA	NA
SPBC17D1.05		Schizosaccharomyces specific protein			0.953564	1.05879	1.0586	1.00135	0.932823	0.967912	0.979856	0.993946	1.01808	0.0507965	0.968634	0.0261381	no	NA	NA
SPBC17D1.06	dbp3	ATP-dependent RNA helicase Dbp3 (predicted)	DBP3	DDX17,DDX5	1.00291	1.02801	1.03992	1.02967	1.03444	1.05576	1.07402	1.06971	1.02513	0.015719	1.05848	0.0178203	no	NA	NA
SPBC17D1.07c	npg1	GTPase regulator Rng2-like (predicted)	IQG1	IQGAP1,IQGAP2	1.08591	1.08579	1.07607	1.09518	1.06217	1.08628	1.08137	1.10718	1.08574	0.00780246	1.08425	0.0184912	no	NA	NA
SPBC17D11.01	nep1	NEDD8 protease Nep1		SENP8	1.04392	1.01398	1.05589	1.13644	1.0175	1.03088	1.07299	1.01539	1.06256	0.0523163	1.03419	0.026762	no	NA	NA
SPBC17D11.02c	hrd1	Hrd1 complex ubiquitin-protein ligase E3 subunit, Hrd1	HRD1	SYVN1	0.999865	1.00858	1.00083	0.97316	1.01358	0.988356	1.01915	1.01406	0.99561	0.0154671	1.00879	0.0138516	no	NA	NA
SPBC17D11.03c		carboxymuconolactone decarboxylase-like protein	PXP2		1.08892	1.09257	1.09774	1.12032	1.06042	1.12704	1.055	1.11325	1.09989	0.0140933	1.08893	0.0365503	no	NA	NA
SPBC17D11.04c	nto1	histone acetyltransferase complex PHD finger subunit Nto1 (predicted)	NTO1	BRD1,BRPF1,BRPF3	1.06226	1.09462	1.07841	1.03196	1.08677	1.09385	1.03736	1.03563	1.06681	0.0267287	1.0634	0.0312119	no	NA	NA
SPBC17D11.08	dca7	WD repeat protein, DDB1 and CUL4-associated factor Dca7 (predicted)	YPL247C	DCAF7	1.05618	1.00329	1.01847	1.02248	1.0347	1.05594	1.00589	0.984657	1.0251	0.0223025	1.0203	0.0313872	no	NA	NA
SPBC17F3.01c	rga5	RhoGAP, GTPase activating protein Rga5	SAC7,BAG7	ARHGAP24,ARHGAP25,ARHGAP22	0.984962	0.996318	0.991209	0.987914	0.996731	0.985164	1.01677	1.0173	0.990101	0.00486724	1.00399	0.0157867	no	NA	NA
SPBC17G9.02c	cdc73	RNA polymerase II accessory factor, Cdc73 family (predicted)	CDC73	CDC73	0.798455	0.839438	0.7688	0.90272	0.868358	0.79494	0.767554	0.881501	0.827353	0.0579938	0.828088	0.055491	no	NA	NA
SPBC17G9.05	rct1	cyclophilin family peptidyl-prolyl cis-trans isomerase, RRM-containing Rct1		PPIL4	1.08873	1.11348	1.09583	1.08724	1.14583	1.19005	1.13291	1.15181	1.09632	0.0120399	1.15515	0.0245662	no	NA	NA
SPBC17G9.07	rps2402	40S ribosomal protein S24 (predicted)	RPS24A,RPS24B	RPS24	0.425517	0.493061	0.314197	0.311225	0.41748	0.495033	0.357289	0.321716	0.386	0.0890145	0.397879	0.0758757	no	NA	NA
SPBC17G9.08c	cnt5	Centaurin Cnt5		ACAP1,ACAP2,ACAP3	1.0531	1.11013	1.07445	1.09153	1.09006	1.05852	1.01187	1.09411	1.08231	0.024317	1.06364	0.0380047	no	NA	NA
SPBC17G9.09	tif213	translation initiation factor eIF2 gamma subunit	GCD11	EIF2S3	1.0201	1.03255	1.03425	1.07448	1.00957	1.004	1.04679	1.03475	1.04035	0.0236161	1.02378	0.0203559	no	NA	NA
SPBC17G9.10	rpl1102	60S ribosomal protein L11 (predicted)	RPL11B,RPL11A	RPL11	0.902993	0.856429	0.797141	0.781391	0.950145	0.910873	0.903469	0.827526	0.834489	0.0559417	0.898003	0.0512556	no	NA	NA
SPBC17G9.12c		HAD superfamily hydrolase, unknown role (predicted)	CTO1		1.02637	1.03013	1.01863	1.02585	1.01798	1.01431	1.04295	1.04785	1.02524	0.0048074	1.03077	0.0170776	no	NA	NA
SPBC1815.01	eno101	enolase (predicted)	ENO1,ENO2,ERR3,ERR1,ERR2	ENO1,ENO2,ENO3	1.02388	0.865673	0.993015	0.950377	1.02472	1.02498	1.0246	1.0124	0.958235	0.0686734	1.02167	0.00618252	no	NA	NA
SPBC1861.01c	cnp3	CENP-C ortholog Cnp3	MIF2	CENPC	0.882559	0.862728	0.813809	0.858793	0.883135	0.893763	0.869661	0.834689	0.854472	0.0290357	0.870312	0.0257148	no	NA	NA
SPBC1861.02	abp2	unknown protein, may bind replication origins Abp2			0.969404	0.996807	1.05878	1.03634	0.91443	0.996845	0.9996	1.04266	1.01533	0.0399233	0.988384	0.0535807	no	NA	NA
SPBC1861.03	mak10	NatC N-acetyltransferase complex subunit Mak10 (predicted)	MAK10	NAA35	1.05207	1.04339	1.02957	1.05555	1.03324	0.996623	1.02361	1.0307	1.04515	0.0115762	1.02104	0.0167818	no	NA	NA
SPBC1861.05		bifunctional pseudouridylate synthase/pseudouridine kinase (predicted)			0.685231	0.561565	0.712302	0.675823	0.729429	0.677518	0.752297	0.724013	0.658731	0.066597	0.720814	0.0313589	no	NA	NA
SPBC1861.06c	mug131	UPF0300 family protein 4			1.09423	1.12448	1.20765	1.16743	1.08347	1.14269	1.14294	1.35213	1.14845	0.0495971	1.18031	0.117914	no	NA	NA
SPBC1861.07	elc1	elongin C Elc1 (predicted)	ELC1	ELOC	0.957751	0.840184	0.972181	0.92945	0.933974	0.892367	0.956616	0.992994	0.924891	0.0591952	0.943988	0.0421349	no	NA	NA
SPBC1861.09	ppk22	serine/threonine protein kinase Ppk22 (predicted)	KIN82,FPK1		1.00577	0.922265	1.13179	0.982939	1.02096	0.954785	1.01515	1.03446	1.01069	0.08809	1.00634	0.0353065	no	NA	NA
SPBC18A7.01	xpa1	X-Pro dipeptidase (predicted)		XPNPEP1,XPNPEP2	1.12989	1.1125	1.14776	1.10788	1.11019	1.18862	1.16765	1.17752	1.12451	0.018171	1.161	0.0349344	no	NA	NA
SPBC18A7.02c		seven transmembrane receptor-like protein (predicted)	YHL017W,PTM1	TMEM87A,TMEM87B	1.03658	1.08501	1.08632	1.10875	1.01007	1.08173	1.07548	1.0783	1.07916	0.0304076	1.06139	0.0343095	no	NA	NA
SPBC18E5.01		unknown with similarity to bacterial carboxy-cis,cis-muconate cyclase			1.06332	1.0166	0.958208	1.05534	1.05198	1.04159	0.989599	1.04252	1.02337	0.0479945	1.03142	0.0282754	no	NA	NA
SPBC18E5.04	rpl1001	60S ribosomal protein L10	RPL10	RPL10,RPL10L	1.02487	0.988524	1.14084	1.03534	1.01714	0.941239	1.05907	0.954079	1.04739	0.0654464	0.992881	0.0552025	no	NA	NA
SPBC18E5.05c	elp5	elongator complex subunit Elp5 (predicted)	IKI1	ELP5	0.655794	0.725017	0.718795	0.696661	0.649003	0.714396	0.700275	0.822341	0.699067	0.0313099	0.721504	0.0728599	no	NA	NA
SPBC18E5.07	aim21	barbed end F-actin assembly inhibitor	AIM21		1.00579	1.02547	1.00826	1.05215	1.02485	1.07885	1.03295	1.01305	1.02292	0.0213638	1.03742	0.0288002	no	NA	NA
SPBC18E5.08		N-acetyltransferase (predicted)			1.1179	1.18091	1.18344	1.24461	1.08208	1.16073	1.20556	1.02214	1.18172	0.0517401	1.11763	0.0815913	no	NA	NA
SPBC18E5.10		mitochondrial iron-sulfur cluster protein (predicted)		NDUFV1	1.02808	0.972002	1.03023	0.964454	0.994599	0.985027	1.03013	0.932663	0.998692	0.0353222	0.985604	0.0402759	no	NA	NA
SPBC18E5.11c	edc3	enhancer of mRNA decapping Edc3	EDC3	EDC3	1.05271	1.05291	1.09281	1.11044	1.01676	1.09384	1.0748	1.0775	1.07722	0.0290882	1.06572	0.0337099	no	NA	NA
SPBC18E5.14c		Schizosaccharomyces specific protein			1.04734	1.03037	1.06279	1.05876	1.03115	1.04278	1.03012	1.05733	1.04981	0.0145197	1.04035	0.0126921	no	NA	NA
SPBC18H10.02	lcf1	long-chain-fatty-acid-CoA ligase Lcf1	FAA3,FAA4,FAA1	ACSL3,ACSL4	0.780685	0.849473	0.993712	1.00018	0.915273	0.891846	1.02505	0.995707	0.906012	0.108722	0.956969	0.0635483	no	NA	NA
SPBC18H10.04c	sce3	translation initiation factor (predicted)	TIF3	EIF4B	1.07012	1.08116	1.13667	1.04433	1.01373	1.02542	1.1257	1.03025	1.08307	0.0389239	1.04878	0.0517501	no	NA	NA
SPBC18H10.05		WD repeat protein, human WDR44 family	DGR2,YMR102C	WDR44	1.1192	1.21241	1.11311	1.12892	1.08105	1.11433	1.06559	1.09495	1.14341	0.0464572	1.08898	0.0207199	no	NA	NA
SPBC18H10.06c	swd2	Set1C complex subunit Swd2.1	SWD2	WDR82	1.15524	1.19887	1.099	1.09837	1.30241	1.3449	1.20185	1.25171	1.13787	0.0486298	1.27522	0.0619964	no	NA	NA
SPBC18H10.07	wbp4	U2-type precatalytic spliceosome WW domain-binding protein Wbp4 (predicted)		WBP4	0.97861	0.947624	0.96089	0.997617	1.00341	0.957499	0.947973	0.953423	0.971186	0.021717	0.965577	0.0255227	no	NA	NA
SPBC18H10.08c	ubp4	ubiquitin C-terminal hydrolase Ubp4	DOA4,UBP5	USP8	1.06847	1.06789	1.02788	1.03338	1.03648	1.05183	1.01682	1.00236	1.04941	0.0217974	1.02687	0.0217314	no	NA	NA
SPBC18H10.09		zf-CHY type zinc finger protein			1.05183	1.13385	1.07673	1.07761	1.05276	1.01702	1.04572	1.05763	1.085	0.0346873	1.04328	0.0181765	no	NA	NA
SPBC18H10.10c	saf4	splicing associated factor Saf4		CCDC130	1.05689	1.05059	1.08321	1.29207	1.02322	1.06342	1.13213	1.10649	1.12069	0.115125	1.08132	0.0479999	no	NA	NA
SPBC18H10.11c	ppr2	mitochondrial PPR repeat protein Ppr2			0.770001	0.655485	0.832757	0.834498	0.794266	0.833345	0.824617	0.840154	0.773185	0.0840069	0.823096	0.0202442	no	NA	NA
SPBC18H10.13	rps1402	40S ribosomal protein S14 (predicted)	RPS14A,RPS14B	RPS14	1.00437	1.00125	1.04481	1.02615	0.997104	0.999823	1.01976	1.05484	1.01914	0.0203849	1.01788	0.026631	no	NA	NA
SPBC18H10.14	rps1601	40S ribosomal protein S16 (predicted)	RPS16B,RPS16A	RPS16	0.590877	0.588841	0.525823	0.518609	0.615684	0.568247	0.563647	0.618014	0.556038	0.0391732	0.591398	0.0294638	no	NA	NA
SPBC18H10.15	cdk11	serine/threonine protein kinase Cdk11		CDK11B	1.05609	1.06089	1.05039	1.04891	1.00504	1.01356	1.02931	1.04749	1.05407	0.00550191	1.02385	0.0186963	no	NA	NA
SPBC18H10.16	can1	plasma membrane arginine/lysine transmembrane transporter Can1	VHC1	SLC12A9	1.0685	1.07112	1.34119	0.974833	1.04704	1.05499	1.18657	1.04693	1.11391	0.158	1.08388	0.0685611	no	NA	NA
SPBC18H10.18c		Schizosaccharomyces specific protein			1.11477	1.1243	1.12827	1.11346	1.08223	1.13367	1.21787	1.1658	1.1202	0.00722694	1.14989	0.0569059	no	NA	NA
SPBC18H10.19	vps38	phophatidylinositol 3-kinase complex subunit Vps38	VPS38	UVRAG	0.997895	0.826456	1.0199	1.00222	1.01858	1.02501	1.01127	1.06818	0.961616	0.0906077	1.03076	0.0255704	no	NA	NA
SPBC18H10.20c	any1	arrestin-related endocytic adaptor Any1	LDB19		1.05614	1.07082	1.03589	1.0142	1.02905	1.05395	0.972775	1.06274	1.04426	0.0246329	1.02963	0.0404993	no	NA	NA
SPBC1921.01c	rpl35b	60S ribosomal protein L35a (predicted)	RPL33B,RPL33A	RPL35A	0.98934	1.01704	1.00766	0.99421	0.978146	1.01784	1.02714	0.983209	1.00206	0.0126397	1.00158	0.0245228	no	NA	NA
SPBC1921.03c	mex67	mRNA export receptor, Tap, nucleoporin Mex67	MEX67	NXF1,NXF3	0.816023	0.723703	0.85207	0.923608	0.806601	0.837508	0.848562	0.878562	0.828851	0.083144	0.842808	0.0297237	no	NA	NA
SPBC1921.04c		dubious			1.02154	0.935501	1.10446	1.03346	1.09824	1.05618	1.1729	1.15727	1.02374	0.0692832	1.12115	0.0539412	no	NA	NA
SPBC1921.05	ape2	M1 aminopeptidase Ape2	AAP1,TMA108,APE2	NPEPPS	0.995374	1.04425	1.01905	1.03025	1.01867	1.04133	1.01107	1.02141	1.02223	0.0206604	1.02312	0.0129048	no	NA	NA
SPBC1921.06c	pvg3	Golgi galactosylxylosylprotein 3-beta-galactosyltransferase Pvg3		B3GALNT2	0.871473	0.927636	0.892535	0.881196	0.893494	0.902082	0.954449	0.950453	0.89321	0.0245116	0.92512	0.0317958	no	NA	NA
SPBC1921.07c	sgf29	SAGA complex subunit Sgf29	SGF29	SGF29	1.00743	1.09735	1.0971	1.09073	1.14892	1.06766	1.18592	1.1336	1.07315	0.04392	1.13402	0.0493961	no	NA	NA
SPBC19C2.02	pmt1	tRNA (cytosine-5-)-methyltransferase Pmt1		TRDMT1	1.08075	1.02378	1.05241	1.12292	1.02642	1.05437	1.00398	1.06476	1.06997	0.0422751	1.03738	0.0275319	no	NA	NA
SPBC19C2.04c	ubp11	ubiquitin C-terminal hydrolase Ubp11			1.10028	1.11276	1.10687	1.18092	1.03509	1.0915	1.15725	1.02323	1.12521	0.0374888	1.07677	0.0613684	no	NA	NA
[truncated: 1,374 more rows]
