# Supplementary material for: Mitochondrial respiration is required to provide amino acids during fermentative proliferation of fission yeast
Source: EMBO Rep. 2020 Sep 7;21(11):e50845. doi: 10.15252/embr.202050845 (PMC7645267; doi:10.15252/embr.202050845)
Supplement: Supplementary file 5 — Dataset EV2 [file EMBR-21-e50845-s005.xlsx]

## Sheet: Table S2
Dataset file 2: Normalised colony sizes of strains from deletion library grown on EMM+antimycin or EMM+antimycin+R plates.
library_mutant	EMM+antA_rep1	EMM+antA_rep2	EMM+antA+R_rep1	EMM+antA+R_rep2	EMM+antA_mean	EMM+antA_stDev	EMM+antA+R_mean	EMM+antA+R_stDev
SPAC1002.01	1.00996	1.08516	1.05789	1.11534	1.04756	0.0531693	1.08662	0.0406245
SPAC1002.02	1.07586	1.06225	1.05171	1.02478	1.06906	0.00962838	1.03825	0.0190428
SPAC1002.03c	1.21091	1.23208	1.14978	1.13554	1.22149	0.0149704	1.14266	0.010067
SPAC1002.05c	1.07597	1.15183	1.12094	1.1577	1.1139	0.0536394	1.13932	0.0259882
SPAC1002.06c	0.910058	1.00143	1.07829	1.01871	0.955746	0.0646133	1.0485	0.0421303
SPAC1002.07c	1.19398	1.0544	1.2489	1.07449	1.12419	0.0986984	1.16169	0.123326
SPAC1002.12c	1.05951	0.9662	1.03653	0.993427	1.01286	0.0659836	1.01498	0.0304749
SPAC1002.14	1.00562	0.967279	0.984631	1.02978	0.986447	0.0271076	1.0072	0.0319235
SPAC1002.17c	1.02507	1.07176	0.987562	1.03973	1.04842	0.0330195	1.01365	0.0368888
SPAC1002.18	1.13073	1.09557	1.11102	1.09695	1.11315	0.0248613	1.10398	0.00994755
SPAC1002.19	1.21438	1.09011	1.14277	1.10581	1.15225	0.0878725	1.12429	0.0261326
SPAC1002.20	1.21589	1.22297	1.14922	1.12816	1.21943	0.00500651	1.13869	0.014892
SPAC1006.01	1.04462	1.02557	1.06709	1.04485	1.0351	0.0134733	1.05597	0.0157235
SPAC1006.03c	1.08354	1.1334	1.02555	1.02539	1.10847	0.0352528	1.02547	0.00011169
SPAC1006.04c	0.785309	0.897823	0.753196	0.837066	0.841566	0.0795599	0.795131	0.0593051
SPAC1006.05c	0.632651	0.730404	0.61878	0.659431	0.681527	0.0691212	0.639105	0.0287441
SPAC1006.06	1.02985	0.953296	0.976014	0.967562	0.991574	0.0541334	0.971788	0.00597635
SPAC1006.09	1.08017	0.962942	1.07339	0.972802	1.02156	0.0828948	1.02309	0.071123
SPAC1039.01	1.27168	1.2531	1.21274	1.14661	1.26239	0.0131405	1.17968	0.0467588
SPAC1039.02	1.08807	1.03486	0.979249	1.0369	1.06147	0.0376268	1.00808	0.040767
SPAC1039.03	1.10617	0.956963	1.08879	0.984545	1.03157	0.105509	1.03667	0.0737107
SPAC1039.04	1.16211	1.08623	1.06392	1.06432	1.12417	0.0536507	1.06412	0.000283032
SPAC1039.05c	1.07992	1.01993	1.07478	1.03344	1.04992	0.0424198	1.05411	0.0292344
SPAC1039.06	0.798648	0.982214	0.923267	1.00499	0.890431	0.129801	0.964126	0.0577837
SPAC1039.07c	0.846799	0.803642	0.810309	0.794501	0.825221	0.0305161	0.802405	0.0111777
SPAC1039.08	0.786429	0.818626	0.832121	0.82654	0.802528	0.0227665	0.82933	0.0039467
SPAC1039.09	1.04769	1.00715	1.03248	0.958051	1.02742	0.0286705	0.995267	0.0526311
SPAC1039.10	0.962829	1.04488	1.05182	1.06429	1.00385	0.0580183	1.05805	0.00882118
SPAC105.01c	0.993689	1.0904	1.08516	1.07501	1.04205	0.0683874	1.08008	0.00717917
SPAC105.02c	1.03893	1.10672	1.02973	1.08157	1.07282	0.047938	1.05565	0.0366563
SPAC105.03c	1.11054	1.11638	1.24427	1.13013	1.11346	0.00412606	1.1872	0.0807035
SPAC1071.02	0.886551	1.03706	0.877771	1.06123	0.961804	0.106423	0.969499	0.129722
SPAC1071.03c	1.02726	0.974196	1.05775	0.999865	1.00073	0.0375188	1.02881	0.0409298
SPAC1071.04c	0.832739	0.839964	0.722042	0.77328	0.836351	0.00510856	0.747661	0.0362303
SPAC1071.05	0.867849	0.992128	0.995454	0.967501	0.929989	0.0878787	0.981477	0.0197654
SPAC1071.06	1.1833	1.13962	1.18257	1.14474	1.16146	0.0308808	1.16365	0.026749
SPAC1071.07c	0.593311	0.726864	0.771338	0.719423	0.660087	0.0944367	0.74538	0.036709
SPAC1071.08	0.668851	0.855853	0.794436	0.903641	0.762352	0.13223	0.849039	0.0772191
SPAC1071.09c	1.30195	1.13686	1.25753	1.22112	1.21941	0.116734	1.23933	0.0257459
SPAC1071.11	1.19299	1.06337	1.10915	1.08313	1.12818	0.0916546	1.09614	0.0183945
SPAC1071.12c	1.0527	1.08171	1.05711	1.05409	1.06721	0.0205163	1.0556	0.00213883
SPAC1093.01	0.894239	1.04149	0.937762	1.02128	0.967863	0.10412	0.979523	0.0590598
SPAC1093.02	1.19253	1.15984	1.26477	1.28425	1.17619	0.0231147	1.27451	0.0137738
SPAC1093.03	0.964792	0.960699	0.978617	0.989401	0.962745	0.00289416	0.984009	0.00762516
SPAC1093.06c	1.05922	1.02221	1.02337	1.02903	1.04071	0.0261665	1.0262	0.00400399
SPAC10F6.04	1.03272	0.966506	0.991636	0.988622	0.999614	0.0468214	0.990129	0.00213108
SPAC10F6.05c	1.02277	1.09648	1.06088	1.06038	1.05963	0.05212	1.06063	0.0003565
SPAC10F6.06	1.0875	1.17657	1.07961	1.04507	1.13203	0.0629882	1.06234	0.024423
SPAC10F6.07c	1.06287	1.15227	1.09	1.14121	1.10757	0.0632209	1.1156	0.0362091
SPAC10F6.08c	1.22315	1.28687	0.9419	1.02505	1.25501	0.045053	0.983476	0.0587981
SPAC10F6.11c	1.04943	0.958811	1.06671	0.991366	1.00412	0.0640795	1.02904	0.0532742
SPAC10F6.12c	0.949613	1.02113	0.954948	1.04234	0.985372	0.0505702	0.998642	0.0617929
SPAC10F6.13c	0.484605	0.476147	0.543944	0.528535	0.480376	0.00598005	0.536239	0.0108955
SPAC10F6.14c	0.914635	1.00712	0.963515	1.03561	0.960878	0.0653986	0.999562	0.0509775
SPAC10F6.15	0.966356	1.0112	1.0232	1.01042	0.988776	0.0317069	1.01681	0.00903757
SPAC10F6.16	1.12141	1.01132	0.993648	1.01388	1.06637	0.0778388	1.00376	0.0143042
SPAC10F6.17c	0.939435	1.0523	0.954538	0.931335	0.995868	0.0798079	0.942937	0.0164072
SPAC110.02	1.0454	1.04563	1.02897	0.988193	1.04552	0.000165831	1.00858	0.0288365
SPAC1142.01	1.19185	1.18619	1.26044	1.32935	1.18902	0.00400276	1.29489	0.0487251
SPAC1142.02c	0.989475	0.990443	0.956186	0.982354	0.989959	0.000684885	0.96927	0.0185031
SPAC1142.03c	1.03514	1.02059	1.03353	1.02706	1.02786	0.0102895	1.0303	0.00457787
SPAC1142.05	1.20019	1.09515	1.14401	1.13625	1.14767	0.0742733	1.14013	0.00548202
SPAC1142.06	1.049	0.96612	1.06552	0.996679	1.00756	0.0586043	1.0311	0.0486813
SPAC1142.07c	1.13163	1.10335	1.12062	1.06715	1.11749	0.0199965	1.09389	0.0378073
SPAC1142.08	1.03995	1.06468	0.999322	1.08086	1.05232	0.0174842	1.04009	0.0576558
SPAC11D3.01c	1.06278	0.973896	1.04309	0.998719	1.01834	0.0628487	1.0209	0.0313721
SPAC11D3.02c	1.12323	1.17351	1.13415	1.11393	1.14837	0.0355484	1.12404	0.0143002
SPAC11D3.03c	1.09653	1.06116	1.03557	1.03608	1.07885	0.0250065	1.03583	0.000363976
SPAC11D3.04c	1.0544	1.04602	1.07196	1.07581	1.05021	0.00592958	1.07388	0.00272139
SPAC11D3.05	1.01974	1.09729	1.07355	1.08339	1.05852	0.054833	1.07847	0.00695557
SPAC11D3.06	1.12376	1.13846	1.12264	1.0808	1.13111	0.010398	1.10172	0.0295859
SPAC11D3.07c	1.08219	1.09784	1.0491	1.11823	1.09002	0.0110622	1.08366	0.0488868
SPAC11D3.09	1.1678	1.17765	1.09503	1.10248	1.17272	0.00696776	1.09875	0.00526799
SPAC11D3.10	1.03652	1.04591	1.03884	1.12731	1.04122	0.00663627	1.08307	0.0625582
SPAC11D3.13	1.12988	1.16561	1.11697	1.11666	1.14775	0.0252612	1.11682	0.000220317
SPAC11D3.14c	1.08287	1.13358	1.08891	1.07835	1.10823	0.0358633	1.08363	0.00746606
SPAC11D3.15	0.988234	1.06365	1.03081	1.06051	1.02594	0.0533237	1.04566	0.0209995
SPAC11D3.16c	1.05546	1.0731	1.14172	1.01878	1.06428	0.012476	1.08025	0.0869354
SPAC11D3.17	1.08298	1.1158	1.07694	1.05958	1.09939	0.0232086	1.06826	0.0122742
SPAC11D3.18c	1.0407	1.09288	1.01949	1.04984	1.06679	0.0369002	1.03466	0.0214594
SPAC11E3.01c	1.0421	1.09174	1.0028	1.02183	1.06692	0.0350994	1.01232	0.013458
SPAC11E3.03	0.860692	0.946443	0.819745	0.888546	0.903567	0.0606348	0.854146	0.0486495
SPAC11E3.04c	1.18306	1.2044	1.05599	1.10275	1.19373	0.0150848	1.07937	0.0330652
SPAC11E3.05	0.988467	1.06699	1.07125	1.10058	1.02773	0.0555244	1.08592	0.02074
SPAC11E3.06	1.21907	1.15938	1.13698	1.18188	1.18922	0.0422091	1.15943	0.0317491
SPAC11E3.08c	0.988726	1.17641	1.05154	1.10017	1.08257	0.132713	1.07585	0.0343871
SPAC11E3.09	1.02203	1.04597	1.09444	1.10212	1.034	0.0169324	1.09828	0.00543618
SPAC11E3.10	1.14146	1.13851	1.12294	1.13375	1.13999	0.00208902	1.12834	0.00764827
SPAC11E3.11c	0.652316	0.89346	0.881661	0.945675	0.772888	0.170515	0.913668	0.045265
SPAC11E3.12	1.15687	1.17637	1.18055	1.13986	1.16662	0.0137869	1.16021	0.0287766
SPAC11E3.13c	1.14386	0.999958	1.05806	1.016	1.07191	0.101752	1.03703	0.0297397
SPAC11E3.14	1.07797	1.08768	1.0979	1.10535	1.08283	0.00686152	1.10162	0.00526704
SPAC11G7.01	1.07209	1.07038	1.0357	1.10119	1.07124	0.00120892	1.06845	0.0463103
SPAC11G7.02	0.487832	0.509288	0.197478	0.157742	0.49856	0.0151716	0.17761	0.0280974
SPAC11G7.03	0.826151	0.845493	1.11014	1.14042	0.835822	0.0136767	1.12528	0.021406
SPAC11G7.04	0.310609	0.170234	0.301122	0.173856	0.240421	0.0992598	0.237489	0.0899908
SPAC11G7.06c	1.02703	1.06104	1.06809	1.04815	1.04404	0.0240433	1.05812	0.0141038
SPAC11H11.01	1.07059	1.01615	1.01057	1.00483	1.04337	0.0384906	1.0077	0.00405683
SPAC11H11.02c	1.05966	1.15967	1.05986	1.08477	1.10967	0.0707213	1.07231	0.0176135
SPAC11H11.03c	1.04291	1.10436	1.06176	1.06867	1.07364	0.0434497	1.06522	0.00488103
SPAC11H11.04	1.01122	1.0351	1.05289	1.03859	1.02316	0.0168853	1.04574	0.0101103
SPAC11H11.05c	1.01488	1.01261	1.11271	1.0298	1.01375	0.00160594	1.07126	0.0586257
SPAC1250.02	0.884167	1.03093	1.01277	0.994879	0.957549	0.103779	1.00382	0.0126484
SPAC1250.03	0.971483	1.04113	0.987441	1.10387	1.0063	0.0492451	1.04565	0.0823252
SPAC1250.05	0.977416	1.03025	1.01139	1.00813	1.00383	0.0373582	1.00976	0.00230095
SPAC1296.01c	1.03299	1.04037	1.03249	1.03437	1.03668	0.00522101	1.03343	0.00132851
SPAC1296.02	1.21459	1.27787	1.20049	1.24012	1.24623	0.0447467	1.2203	0.0280276
SPAC1296.03c	1.07354	1.04485	1.07712	1.01435	1.0592	0.0202842	1.04573	0.0443831
SPAC1296.04	1.16925	1.1344	1.10894	1.10483	1.15182	0.0246435	1.10688	0.00290968
SPAC1296.05c	1.0169	1.03799	1.02151	1.02648	1.02744	0.0149123	1.024	0.00351538
SPAC1296.06	1.08296	1.06395	1.13816	1.09696	1.07345	0.0134412	1.11756	0.0291324
SPAC12B10.01c	1.23712	1.22783	1.12214	1.11052	1.23248	0.00657324	1.11633	0.008218
SPAC12B10.02c	1.17023	1.0888	1.0981	1.07698	1.12952	0.057586	1.08754	0.0149364
SPAC12B10.03	1.0429	1.06607	1.06704	1.12306	1.05448	0.0163863	1.09505	0.0396094
SPAC12B10.04	1.0183	0.940295	1.04951	1.02382	0.979298	0.0551599	1.03666	0.0181625
SPAC12B10.05	1.10646	1.13795	1.093	1.11338	1.1222	0.0222706	1.10319	0.0144108
SPAC12B10.06c	1.08726	1.07522	1.07826	1.12077	1.08124	0.00851239	1.09951	0.0300616
SPAC12B10.07	1.12511	1.0534	1.05296	1.05449	1.08925	0.0507054	1.05373	0.00108257
SPAC12B10.09	0.978909	1.00682	1.01851	1.03291	0.992862	0.0197328	1.02571	0.010186
SPAC12B10.10	1.05963	0.840262	1.01597	0.903968	0.949945	0.155116	0.959967	0.0791943
SPAC12B10.11	1.15789	1.1022	1.1237	1.13447	1.13005	0.0393789	1.12908	0.0076153
SPAC12B10.12c	0.942601	0.963401	0.993534	0.946207	0.953001	0.014708	0.969871	0.0334656
SPAC12B10.13	0.781259	0.854422	0.998032	1.0052	0.81784	0.0517341	1.00162	0.0050712
SPAC12B10.14c	1.04264	1.03161	1.07259	1.0732	1.03713	0.00780232	1.07289	0.000428139
SPAC12B10.15c	1.05558	1.06219	1.06673	1.08573	1.05888	0.00467255	1.07623	0.0134359
SPAC12B10.16c	1.1215	1.08266	1.12227	1.05838	1.10208	0.0274681	1.09032	0.0451771
SPAC12G12.01c	1.1363	1.1118	1.11385	1.10722	1.12405	0.0173216	1.11053	0.00468558
SPAC12G12.03	1.18938	1.1546	1.15252	1.08221	1.17199	0.0245874	1.11736	0.0497155
SPAC12G12.07c	1.05521	1.07864	1.10501	1.08294	1.06692	0.0165674	1.09397	0.0156048
SPAC12G12.09	1.10646	1.13673	1.14154	1.13619	1.1216	0.0214098	1.13887	0.00377819
SPAC12G12.10	0.970363	0.948441	0.949264	0.97994	0.959402	0.0155013	0.964602	0.0216913
SPAC12G12.11c	0.882836	1.04868	0.96383	1.0055	0.965758	0.117269	0.984664	0.0294642
SPAC12G12.12	1.09055	1.10958	1.13643	1.08965	1.10006	0.0134569	1.11304	0.0330808
SPAC12G12.13c	0.373656	0.50279	0.454058	0.522694	0.438223	0.0913118	0.488376	0.0485335
SPAC12G12.15	0.604723	0.62664	0.781552	0.740458	0.615682	0.0154975	0.761005	0.0290583
SPAC12G12.16c	1.10777	1.0661	1.08746	1.08004	1.08694	0.0294597	1.08375	0.00524558
SPAC1327.01c	1.11881	1.20758	1.15501	1.11057	1.1632	0.0627674	1.13279	0.0314258
SPAC139.01c	0.630287	0.529649	0.61819	0.522368	0.579968	0.0711617	0.570279	0.0677567
SPAC139.02c	0.977386	0.964603	1.06067	1.00172	0.970995	0.00903909	1.0312	0.0416804
SPAC139.03	1.0023	1.04641	1.05136	1.05117	1.02436	0.0311928	1.05127	0.000130722
SPAC139.04c	1.07905	1.02496	1.04723	1.07556	1.05201	0.0382461	1.0614	0.0200323
SPAC139.05	1.04902	1.06497	1.10143	1.10352	1.05699	0.0112801	1.10247	0.0014767
SPAC1399.01c	1.00303	0.992064	1.07088	1.06371	0.997545	0.00775097	1.0673	0.00506958
SPAC1399.02	1.09192	1.11438	1.03374	1.10495	1.10315	0.015883	1.06934	0.0503508
SPAC1399.03	0.524586	0.572996	0.462655	0.459172	0.548791	0.034231	0.460914	0.00246302
SPAC1399.04c	0.971445	1.09135	1.03081	1.05094	1.0314	0.0847868	1.04088	0.014236
SPAC1399.05c	1.05209	1.03346	1.05091	1.10634	1.04277	0.0131735	1.07863	0.0391967
SPAC13A11.01c	1.07133	1.07681	1.12007	1.10785	1.07407	0.00387839	1.11396	0.00864071
SPAC13A11.03	1.08532	1.1113	1.13053	1.12963	1.09831	0.0183662	1.13008	0.00063645
SPAC13A11.04c	0.671524	0.840786	0.892642	0.976077	0.756155	0.119686	0.93436	0.0589977
SPAC13A11.05	1.13711	1.15497	1.07288	1.09465	1.14604	0.0126277	1.08377	0.0153869
SPAC13A11.06	1.22294	1.21525	1.18678	1.1318	1.21909	0.00543565	1.15929	0.038878
SPAC13C5.01c	1.13769	1.14417	1.19089	1.19152	1.14093	0.00457986	1.1912	0.000447268
SPAC13C5.02	0.599962	0.614555	0.613095	0.62502	0.607259	0.0103187	0.619057	0.00843212
SPAC13C5.03	1.05913	0.94339	1.06568	0.999429	1.00126	0.0818416	1.03256	0.046848
SPAC13C5.04	0.692896	0.705748	0.865876	0.788536	0.699322	0.00908773	0.827206	0.0546876
SPAC13C5.05c	0.998615	0.973347	1.00221	1.0213	0.985981	0.0178673	1.01175	0.013498
SPAC13C5.06c	0.855121	1.08869	1.04215	1.04248	0.971908	0.165161	1.04231	0.000233684
SPAC13C5.07	0.973015	0.86158	1.00532	0.93474	0.917298	0.0787963	0.97003	0.049908
SPAC13D6.01	1.02089	1.00165	0.9928	0.970316	1.01127	0.0136046	0.981558	0.0158986
SPAC13D6.02c	1.0118	0.968559	1.0025	0.900704	0.990178	0.0305736	0.951602	0.0719817
SPAC13D6.03c	1.12702	1.13556	1.12843	1.10493	1.13129	0.0060342	1.11668	0.0166168
SPAC13D6.04c	1.12446	1.1501	1.1607	1.13913	1.13728	0.0181329	1.14992	0.0152523
SPAC13F5.01c	1.08933	1.04932	1.07595	1.00941	1.06933	0.0282964	1.04268	0.0470515
SPAC13F5.03c	1.24788	1.26933	1.26455	1.18427	1.25861	0.0151669	1.22441	0.0567704
SPAC13F5.04c	1.07763	1.01146	1.12232	1.06849	1.04455	0.0467872	1.0954	0.038064
SPAC13F5.05	1.09447	1.01584	1.13676	1.13694	1.05515	0.0555977	1.13685	0.000126927
SPAC13F5.07c	0	0	0	0	0	0	0	0
SPAC13G6.01c	1.13658	1.11282	1.172	1.1142	1.1247	0.016797	1.1431	0.0408713
SPAC13G6.02c	0.793053	0.876866	0.975539	0.991752	0.834959	0.0592645	0.983646	0.0114641
SPAC13G6.03	1.04363	1.02545	1.12026	1.03248	1.03454	0.0128538	1.07637	0.0620739
SPAC13G6.04	0.992303	1.07485	0.98364	1.06178	1.03357	0.0583657	1.02271	0.055255
SPAC13G6.08	1.04744	1.02812	1.11519	1.05333	1.03778	0.0136594	1.08426	0.0437418
SPAC13G6.09	0.435007	0.522915	0.411778	0.555862	0.478961	0.0621608	0.48382	0.101883
SPAC13G6.10c	1.09099	1.23544	1.18557	1.16299	1.16321	0.10214	1.17428	0.0159672
SPAC13G6.12c	1.05976	1.05294	1.09397	1.05996	1.05635	0.00482248	1.07696	0.0240475
SPAC13G6.13	1.15111	1.05523	1.10982	1.05317	1.10317	0.067802	1.08149	0.0400637
SPAC13G6.14	0.656924	0.464535	0.400669	0.389926	0.56073	0.13604	0.395297	0.00759661
SPAC13G6.15c	0.919394	0.868601	0.937382	0.936622	0.893998	0.0359161	0.937002	0.000537945
SPAC13G7.02c	0.706258	0.799691	0.78048	0.765993	0.752974	0.0660671	0.773237	0.0102441
SPAC13G7.03	1.11454	1.13988	0.95588	1.03589	1.12721	0.0179189	0.995884	0.0565748
SPAC13G7.04c	1.0072	1.09088	1.0216	1.10226	1.04904	0.0591712	1.06193	0.0570296
SPAC13G7.05	1.046	1.12562	1.04533	1.06101	1.08581	0.0563018	1.05317	0.0110857
SPAC13G7.06	0.438968	0.390807	0.405905	0.458348	0.414887	0.0340552	0.432126	0.0370831
SPAC13G7.07	0.917949	0.841447	0.906883	0.937106	0.879698	0.0540947	0.921994	0.0213708
SPAC13G7.09c	1.21029	1.13411	1.15602	1.11538	1.1722	0.0538659	1.1357	0.0287392
SPAC13G7.11	1.1968	1.14701	1.2323	1.28243	1.17191	0.0352113	1.25736	0.0354458
SPAC13G7.12c	1.24198	1.15657	1.1822	1.13419	1.19928	0.0603912	1.1582	0.0339508
SPAC13G7.13c	1.01078	0.961543	1.10202	1.01147	0.986162	0.0348163	1.05674	0.064026
SPAC140.01	1.055	0.973563	1.11707	1.10145	1.01428	0.0575828	1.10926	0.0110468
SPAC140.02	0.722671	0.71813	0.739969	0.705826	0.720401	0.00321134	0.722897	0.024143
SPAC140.03	0.875367	0.873785	0.872578	0.877197	0.874576	0.00111861	0.874888	0.00326606
SPAC140.04	0.751086	0.807903	0.828914	0.872228	0.779494	0.0401756	0.850571	0.0306274
SPAC1420.01c	0.912563	1.04908	1.05036	1.05323	0.980822	0.0965323	1.05179	0.00202799
SPAC1420.03	1.07356	1.09273	1.12399	1.07475	1.08315	0.0135563	1.09937	0.0348185
SPAC144.01	1.08224	1.07698	1.12089	1.08963	1.07961	0.00372055	1.10526	0.0221049
SPAC144.02	1.08062	1.2087	0.939414	1.00283	1.14466	0.0905654	0.971121	0.0448397
SPAC144.03	1.07637	0.977299	1.02341	0.968352	1.02683	0.0700539	0.99588	0.0389304
SPAC144.04c	0.8411	0.874149	0.768596	0.858981	0.857625	0.0233692	0.813789	0.0639118
SPAC144.05	1.06236	1.09858	1.07636	1.04725	1.08047	0.0256132	1.0618	0.0205873
SPAC144.06	1.11933	1.09198	0.955247	0.990192	1.10566	0.0193405	0.97272	0.0247099
SPAC144.08	0.970879	0.879339	1.06779	1.05041	0.925109	0.0647286	1.0591	0.0122857
SPAC144.11	0.904711	1.09454	1.01085	1.09183	0.999628	0.134233	1.05134	0.0572594
SPAC144.13c	1.12569	1.10957	1.171	1.06004	1.11763	0.0113967	1.11552	0.0784594
SPAC144.14	1.12204	1.07881	1.13507	1.10038	1.10042	0.03057	1.11772	0.0245326
SPAC144.17c	1.20361	1.1304	1.24405	1.08598	1.16701	0.0517631	1.16501	0.111773
SPAC1486.01	0.279692	0.204138	0.453932	0.373042	0.241915	0.0534247	0.413487	0.0571983
SPAC1486.02c	0.758774	0.718411	0.859206	0.865816	0.738593	0.0285409	0.862511	0.00467397
SPAC1486.04c	1.2157	1.20105	1.12157	1.14882	1.20838	0.0103579	1.1352	0.0192662
SPAC1486.08	0.803801	0.455446	1.04568	0.69915	0.629623	0.246324	0.872417	0.245037
SPAC1486.10	0.412426	0.351593	0.534523	0.4143	0.382009	0.043015	0.474412	0.0850108
SPAC14C4.01c	1.11797	1.1143	1.09688	1.14888	1.11613	0.00259461	1.12288	0.0367685
SPAC14C4.03	1.08631	1.01955	1.10458	1.04785	1.05293	0.0472079	1.07622	0.0401138
SPAC14C4.04	1.03383	0.990758	1.0503	1.03029	1.01229	0.0304573	1.0403	0.0141535
SPAC14C4.05c	1.03975	1.01197	1.07968	1.0565	1.02586	0.0196427	1.06809	0.0163871
SPAC14C4.06c	0.809901	0.862661	0.886886	0.902321	0.836281	0.0373071	0.894603	0.0109144
SPAC14C4.07	1.07956	1.01473	1.05011	1.07619	1.04714	0.0458382	1.06315	0.0184457
SPAC14C4.08	0.965749	1.05883	1.08648	1.04918	1.01229	0.0658173	1.06783	0.0263727
SPAC14C4.09	1.0041	0.955206	1.06213	0.894117	0.979652	0.0345721	0.978124	0.118803
SPAC14C4.10c	1.16945	1.14197	1.1143	1.08511	1.15571	0.0194284	1.0997	0.0206424
SPAC14C4.11	1.2931	1.24775	1.26226	1.35645	1.27043	0.0320704	1.30935	0.0666037
SPAC14C4.12c	0.940481	0.896731	0.915304	0.943916	0.918606	0.0309357	0.92961	0.0202314
SPAC14C4.13	1.07711	1.20398	1.06183	1.05777	1.14054	0.0897055	1.0598	0.00287348
SPAC14C4.14	0.936644	0.724359	0.874687	0.793246	0.830501	0.150108	0.833966	0.0575872
SPAC14C4.15c	1.09143	1.13409	1.12128	1.10998	1.11276	0.0301632	1.11563	0.00798646
SPAC14C4.16	0.954369	0.980681	1.05739	1.01249	0.967525	0.0186051	1.03494	0.0317468
SPAC1527.01	1.06553	1.104	1.0517	1.06419	1.08476	0.0272042	1.05795	0.008831
SPAC1527.02	1.05094	1.03644	1.08202	1.06278	1.04369	0.0102541	1.0724	0.0135993
SPAC1527.03	1.01865	1.07465	1.04026	1.04533	1.04665	0.0396013	1.0428	0.00358449
SPAC1556.01c	1.03663	1.04024	1.03198	1.0276	1.03844	0.00255406	1.02979	0.00309943
SPAC1556.02c	0.996932	0.893307	1.0087	0.981206	0.945119	0.073274	0.994955	0.0194437
SPAC1556.03	1.1511	1.07536	1.08988	1.06896	1.11323	0.0535543	1.07942	0.0147894
SPAC1556.04c	0.980909	1.04605	1.05349	1.06414	1.01348	0.0460624	1.05882	0.0075303
SPAC1556.05c	0.527671	0.546206	0.536525	0.441288	0.536938	0.0131064	0.488906	0.0673426
SPAC1556.08c	0.972727	0.799801	0.933748	0.91494	0.886264	0.122277	0.924344	0.0132994
SPAC1565.01	0.767033	0.831732	0.748492	0.865512	0.799382	0.0457494	0.807002	0.0827458
SPAC1565.02c	1.10923	1.02742	1.07791	1.01473	1.06832	0.0578477	1.04632	0.044671
SPAC1565.03	1.04133	1.03862	1.07173	1.05501	1.03998	0.00191176	1.06337	0.0118219
SPAC1565.04c	0.978528	1.03487	1.05052	1.03269	1.0067	0.039838	1.0416	0.0126025
SPAC1565.07c	0.983703	0.929463	0.963191	0.927552	0.956583	0.0383533	0.945371	0.0252003
SPAC15A10.03c	1.16332	1.08403	1.15801	1.09859	1.12368	0.0560698	1.1283	0.0420102
SPAC15A10.05c	1.15151	1.0528	1.10653	1.10212	1.10216	0.0697987	1.10432	0.00311456
SPAC15A10.06	1.15813	1.18196	1.10645	1.0656	1.17004	0.0168522	1.08603	0.028889
SPAC15A10.07	1.06906	1.06596	1.04844	1.04944	1.06751	0.00219308	1.04894	0.000704072
SPAC15A10.08	1.11913	1.15336	1.09126	1.07217	1.13625	0.0242021	1.08172	0.0134974
SPAC15A10.09c	1.09581	1.09813	1.0835	1.07332	1.09697	0.00163925	1.07841	0.00719277
SPAC15A10.10	1.04373	1.10072	1.06263	1.07539	1.07223	0.0402992	1.06901	0.00902443
SPAC15A10.11	1.10127	1.04732	1.02954	0.967307	1.07429	0.0381487	0.998423	0.0440051
SPAC15A10.15	1.06324	1.1171	1.08074	1.23719	1.09017	0.0380836	1.15897	0.110632
SPAC15A10.16	1.14581	1.16682	1.15586	1.11886	1.15631	0.0148573	1.13736	0.0261602
SPAC15E1.02c	1.03479	0.979786	1.02805	1.03985	1.00729	0.0388953	1.03395	0.00834465
SPAC15E1.04	0.92528	0.964938	0.833015	0.920158	0.945109	0.028042	0.876586	0.0616193
SPAC15E1.05c	1.17147	1.20377	1.19153	1.13557	1.18762	0.0228348	1.16355	0.0395662
SPAC15E1.06	1.06784	1.16222	1.08121	1.0447	1.11503	0.0667371	1.06296	0.0258201
SPAC15E1.07c	1.01938	1.09741	1.05963	1.10042	1.05839	0.0551789	1.08002	0.0288441
SPAC15E1.09	1.04337	1.03545	1.04231	1.02328	1.03941	0.00559914	1.0328	0.0134596
SPAC15F9.01c	1.04477	1.18166	1.08141	1.14523	1.11321	0.0967975	1.11332	0.0451304
SPAC15F9.02	1.08869	1.06355	1.18874	1.15744	1.07612	0.0177818	1.17309	0.0221332
SPAC16.01	1.02908	0.923895	1.09079	1.05363	0.976487	0.0743771	1.07221	0.026278
SPAC16.03c	0.911677	0.912336	0.878847	0.920262	0.912006	0.000465912	0.899554	0.0292846
SPAC16.04	1.1328	1.17445	1.14884	1.1524	1.15363	0.0294441	1.15062	0.00251718
SPAC16.05c	1.41183	1.23136	1.23219	1.19015	1.3216	0.127607	1.21117	0.0297262
SPAC1610.01	1.12654	1.06808	1.04083	1.07061	1.09731	0.0413335	1.05572	0.0210587
SPAC1610.02c	1.08563	0.953466	1.06718	1.11496	1.01955	0.0934509	1.09107	0.0337899
SPAC1610.03c	1.14185	1.02469	1.16673	1.04682	1.08327	0.0828425	1.10677	0.0847869
SPAC1610.04	1.07768	1.05752	1.13252	1.08211	1.0676	0.0142535	1.10731	0.0356488
SPAC1635.01	0.991739	1.10077	1.05144	1.15441	1.04625	0.0770949	1.10292	0.072811
SPAC1639.02c	1.31141	1.47027	1.21765	1.27246	1.39084	0.112329	1.24505	0.0387543
SPAC167.01	1.19287	1.24773	1.05597	1.06595	1.2203	0.0387958	1.06096	0.00705566
SPAC167.04	0.994722	1.10259	1.01741	1.09236	1.04865	0.0762715	1.05488	0.0529937
SPAC167.05	0	0.00154064	0	0	0.000770322	0.0010894	0	0
SPAC167.06c	1.16915	1.10155	1.1686	1.13736	1.13535	0.0477995	1.15298	0.0220928
SPAC167.07c	0.879323	0.86121	0.858089	0.799421	0.870266	0.012808	0.828755	0.0414844
SPAC1687.05	1.11535	1.17682	1.10921	1.12763	1.14608	0.0434728	1.11842	0.0130225
SPAC1687.06c	1.05822	1.06853	1.0961	1.07757	1.06337	0.00729266	1.08683	0.0130968
SPAC1687.07	1.00376	0.995754	1.12443	1.06462	0.999758	0.00566238	1.09452	0.0422972
SPAC1687.08	1.09579	1.09225	1.12675	1.08845	1.09402	0.00250111	1.1076	0.0270809
SPAC1687.09	1.0663	1.10577	1.12128	1.07667	1.08603	0.0279155	1.09897	0.0315428
SPAC1687.10	1.19234	1.16142	1.16364	1.13283	1.17688	0.0218663	1.14823	0.0217864
SPAC1687.13c	1.17636	1.11273	1.07331	1.04583	1.14454	0.044992	1.05957	0.0194347
SPAC1687.14c	1.06349	1.0514	0.991551	1.03174	1.05744	0.00854329	1.01165	0.0284212
SPAC1687.15	1.03952	0.99913	1.04905	1.03709	1.01932	0.0285576	1.04307	0.00846278
SPAC1687.16c	1.07019	1.04296	1.11014	1.02008	1.05657	0.0192596	1.06511	0.0636812
SPAC1687.17c	1.32865	1.27506	1.23838	1.21971	1.30185	0.0378942	1.22904	0.0131953
SPAC1687.19c	1.00759	1.01718	0.978049	1.0809	1.01238	0.00677826	1.02948	0.0727271
SPAC1687.21	1.00798	1.05741	1.04405	1.05411	1.0327	0.0349506	1.04908	0.00711333
SPAC1687.23c	1.03895	0.997938	1.05307	1.00204	1.01844	0.0290008	1.02756	0.0360816
SPAC16A10.02	1.06504	1.08176	1.09932	1.09477	1.0734	0.0118257	1.09704	0.00322376
SPAC16A10.03c	1.10941	1.05694	1.09708	1.05104	1.08318	0.0371025	1.07406	0.0325585
SPAC16A10.04	1.09481	1.12126	1.11094	1.12024	1.10804	0.0187038	1.11559	0.00657893
SPAC16A10.05c	0.902565	0.951261	0.953999	0.962699	0.926913	0.0344329	0.958349	0.00615228
SPAC16C9.01c	1.09893	1.14036	1.07059	1.07293	1.11965	0.0292995	1.07176	0.00165397
SPAC16C9.02c	1.03224	0.95888	1.006	1.02213	0.995558	0.0518709	1.01406	0.0114087
SPAC16C9.04c	1.05917	1.03827	1.06169	1.05372	1.04872	0.0147836	1.05771	0.00563313
SPAC16C9.05	1.00859	1.0998	1.01229	1.03111	1.05419	0.0644929	1.0217	0.0133051
SPAC16C9.06c	1.13981	1.27561	1.04927	1.04385	1.20771	0.0960218	1.04656	0.00383563
SPAC16C9.07	0.937149	1.0522	0.937169	1.07638	0.994677	0.0813559	1.00677	0.0984357
SPAC16E8.01	1.08976	1.05025	1.06086	1.08834	1.07	0.0279332	1.0746	0.019432
SPAC16E8.05c	0.307512	0.341364	0.414519	0.467417	0.324438	0.023937	0.440968	0.037405
SPAC16E8.06c	1.07639	1.02283	1.0441	1.07184	1.04961	0.0378726	1.05797	0.0196161
SPAC16E8.08	1.13244	1.03881	1.10614	1.06164	1.08563	0.0662118	1.08389	0.0314656
SPAC16E8.12c	1.06172	1.1767	1.07984	1.17301	1.11921	0.0813041	1.12642	0.0658824
SPAC16E8.13	1.06143	1.1252	1.14016	1.14111	1.09332	0.0450912	1.14064	0.000670669
SPAC16E8.14c	0.949747	1.01456	0.97079	0.972727	0.982154	0.0458298	0.971759	0.00136926
SPAC16E8.17c	1.06321	1.01498	1.10482	1.05112	1.0391	0.0341025	1.07797	0.0379775
SPAC16E8.18	1.107	1.05323	1.12506	1.09419	1.08012	0.038019	1.10963	0.0218262
SPAC1705.02	1.12962	1.07844	1.13553	1.0839	1.10403	0.0361909	1.10971	0.0365024
SPAC1751.01c	1.11055	1.13903	1.10018	1.11034	1.12479	0.0201434	1.10526	0.00718417
SPAC1751.04	1.00774	0.987427	1.0665	1.01183	0.997582	0.0143617	1.03917	0.0386576
SPAC1782.01	1.15902	1.01967	1.10165	1.06091	1.08934	0.0985349	1.08128	0.0288055
SPAC1782.02c	1.14128	1.1117	1.14471	1.09822	1.12649	0.0209116	1.12146	0.0328711
SPAC1782.04	0.966715	1.00398	0.985381	0.958969	0.985346	0.026349	0.972175	0.0186758
SPAC1782.05	0.831487	0.92102	0.834542	0.916462	0.876254	0.0633092	0.875502	0.057926
SPAC1782.06c	0.955155	1.03364	0.975086	0.982565	0.994395	0.0554945	0.978826	0.00528839
SPAC1782.07	0.509225	0.509272	0.589129	0.754954	0.509249	3.27645e-05	0.672042	0.117256
SPAC1782.08c	1.1894	1.24645	1.10828	1.11999	1.21792	0.0403424	1.11413	0.00827914
SPAC1782.09c	1.09436	1.14635	1.1302	1.16883	1.12035	0.0367664	1.14951	0.0273126
SPAC1782.11	0.415461	0.377518	0.380994	0.354013	0.39649	0.0268302	0.367503	0.0190788
SPAC1783.01	1.17252	1.03729	1.10951	1.06268	1.10491	0.09562	1.0861	0.0331141
SPAC1783.02c	0.937882	1.05312	1.07151	1.01427	0.9955	0.0814849	1.04289	0.0404748
SPAC1783.04c	1.15439	1.07543	1.2035	1.14503	1.11491	0.0558327	1.17427	0.0413453
SPAC1783.05	0.7629	0.985702	1.03243	0.991811	0.874301	0.157545	1.01212	0.0287248
SPAC1783.06c	1.13308	1.07589	1.09259	1.08468	1.10449	0.0404423	1.08863	0.00559351
SPAC1783.07c	0.45234	0.644472	0.282551	0.449122	0.548406	0.135858	0.365837	0.117784
SPAC1783.08c	0.784952	0.863932	0.818517	0.925264	0.824442	0.0558476	0.871891	0.0754818
SPAC1786.01c	1.10476	1.03925	1.14116	1.06127	1.072	0.0463264	1.10122	0.0564906
SPAC1786.02	1.02631	0.956597	1.03943	0.9898	0.991453	0.0492949	1.01462	0.0350969
SPAC1786.04	1.05725	0.99561	1.06188	1.05163	1.02643	0.0435879	1.05676	0.0072472
SPAC17A2.01	1.11683	1.09874	1.10244	1.11298	1.10779	0.0127982	1.10771	0.0074572
SPAC17A2.02c	0.919965	0.84181	1.01209	1.00928	0.880887	0.0552639	1.01069	0.00198262
SPAC17A2.05	1.14628	1.01537	1.07439	1.04094	1.08082	0.0925668	1.05766	0.0236546
SPAC17A2.06c	1.13647	1.27548	1.10845	1.13252	1.20597	0.0982965	1.12049	0.0170167
SPAC17A2.07c	0.923074	0.960048	1.05483	1.0231	0.941561	0.0261451	1.03896	0.0224382
SPAC17A2.09c	1.27409	1.30109	1.06402	1.04898	1.28759	0.0190916	1.0565	0.0106341
SPAC17A2.10c	1.22508	1.28904	1.18422	1.16731	1.25706	0.0452291	1.17577	0.011958
SPAC17A2.11	0.943149	0.972324	0.96157	1.01775	0.957737	0.0206295	0.989658	0.0397235
SPAC17A2.12	1.09438	1.13447	1.06487	1.08976	1.11442	0.0283526	1.07731	0.0176037
SPAC17A2.13c	1.11892	1.09966	1.0934	1.06738	1.10929	0.0136238	1.08039	0.0184017
SPAC17A2.14	1.01435	1.12287	1.07965	1.08156	1.06861	0.0767303	1.08061	0.00134752
SPAC17A5.01	1.11606	1.06238	1.05164	1.04561	1.08922	0.0379584	1.04863	0.00426085
SPAC17A5.02c	1.36212	1.20979	1.10163	1.10651	1.28596	0.107716	1.10407	0.00344897
SPAC17A5.04c	0.895337	0.960021	0.86282	0.873621	0.927679	0.0457385	0.86822	0.00763797
SPAC17A5.05c	1.01907	1.07994	1.05731	1.03127	1.0495	0.0430439	1.04429	0.0184164
SPAC17A5.07c	1.10129	1.10321	1.12762	1.08495	1.10225	0.00135568	1.10629	0.0301727
SPAC17A5.08	1.24646	1.25105	1.14236	1.20954	1.24875	0.00324742	1.17595	0.0475026
SPAC17A5.09c	1.1912	1.16595	1.16474	1.12267	1.17858	0.0178504	1.1437	0.0297493
SPAC17A5.10	1.07557	1.02989	1.03033	1.02679	1.05273	0.0323055	1.02856	0.00250752
SPAC17A5.11	1.07153	1.12616	1.1008	1.07889	1.09884	0.0386303	1.08984	0.015494
SPAC17A5.14	1.18063	1.21954	0.960218	1.07213	1.20009	0.0275165	1.01617	0.0791322
SPAC17A5.16	0.841256	0.78771	0.696869	0.568587	0.814483	0.0378625	0.632728	0.0907094
SPAC17A5.18c	1.10019	1.10254	1.1071	1.12292	1.10137	0.00165751	1.11501	0.0111876
SPAC17C9.05c	1.05309	1.05119	1.0531	1.09619	1.05214	0.00134026	1.07464	0.030469
SPAC17C9.07	1.0042	1.03518	1.04957	1.05712	1.01969	0.021909	1.05335	0.00533958
SPAC17C9.08	0.946271	1.04152	1.00942	1.03615	0.993897	0.0673522	1.02279	0.0189065
SPAC17C9.09c	1.0916	1.03067	1.10422	1.10374	1.06114	0.0430828	1.10398	0.000337639
SPAC17C9.10	1.01677	1.0764	1.08356	1.05304	1.04658	0.0421615	1.0683	0.0215796
SPAC17C9.11c	1.10468	1.16127	1.14393	1.18909	1.13298	0.0400198	1.16651	0.0319277
SPAC17C9.14	0.877364	0.963774	0.907448	1.01064	0.920569	0.0611006	0.959043	0.0729657
SPAC17C9.15c	0.831084	0.974673	0.822115	0.911713	0.902879	0.101533	0.866914	0.0633554
SPAC17C9.16c	1.02482	0.99079	1.03174	1.0199	1.00781	0.0240647	1.02582	0.00837432
SPAC17D4.01	1.17406	1.19291	1.14046	1.13037	1.18349	0.0133242	1.13541	0.00714056
SPAC17D4.03c	1.06437	1.1089	1.0509	1.06829	1.08664	0.0314895	1.0596	0.0122973
SPAC17D4.04	1.14948	1.20048	1.11379	1.16404	1.17498	0.0360644	1.13891	0.0355346
SPAC17G6.02c	1.13227	1.16165	1.09793	1.10789	1.14696	0.020774	1.10291	0.00704499
SPAC17G6.03	0.971377	1.07543	1.01626	1.09929	1.0234	0.0735739	1.05778	0.0587099
SPAC17G6.04c	1.09938	1.11025	1.11146	1.07835	1.10482	0.00768861	1.09491	0.0234139
SPAC17G6.05c	0.976175	1.18539	0.988042	1.06456	1.08078	0.14794	1.0263	0.0541054
SPAC17G6.06	0.965818	1.07988	1.11231	1.09865	1.02285	0.0806549	1.10548	0.00965719
SPAC17G6.08	1.17955	1.0584	1.10223	1.08206	1.11898	0.0856661	1.09214	0.0142673
SPAC17G6.13	1.09192	1.07791	1.11071	1.10498	1.08491	0.0099069	1.10784	0.0040543
SPAC17G6.15c	0.729778	0.785063	0.845478	0.804563	0.757421	0.039093	0.82502	0.0289312
SPAC17G6.17	0.941052	0.900153	0.946213	0.929526	0.920603	0.0289202	0.93787	0.0117999
SPAC17G8.05	0.696256	0.713652	0.751263	0.700873	0.704954	0.0123007	0.726068	0.0356311
SPAC17G8.06c	0.227519	0.154524	0.22615	0.161467	0.191021	0.0516149	0.193808	0.0457381
SPAC17G8.07	1.11998	1.04962	1.11769	1.09926	1.0848	0.0497504	1.10848	0.0130304
SPAC17G8.08c	1.05438	1.0526	1.05073	1.06675	1.05349	0.00125939	1.05874	0.0113275
SPAC17G8.09	1.12166	1.17425	1.0708	1.07533	1.14796	0.0371923	1.07306	0.00320085
SPAC17G8.10c	1.22052	1.20763	1.18246	1.11658	1.21408	0.00911774	1.14952	0.0465801
SPAC17G8.11c	1.31402	1.20095	1.23809	1.13833	1.25749	0.0799579	1.18821	0.0705356
SPAC17G8.13c	1.35058	1.42118	1.30244	1.51213	1.38588	0.0499195	1.40728	0.148269
SPAC17G8.14c	1.04948	1.03434	1.09661	1.07905	1.04191	0.0107107	1.08783	0.0124187
SPAC17H9.01	1.0073	1.10394	1.03305	1.04024	1.05562	0.0683327	1.03664	0.00508792
SPAC17H9.03c	1.12377	1.00272	1.09748	1.04767	1.06325	0.0855938	1.07257	0.0352238
SPAC17H9.04c	1.12843	1.02906	0.975295	0.939366	1.07874	0.0702634	0.957331	0.0254054
SPAC17H9.06c	1.08707	1.10677	1.09036	1.01394	1.09692	0.0139348	1.05215	0.054033
SPAC17H9.08	0.429312	0.442679	0.746182	0.720405	0.435996	0.00945244	0.733293	0.018227
SPAC17H9.09c	0.880008	0.936023	0.925171	0.963171	0.908016	0.0396083	0.944171	0.02687
SPAC17H9.10c	0.716864	0.816909	0.746547	0.825889	0.766886	0.0707426	0.786218	0.0561033
SPAC17H9.11	1.0164	1.12939	1.0483	1.09726	1.07289	0.0798935	1.07278	0.0346219
SPAC17H9.12c	1.06098	1.04308	1.07989	1.05874	1.05203	0.0126561	1.06931	0.0149568
SPAC17H9.13c	0.19515	0.146663	0.343944	0.333283	0.170906	0.0342853	0.338613	0.0075379
SPAC17H9.14c	1.08961	1.01403	1.04717	1.04732	1.05182	0.0534493	1.04725	0.000110278
SPAC17H9.19c	0.737452	0.791178	0.819073	0.844374	0.764315	0.0379901	0.831723	0.0178905
SPAC1805.01c	0.967116	0.902179	1.02709	0.950243	0.934647	0.0459177	0.988666	0.0543388
SPAC1805.02c	1.00309	0.945371	1.05133	1.03387	0.974229	0.0408115	1.0426	0.0123462
SPAC1805.03c	1.12931	1.15128	1.13331	1.34294	1.1403	0.0155355	1.23812	0.148237
SPAC1805.04	1.0697	1.00667	1.06447	0.995305	1.03818	0.0445694	1.02989	0.0489088
SPAC1805.05	0.995883	1.07729	1.03205	1.07641	1.03658	0.057561	1.05423	0.0313616
SPAC1805.06c	1.08734	1.0561	1.12823	1.14879	1.07172	0.0220955	1.13851	0.0145367
SPAC1805.07c	1.00266	1.18167	1.17298	1.04097	1.09216	0.126582	1.10697	0.0933468
SPAC1805.08	1.05671	1.09106	1.04874	1.0739	1.07388	0.0242892	1.06132	0.0177935
SPAC1805.09c	1.1758	1.16732	1.14482	1.12893	1.17156	0.00599582	1.13688	0.0112326
SPAC1805.10	0.991512	1.06782	0.925148	1.07981	1.02967	0.0539604	1.00248	0.109362
SPAC1805.11c	1.00179	0.989257	0.988302	0.95949	0.995522	0.00886094	0.973896	0.0203733
SPAC1805.12c	1.03582	0.963485	1.08394	1.09642	0.999652	0.0511488	1.09018	0.00882306
SPAC1805.14	0.959468	0.933788	1.02051	0.965952	0.946628	0.0181582	0.993229	0.0385759
SPAC1805.15c	1.21492	1.21657	1.15775	1.05525	1.21575	0.00116769	1.1065	0.0724832
SPAC1805.16c	1.00729	0.886491	1.00397	1.03607	0.946888	0.0854142	1.02002	0.0227006
SPAC1834.03c	1.09296	1.16387	1.11626	1.11521	1.12842	0.0501435	1.11573	0.000742739
SPAC1834.04	1.21842	1.23211	1.14639	1.09203	1.22527	0.00968118	1.11921	0.0384396
SPAC1834.05	1.02776	1.06282	1.03521	1.04265	1.04529	0.0247962	1.03893	0.00526449
SPAC1834.07	1.08692	1.01421	1.08783	1.08442	1.05057	0.0514138	1.08613	0.00241143
SPAC1834.08	1.16146	1.07482	1.07721	1.02587	1.11814	0.0612622	1.05154	0.0363064
SPAC1834.09	0.993801	1.06073	1.00958	1.03221	1.02726	0.0473232	1.02089	0.0160009
SPAC1834.10c	1.0174	1.02009	0.94043	0.988999	1.01875	0.00190265	0.964715	0.0343433
SPAC1851.02	1.09107	1.08594	1.15094	1.13031	1.08851	0.00362714	1.14063	0.0145866
SPAC1851.03	0.766735	0.774065	0.778024	0.818435	0.7704	0.00518311	0.798229	0.0285744
SPAC1851.04c	1.02614	0.930146	0.810864	0.848054	0.978143	0.0678787	0.829459	0.0262972
SPAC186.01	1.0316	0.975026	1.034	1.00412	1.00331	0.0400011	1.01906	0.0211284
SPAC186.02c	1.07966	1.14542	1.06794	1.09819	1.11254	0.0464954	1.08307	0.021387
SPAC186.03	1.03844	1.01656	1.08822	1.0347	1.0275	0.015472	1.06146	0.0378446
SPAC186.05c	0.997519	1.05107	0.94616	1.03621	1.02429	0.0378645	0.991184	0.0636728
SPAC186.06	0.987845	0.9602	1.0238	1.00224	0.974022	0.0195485	1.01302	0.0152452
SPAC186.07c	0.961559	1.02771	0.951721	1.03936	0.994634	0.0467746	0.99554	0.0619688
SPAC186.08c	0.892709	0.992754	0.932198	1.00974	0.942731	0.0707428	0.97097	0.0548319
SPAC186.09	0.917822	0.966085	0.905004	0.967758	0.941954	0.0341274	0.936381	0.0443733
SPAC18B11.02c	1.06526	0.964329	1.07738	1.00049	1.0148	0.0713705	1.03894	0.0543654
SPAC18B11.03c	1.00837	1.04087	1.0916	1.05339	1.02462	0.0229798	1.07249	0.0270211
SPAC18B11.04	1.21816	1.21341	1.16399	1.20492	1.21579	0.00335551	1.18445	0.0289486
SPAC18B11.07c	1.16308	1.12492	1.08976	1.10244	1.144	0.02698	1.0961	0.00896856
SPAC18B11.08c	0.911946	1.01284	0.973381	1.04441	0.962392	0.0713412	1.0089	0.050226
SPAC18B11.09c	1.07813	1.06926	1.08736	1.09473	1.0737	0.00627002	1.09105	0.00521513
SPAC18B11.11	0.932232	0.929029	0.989245	0.970949	0.93063	0.00226528	0.980097	0.0129373
SPAC18G6.01c	1.12893	1.11736	1.19329	1.12454	1.12315	0.00818004	1.15892	0.0486108
SPAC18G6.02c	0.973139	1.0094	1.0048	0.982657	0.991268	0.0256389	0.993728	0.0156571
SPAC18G6.04c	0.91555	0.98499	0.946665	1.07218	0.95027	0.0491015	1.00942	0.0887547
SPAC18G6.05c	1.00541	1.01199	1.00862	1.02195	1.0087	0.00465398	1.01528	0.00942311
SPAC18G6.10	1.20957	1.18641	1.13101	1.11887	1.19799	0.0163775	1.12494	0.00858203
SPAC18G6.12c	0.993517	1.04149	1.02714	1.05598	1.0175	0.0339197	1.04156	0.0203935
SPAC18G6.13	1.01821	1.08425	0.987482	0.984377	1.05123	0.0466928	0.985929	0.00219575
SPAC18G6.15	0.886848	0.967445	0.953501	0.907455	0.927147	0.0569905	0.930478	0.0325598
SPAC1952.02	0.998397	0.991588	0.993974	0.957704	0.994992	0.00481476	0.975839	0.0256468
SPAC1952.03	0.645841	0.690739	0.652983	0.656376	0.66829	0.0317473	0.65468	0.00239876
SPAC1952.05	1.54211	1.33034	1.34831	1.28812	1.43622	0.149749	1.31822	0.0425631
SPAC1952.06c	0.952737	1.05698	1.04165	1.06259	1.00486	0.0737118	1.05212	0.0148065
SPAC1952.07	1.0814	1.17643	1.10229	1.17753	1.12891	0.067192	1.13991	0.0532051
SPAC1952.08c	1.21284	1.08594	1.16394	1.07296	1.14939	0.0897337	1.11845	0.064332
SPAC1952.09c	1.11176	1.1075	1.10264	1.08179	1.10963	0.00301603	1.09221	0.0147466
SPAC1952.10c	1.32375	1.25505	1.22302	1.17879	1.2894	0.0485784	1.20091	0.0312802
SPAC1952.11c	0.958499	0.965909	1.01743	1.00925	0.962204	0.00523996	1.01334	0.00578635
SPAC1952.12c	1.1295	1.06886	1.11165	1.10122	1.09918	0.042876	1.10644	0.00737496
SPAC1952.15c	1.14853	1.13476	1.11381	1.11647	1.14165	0.00973604	1.11514	0.00188005
SPAC1952.16	1.09621	1.02058	1.07169	0.980726	1.05839	0.0534814	1.02621	0.0643245
SPAC1952.17c	1.09196	1.05541	1.11967	1.09248	1.07369	0.0258469	1.10607	0.0192269
SPAC19A8.01c	1.02407	1.13467	1.03672	1.06605	1.07937	0.0782072	1.05139	0.0207347
SPAC19A8.02	1.04875	1.01466	1.00467	0.997778	1.0317	0.0241049	1.00123	0.0048768
SPAC19A8.03	1.08024	1.13991	1.13401	1.10115	1.11008	0.042193	1.11758	0.023234
SPAC19A8.04	1.06734	1.06668	1.0381	1.13554	1.06701	0.000466105	1.08682	0.0688995
SPAC19A8.05c	1.19097	1.26147	1.16767	1.12748	1.22622	0.0498495	1.14758	0.0284142
SPAC19A8.08	1.19004	1.14713	1.01297	0.955259	1.16859	0.0303399	0.984115	0.0408089
SPAC19A8.10	0.981746	0.926924	1.03819	1.06656	0.954335	0.0387654	1.05238	0.0200592
SPAC19A8.11c	0.980259	1.08496	0.466327	0.4957	1.03261	0.0740314	0.481013	0.0207701
SPAC19A8.14	1.16241	1.14208	1.17871	1.16045	1.15224	0.0143709	1.16958	0.0129115
SPAC19B12.04	0.984464	1.03324	0.996505	1.07108	1.00885	0.0344874	1.03379	0.0527308
SPAC19B12.06c	1.12506	1.05633	1.14103	1.14647	1.0907	0.0485946	1.14375	0.00384266
SPAC19B12.07c	1.0552	1.08501	1.04397	1.0501	1.0701	0.0210726	1.04704	0.00433481
SPAC19B12.08	1.08869	1.08562	1.10721	1.12915	1.08715	0.00216614	1.11818	0.0155119
SPAC19B12.09	0.888858	0.894014	1.05421	1.04214	0.891436	0.00364577	1.04817	0.00853636
SPAC19B12.10	0.940309	1.00904	0.844916	0.928394	0.974676	0.0486035	0.886655	0.0590278
SPAC19B12.11c	0.835382	0.893333	0.925566	0.846439	0.864358	0.040978	0.886002	0.0559519
SPAC19B12.12c	1.14087	1.07776	1.14233	1.13344	1.10931	0.044623	1.13788	0.00628424
SPAC19D5.01	0.974206	1.04448	1.0341	1.06254	1.00934	0.0496892	1.04832	0.0201072
SPAC19D5.02c	1.16853	1.12431	1.15902	1.11207	1.14642	0.0312709	1.13555	0.0331986
SPAC19D5.03	0.824239	1.0683	0.97298	1.05103	0.946268	0.172575	1.012	0.0551893
SPAC19D5.06c	0.924712	0.999211	1.05189	0.942139	0.961962	0.0526783	0.997016	0.0776078
SPAC19D5.07	1.05326	1.18966	1.11405	1.10676	1.12146	0.0964529	1.1104	0.00515847
SPAC19D5.11c	1.06764	1.04594	1.10037	1.10092	1.05679	0.0153443	1.10064	0.000387026
SPAC19E9.01c	1.03802	1.04978	1.02157	1.04535	1.0439	0.00831105	1.03346	0.016809
SPAC19E9.02	1.04634	1.13474	1.07188	1.20116	1.09054	0.0625047	1.13652	0.0914144
SPAC19E9.03	1.02287	0.942702	1.05585	1.05107	0.982787	0.0566889	1.05346	0.00338
SPAC19G12.02c	0.978028	1.09479	1.03642	1.02438	1.03641	0.0825619	1.0304	0.00851357
SPAC19G12.03	1.0081	1.03795	0.901675	1.05183	1.02303	0.021107	0.976751	0.106173
SPAC19G12.04	1.05054	1.15327	1.14341	1.14098	1.10191	0.072642	1.1422	0.0017192
SPAC19G12.05	0.487524	0.491505	0.551982	0.518191	0.489514	0.00281452	0.535087	0.0238941
SPAC19G12.08	1.19698	1.06531	0.968639	0.91466	1.13114	0.093103	0.941649	0.0381686
SPAC19G12.09	1.31899	1.26409	1.28987	1.17317	1.29154	0.0388179	1.23152	0.0825182
SPAC19G12.11	0.821955	0.777251	0.818883	0.788394	0.799603	0.0316104	0.803638	0.0215586
SPAC19G12.12	1.12471	1.07317	1.12508	1.08212	1.09894	0.0364447	1.1036	0.030372
SPAC19G12.13c	1.11426	1.08242	1.02253	1.08161	1.09834	0.0225174	1.05207	0.0417705
SPAC19G12.15c	0.673308	0.638539	0.513949	0.485431	0.655923	0.0245855	0.49969	0.0201656
SPAC19G12.16c	0.976584	0.999652	0.989813	1.08887	0.988118	0.0163122	1.03934	0.0700464
SPAC1A6.01c	0.982506	1.04496	1.03552	1.00515	1.01373	0.0441619	1.02034	0.0214748
SPAC1A6.03c	1.00423	1.05081	1.02718	1.11896	1.02752	0.0329367	1.07307	0.0649026
SPAC1A6.04c	0.510397	0.862171	0.762664	0.7713	0.686284	0.248742	0.766982	0.00610719
SPAC1A6.05c	1.23984	1.03175	1.1677	1.11063	1.1358	0.147144	1.13916	0.0403519
SPAC1A6.06c	1.10135	1.04334	1.11835	1.04989	1.07235	0.0410193	1.08412	0.0484042
SPAC1A6.07	1.04157	1.11321	1.08853	1.1399	1.07739	0.050662	1.11422	0.0363243
SPAC1A6.08c	1.0297	0.952414	1.03106	0.984696	0.991058	0.05465	1.00788	0.032783
SPAC1A6.09c	1.07197	1.10854	1.07286	1.07187	1.09026	0.0258574	1.07236	0.000697691
SPAC1A6.10	0.993961	0.999138	1.03749	1.03378	0.996549	0.00366057	1.03563	0.00262555
SPAC1B1.02c	1.0143	1.03791	1.00519	1.02917	1.0261	0.0166953	1.01718	0.0169582
SPAC1B1.04c	1.36399	1.21533	1.23932	1.18491	1.28966	0.105116	1.21212	0.0384773
SPAC1B2.04	0.89287	0.690915	1.05177	0.848813	0.791892	0.142803	0.950292	0.143514
SPAC1B3.01c	1.02366	0.992738	0.702505	0.730636	1.0082	0.0218618	0.716571	0.0198914
SPAC1B3.02c	1.16837	1.17224	1.09953	1.19476	1.17031	0.00273739	1.14714	0.067336
SPAC1B3.03c	1.12972	1.06305	1.1326	1.10181	1.09638	0.0471454	1.1172	0.0217718
SPAC1B3.04c	0.939751	0.943059	0.987622	0.970782	0.941405	0.0023392	0.979202	0.0119077
SPAC1B3.05	1.15285	1.09135	1.12074	1.13398	1.1221	0.0434856	1.12736	0.00936391
SPAC1B3.06c	1.05943	1.06743	1.07324	1.05231	1.06343	0.00566208	1.06278	0.0147993
SPAC1B3.07c	1.12587	1.0859	1.05222	1.06231	1.10588	0.0282647	1.05727	0.00713735
SPAC1B3.08	1.1147	1.05501	1.1431	1.09406	1.08485	0.0422074	1.11858	0.0346748
SPAC1B3.10c	1.06122	1.05311	0.997958	1.05191	1.05716	0.00573033	1.02493	0.0381475
SPAC1B3.15c	0.904656	1.07457	0.985029	1.06033	0.989611	0.120145	1.02268	0.0532489
SPAC1B3.16c	1.23864	1.13635	1.08033	1.11046	1.18749	0.0723292	1.09539	0.0213097
SPAC1B3.17	1.15208	1.11109	1.08046	1.03791	1.13159	0.0289838	1.05918	0.0300867
SPAC1B9.02c	1.13123	1.02968	1.19678	1.1431	1.08045	0.071806	1.16994	0.0379583
SPAC1D4.01	0.918188	0.990992	0.933401	0.964917	0.95459	0.0514799	0.949159	0.0222851
SPAC1D4.02c	1.1114	1.06278	1.15256	1.04436	1.08709	0.0343792	1.09846	0.0765086
SPAC1D4.03c	1.1829	1.22245	1.1147	1.21766	1.20268	0.0279644	1.16618	0.0728038
SPAC1D4.05c	0.943082	1.03814	1.01864	1.0821	0.990609	0.0672133	1.05037	0.0448712
SPAC1D4.06c	0.718893	0.839488	0.761244	0.787873	0.77919	0.0852735	0.774558	0.018829
SPAC1D4.09c	1.08029	1.10336	1.19556	1.12395	1.09182	0.0163129	1.15976	0.0506373
SPAC1D4.11c	0.991322	1.01652	0.976159	1.05204	1.00392	0.0178189	1.0141	0.0536537
SPAC1D4.13	1.06912	1.08002	1.10001	1.11073	1.07457	0.00770229	1.10537	0.00757684
SPAC1F12.04c	1.11914	1.04991	1.15344	1.06801	1.08453	0.0489543	1.11073	0.0604096
SPAC1F12.05	0.895894	0.96652	1.02615	1.02906	0.931207	0.0499404	1.02761	0.00205733
SPAC1F12.06c	1.13724	1.08752	1.0859	1.0834	1.11238	0.0351532	1.08465	0.00176217
SPAC1F12.10c	1.14908	1.17628	1.13271	1.12522	1.16268	0.019236	1.12897	0.00529381
SPAC1F3.03	1.05581	1.02751	1.00886	1.07254	1.04166	0.0200078	1.0407	0.0450255
SPAC1F3.05	1.02079	1.00901	1.02994	0.994199	1.0149	0.00832913	1.01207	0.0252746
SPAC1F3.06c	1.09528	1.0422	1.11042	1.06486	1.06874	0.0375349	1.08764	0.0322103
SPAC1F3.07c	0.358482	0.45548	0.287217	0.371905	0.406981	0.0685885	0.329561	0.0598832
SPAC1F3.09	1.01642	1.18143	1.05136	1.03442	1.09892	0.116676	1.04289	0.0119765
SPAC1F3.10c	1.28659	1.27064	1.19565	1.23958	1.27862	0.0112777	1.21762	0.0310613
SPAC1F5.03c	1.16661	1.17632	1.0977	1.11736	1.17147	0.00686917	1.10753	0.0139012
SPAC1F5.05c	1.14131	1.18277	1.05014	1.04838	1.16204	0.029316	1.04926	0.00124462
SPAC1F5.07c	1.04533	1.15126	1.0639	1.14618	1.0983	0.0748996	1.10504	0.0581774
SPAC1F5.08c	0.856713	1.07784	0.955768	1.03125	0.967276	0.15636	0.99351	0.0533743
SPAC1F5.09c	1.10234	1.05033	1.08393	1.12988	1.07633	0.0367754	1.1069	0.0324871
SPAC1F5.10	0.52229	0.543438	0.567908	0.546772	0.532864	0.0149541	0.55734	0.0149453
SPAC1F7.01c	0.979854	0.89758	0.992602	0.898312	0.938717	0.0581769	0.945457	0.066673
SPAC1F7.06	1.09165	1.13232	1.12684	1.10715	1.11199	0.0287562	1.11699	0.0139212
SPAC1F7.07c	1.08851	1.16743	1.07536	1.14298	1.12797	0.0558052	1.10917	0.0478105
SPAC1F7.08	1.04209	1.03841	1.00693	1.00592	1.04025	0.00260779	1.00643	0.000713169
SPAC1F7.09c	1.26565	1.20793	1.22653	1.184	1.23679	0.0408154	1.20527	0.0300755
SPAC1F7.10	1.11915	1.08848	1.15529	1.06168	1.10382	0.0216862	1.10849	0.0661878
SPAC1F7.11c	1.02147	1.12527	1.06988	1.14746	1.07337	0.0734013	1.10867	0.0548514
SPAC1F7.12	0.978787	1.02555	1.02205	0.986194	1.00217	0.033067	1.00412	0.0253554
SPAC1F8.01	1.05495	0.999941	1.06269	1.05376	1.02745	0.0388973	1.05822	0.00631715
SPAC1F8.02c	0.833312	1.01729	0.865833	1.06728	0.925301	0.130092	0.966557	0.142446
SPAC1F8.03c	1.0742	1.18657	1.19074	1.09023	1.13038	0.079455	1.14048	0.0710677
SPAC1F8.04c	0.98838	1.0512	0.998232	1.01336	1.01979	0.0444212	1.0058	0.0107
SPAC1F8.05	0.993491	0.967885	1.01703	1.00432	0.980688	0.0181062	1.01067	0.0089883
SPAC1F8.06	0.781133	0.954235	1.02028	0.998564	0.867684	0.122401	1.00942	0.0153561
SPAC1F8.08	1.04124	0.957946	1.06791	1.03274	0.999595	0.0589009	1.05032	0.0248667
SPAC20G4.01	0.969745	1.02147	1.00443	1.02503	0.995607	0.036574	1.01473	0.0145715
SPAC20G4.02c	1.15689	1.2018	1.15002	1.18221	1.17935	0.0317565	1.16611	0.022767
SPAC20G4.03c	1.03496	1.0959	1.08528	1.14977	1.06543	0.043091	1.11752	0.0455993
SPAC20G4.04c	1.10233	1.05659	1.08231	1.13764	1.07946	0.0323422	1.10998	0.0391223
SPAC20G4.05c	1.02768	1.09684	0.999673	1.03839	1.06226	0.0489009	1.01903	0.027376
SPAC20G4.08	1.24684	1.19619	1.18993	1.1387	1.22152	0.0358164	1.16432	0.0362236
SPAC20G8.02	1.29457	1.28442	1.24458	1.19204	1.28949	0.00717691	1.21831	0.0371464
SPAC20G8.04c	1.0663	1.1358	1.18221	1.15106	1.10105	0.0491472	1.16663	0.0220232
SPAC20G8.07c	1.06924	1.1306	1.06106	1.1424	1.09992	0.043385	1.10173	0.0575186
SPAC20G8.08c	1.12593	1.1279	1.08868	1.11047	1.12691	0.00139319	1.09958	0.0154058
SPAC20G8.09c	1.13115	1.10973	1.18624	1.1438	1.12044	0.0151434	1.16502	0.0300118
SPAC20G8.10c	1.20829	1.19432	1.17676	1.15716	1.20131	0.00988058	1.16696	0.0138561
SPAC20H4.02	0.596746	0.701156	0.487118	0.539094	0.648951	0.0738293	0.513106	0.0367531
SPAC20H4.03c	0.953917	0.899481	0.895381	0.92335	0.926699	0.038492	0.909365	0.0197772
SPAC20H4.04	1.00302	1.04188	1.06086	1.0579	1.02245	0.027481	1.05938	0.00209144
SPAC20H4.05c	1.6001	1.06558	1.01093	1.07134	1.33284	0.377965	1.04114	0.0427128
SPAC20H4.06c	1.04273	1.10865	1.07772	1.02669	1.07569	0.0466119	1.0522	0.0360884
SPAC20H4.07	0.855848	1.00063	0.84216	1.08173	0.92824	0.102378	0.961946	0.169402
SPAC20H4.08	1.0417	1.06329	1.03211	1.01516	1.05249	0.0152636	1.02363	0.0119891
SPAC20H4.09	1.06173	1.05597	1.07293	1.05011	1.05885	0.00407502	1.06152	0.0161364
SPAC20H4.10	1.15638	1.12978	1.11704	1.03686	1.14308	0.0188087	1.07695	0.0566995
SPAC20H4.11c	1.085	1.07186	1.05913	1.03103	1.07843	0.00929342	1.04508	0.0198754
SPAC212.01c	1.03886	0.973185	1.00402	0.986075	1.00602	0.0464385	0.995048	0.0126901
SPAC212.02	1.08377	1.02929	1.0924	1.06694	1.05653	0.0385199	1.07967	0.0180016
SPAC212.03	1.01132	1.13731	1.02392	1.06569	1.07431	0.0890891	1.04481	0.0295418
SPAC212.04c	1.01105	1.01209	0.968924	1.01903	1.01157	0.000733663	0.993977	0.0354308
SPAC212.08c	0.985835	0.955615	0.963805	1.00034	0.970725	0.0213693	0.982071	0.0258317
SPAC21E11.03c	1.21833	1.26721	1.26332	1.2543	1.24277	0.0345612	1.25881	0.00637475
SPAC21E11.04	0.973684	0.906352	1.05559	0.945607	0.940018	0.0476109	1.0006	0.0777684
SPAC21E11.05c	1.14091	1.01493	1.09753	1.04909	1.07792	0.0890824	1.07331	0.0342521
SPAC222.04c	0.716509	0.749791	0.780275	0.849435	0.73315	0.0235333	0.814855	0.0489037
SPAC222.05c	0.944615	0.862347	0.888625	0.936979	0.903481	0.0581722	0.912802	0.0341915
SPAC222.07c	1.39819	1.36741	1.37632	1.21196	1.3828	0.0217646	1.29414	0.116218
SPAC222.08c	0.751067	0.734948	0.710047	0.723084	0.743008	0.0113982	0.716565	0.00921855
SPAC222.13c	1.13202	1.17976	1.19431	1.16793	1.15589	0.0337535	1.18112	0.0186535
SPAC222.14c	1.12784	1.1377	1.09345	1.09589	1.13277	0.00696723	1.09467	0.00172701
SPAC222.15	1.07251	0.93317	1.06788	1.04777	1.00284	0.0985318	1.05782	0.0142212
SPAC227.01c	1.02923	0.999809	1.04261	1.05526	1.01452	0.0208011	1.04894	0.00894631
SPAC227.03c	1.14092	1.22092	1.13412	1.13361	1.18092	0.0565722	1.13386	0.000359841
SPAC227.04	1.20262	1.1181	1.16659	1.05973	1.16036	0.0597639	1.11316	0.0755635
SPAC227.05	1.26735	1.31682	1.26153	1.30029	1.29209	0.0349819	1.28091	0.0274093
SPAC227.06	1.27809	1.16229	1.22235	1.11946	1.22019	0.0818783	1.1709	0.0727494
SPAC227.07c	1.06711	1.0712	1.09624	1.06615	1.06916	0.00288867	1.0812	0.0212734
SPAC227.10	1.17034	1.21483	1.1825	1.12446	1.19259	0.0314628	1.15348	0.0410384
SPAC227.11c	1.0716	1.00925	1.05233	1.11758	1.04042	0.0440887	1.08496	0.0461386
SPAC227.13c	1.19566	1.22074	1.15373	1.15472	1.2082	0.0177332	1.15423	0.00070518
SPAC227.14	0.778877	0.745977	0.669756	0.751546	0.762427	0.0232638	0.710651	0.0578339
SPAC227.15	1.05458	1.07179	1.05812	1.13129	1.06319	0.012168	1.0947	0.0517397
SPAC227.17c	0.544622	0.619377	0.693143	0.65456	0.581999	0.0528597	0.673851	0.0272827
SPAC227.18	0.896429	1.01675	1.0668	1.00535	0.95659	0.0850808	1.03608	0.0434474
SPAC22A12.01c	0.875331	0.921326	0.88731	0.96797	0.898328	0.0325237	0.92764	0.0570351
SPAC22A12.02c	1.01512	1.03546	1.0607	1.0418	1.02529	0.0143816	1.05125	0.0133648
SPAC22A12.03c	1.00936	1.08327	1.02944	1.04433	1.04631	0.0522624	1.03689	0.0105258
SPAC22A12.04c	0.82022	0.845791	0.854114	0.861078	0.833005	0.0180812	0.857596	0.00492411
SPAC22A12.06c	1.15596	1.1783	1.16901	1.17339	1.16713	0.0157931	1.1712	0.00309251
SPAC22A12.07c	0.864676	0.848248	0.878221	0.844577	0.856462	0.0116163	0.861399	0.0237901
SPAC22A12.10	1.11225	1.13021	1.15356	1.07001	1.12123	0.0127053	1.11178	0.0590758
SPAC22A12.11	1.0673	1.15109	1.07481	1.11583	1.1092	0.0592468	1.09532	0.0290035
SPAC22A12.14c	1.07472	1.10497	1.08712	1.11054	1.08984	0.0213882	1.09883	0.0165599
SPAC22A12.16	1.04972	1.06601	1.07053	1.06714	1.05787	0.0115176	1.06884	0.0023975
SPAC22A12.17c	1.02511	1.0952	1.08523	1.05025	1.06015	0.0495651	1.06774	0.0247322
SPAC22E12.01	0.978347	0.95835	0.979058	1.00086	0.968348	0.0141398	0.989957	0.0154135
SPAC22E12.03c	0.756215	0.844157	0.719679	0.767346	0.800186	0.0621845	0.743513	0.0337059
SPAC22E12.04	0.920458	0.955336	1.04693	0.994564	0.937897	0.0246626	1.02075	0.0370275
SPAC22E12.05c	1.03736	1.05683	1.05881	1.06551	1.04709	0.0137692	1.06216	0.00473785
SPAC22E12.06c	1.06584	1.11811	1.09244	1.09049	1.09197	0.0369616	1.09146	0.00138229
SPAC22E12.11c	1.03571	1.05633	1.05257	1.04545	1.04602	0.0145806	1.04901	0.00503752
SPAC22E12.14c	0.959738	0.874053	0.971139	0.985989	0.916896	0.0605881	0.978564	0.0105007
SPAC22E12.19	1.04822	1.0812	1.09928	1.11614	1.06471	0.0233148	1.10771	0.0119202
SPAC22F3.02	0.912797	1.06314	1.07128	1.09399	0.987966	0.106306	1.08263	0.0160616
SPAC22F3.03c	1.05545	0.993495	1.01467	1.0377	1.02447	0.0438065	1.02619	0.0162827
SPAC22F3.04	1.09669	1.0931	1.05019	1.04236	1.09489	0.00254474	1.04627	0.00553969
SPAC22F3.06c	0.954504	0.885186	1.00265	0.952398	0.919845	0.0490152	0.977526	0.0355372
SPAC22F3.07c	1.01646	1.03264	1.03408	1.05226	1.02455	0.0114457	1.04317	0.0128551
SPAC22F3.08c	0.798828	0.747823	0.870065	0.829252	0.773325	0.0360657	0.849659	0.0288591
SPAC22F3.09c	0.485791	0.725352	0.743304	0.674738	0.605571	0.169395	0.709021	0.0484839
SPAC22F3.10c	0.495801	0.502012	0.50973	0.577695	0.498907	0.00439181	0.543713	0.0480582
SPAC22F3.11c	1.17394	1.11361	1.1264	1.06999	1.14377	0.0426632	1.09819	0.0398868
SPAC22F3.12c	1.04533	1.03392	1.06894	1.04266	1.03963	0.00806811	1.0558	0.018577
SPAC22F3.13	0.959778	0.990082	1.02452	0.980307	0.97493	0.0214282	1.00241	0.0312629
SPAC22F8.02c	0.992379	0.973095	0.815646	0.971303	0.982737	0.013636	0.893474	0.110067
SPAC22F8.03c	1.00153	1.04511	1.00099	1.03376	1.02332	0.030816	1.01737	0.0231668
SPAC22F8.04	0.740406	0.715445	0.714058	0.720378	0.727926	0.01765	0.717218	0.00446897
SPAC22F8.05	1.13265	1.12879	1.02204	1.10721	1.13072	0.00272983	1.06463	0.0602226
SPAC22F8.07c	1.10816	1.04948	1.10712	1.07556	1.07882	0.0414948	1.09134	0.0223124
SPAC22F8.09	1.1126	1.13502	1.07965	1.18863	1.12381	0.0158528	1.13414	0.0770598
SPAC22F8.11	0.810939	0.772996	0.805885	0.77181	0.791968	0.0268301	0.788848	0.0240943
SPAC22F8.12c	0.645524	0.736758	0.612482	0.757364	0.691141	0.0645124	0.684923	0.102447
SPAC22G7.01c	1.23365	1.18665	1.21695	1.19004	1.21015	0.0332334	1.2035	0.0190244
SPAC22G7.02	1.14006	1.25012	1.15557	1.19436	1.19509	0.0778233	1.17496	0.027431
SPAC22G7.03	1.06743	1.02535	1.07427	1.03805	1.04639	0.0297561	1.05616	0.0256121
SPAC22G7.04	1.13045	1.05323	1.0899	1.08689	1.09184	0.0546071	1.08839	0.00212726
SPAC22G7.05	1.22354	1.19639	1.20634	1.22081	1.20996	0.0191974	1.21358	0.0102283
SPAC22G7.06c	1.07406	1.08294	1.14936	1.13299	1.0785	0.00627574	1.14118	0.0115762
SPAC22G7.07c	1.02057	1.03099	1.02965	1.04941	1.02578	0.00737051	1.03953	0.0139663
SPAC22G7.08	0.939877	0.982333	0.956533	0.979025	0.961105	0.0300211	0.967779	0.0159041
SPAC22G7.11c	0.875236	0.769354	0.904186	0.88899	0.822295	0.0748702	0.896588	0.0107454
SPAC22H10.02	1.11772	1.12958	1.05744	1.04328	1.12365	0.0083887	1.05036	0.010012
SPAC22H10.03c	0.973473	1.01005	1.00822	1.02143	0.991761	0.025863	1.01482	0.00934616
SPAC22H10.04	1.12073	1.19783	1.11342	1.13048	1.15928	0.0545133	1.12195	0.0120628
SPAC22H10.07	0.861772	0.907181	0.85292	0.850262	0.884477	0.0321085	0.851591	0.00187952
SPAC22H10.08	1.08889	1.047	1.10577	1.05352	1.06795	0.0296222	1.07965	0.0369494
SPAC22H10.09	1.08184	1.06242	1.14079	1.11533	1.07213	0.0137369	1.12806	0.018004
SPAC22H10.11c	0.713948	0.811862	0.742486	0.787636	0.762905	0.0692361	0.765061	0.0319261
SPAC22H10.13	1.12904	1.21207	1.17677	1.12957	1.17055	0.0587148	1.15317	0.0333696
SPAC22H12.01c	1.0749	1.20118	1.10424	1.24066	1.13804	0.0892938	1.17245	0.0964596
SPAC22H12.05c	1.07629	1.01042	1.04879	1.03392	1.04336	0.0465739	1.04136	0.0105143
SPAC23A1.02c	1.28562	1.27055	1.29192	1.22106	1.27809	0.0106593	1.25649	0.0501057
SPAC23A1.03	0.949546	0.91952	1.03152	1.0084	0.934533	0.0212315	1.01996	0.01635
SPAC23A1.04c	1.04915	0.979946	1.0289	1.01376	1.01455	0.0489325	1.02133	0.0107069
SPAC23A1.06c	1.15949	1.06564	1.14483	1.096	1.11256	0.0663589	1.12042	0.0345278
SPAC23A1.07	0.711279	0.65378	0.821763	0.692664	0.68253	0.040658	0.757213	0.0912871
SPAC23A1.09	0.952613	0.792126	0.934912	0.914328	0.87237	0.113481	0.92462	0.0145552
SPAC23A1.11	0.425947	0.301379	0.444105	0.387715	0.363663	0.0880831	0.41591	0.0398733
SPAC23A1.14c	1.06666	1.09787	1.04566	1.05683	1.08227	0.0220682	1.05125	0.00790234
SPAC23A1.16c	1.1348	1.14501	1.14159	1.14891	1.13991	0.0072181	1.14525	0.00517576
SPAC23A1.19c	0	0	0	0	0	0	0	0
SPAC23C11.01	1.12771	1.11947	1.15125	1.0796	1.12359	0.00582663	1.11542	0.0506596
SPAC23C11.02c	0.756051	0.836031	0.803241	0.729054	0.796041	0.0565542	0.766147	0.0524583
SPAC23C11.04c	0.648041	0.712062	0.764411	0.800888	0.680052	0.0452698	0.782649	0.0257933
SPAC23C11.06c	1.01145	0.982217	1.00921	0.957722	0.996833	0.0206701	0.983466	0.0364077
SPAC23C11.07	1.0732	1.04709	1.02153	1.01339	1.06014	0.0184599	1.01746	0.00575756
SPAC23C11.08	0.968516	1.01952	0.994665	1.02148	0.994016	0.0360624	1.00807	0.0189602
SPAC23C11.10	0.715173	0.656405	0.73206	0.594037	0.685789	0.0415548	0.663049	0.0975967
SPAC23C11.13c	1.11061	1.23373	1.12266	1.20529	1.17217	0.0870573	1.16397	0.0584268
SPAC23C11.14	1.17007	1.26034	1.08626	1.10368	1.21521	0.063826	1.09497	0.0123191
SPAC23C11.15	0	0	0.00578797	0	0	0	0.00289398	0.00409271
SPAC23C4.02	1.0626	1.17289	1.12039	1.09944	1.11775	0.0779825	1.10991	0.0148152
SPAC23C4.03	1.2237	1.12035	1.13825	1.13408	1.17203	0.073086	1.13617	0.00295167
SPAC23C4.05c	1.03106	1.02003	1.10317	1.02359	1.02554	0.00779958	1.06338	0.0562718
SPAC23C4.06c	1.30923	1.29382	1.40389	1.38466	1.30153	0.0109003	1.39428	0.0135968
SPAC23C4.07	1.06917	1.09191	1.00245	1.04128	1.08054	0.0160774	1.02187	0.027455
SPAC23C4.08	1.14946	1.09531	1.21588	1.12152	1.12239	0.0382878	1.1687	0.0667203
SPAC23C4.09c	1.03403	1.04329	1.07578	1.05598	1.03866	0.00654577	1.06588	0.0140023
SPAC23C4.12	1.25669	1.2975	1.23161	1.23854	1.2771	0.028854	1.23508	0.00490503
SPAC23C4.16c	1.13075	1.2686	1.12127	1.14081	1.19968	0.0974801	1.13104	0.0138206
SPAC23C4.17	1.17279	1.01281	1.13467	1.00243	1.0928	0.113124	1.06855	0.0935081
SPAC23D3.01	1.11322	1.23304	1.14053	1.11897	1.17313	0.0847243	1.12975	0.0152457
SPAC23D3.03c	1.13194	1.08834	1.18386	1.13973	1.11014	0.0308272	1.16179	0.0312085
SPAC23D3.04c	0.139515	0.161102	0.156456	0.241056	0.150309	0.0152647	0.198756	0.0598212
SPAC23D3.09	0.835042	0.961043	0.769559	0.871016	0.898042	0.089096	0.820288	0.0717403
SPAC23D3.10c	1.10729	1.07018	1.10847	1.10141	1.08874	0.0262434	1.10494	0.00499307
SPAC23D3.11	1.04316	1.01287	0.989836	1.0608	1.02802	0.0214172	1.02532	0.0501787
SPAC23D3.12	1.07172	1.06443	1.04127	1.02322	1.06807	0.00515495	1.03224	0.0127671
SPAC23D3.13c	1.06885	1.08761	1.07111	1.10449	1.07823	0.0132683	1.0878	0.0236043
SPAC23E2.01	1.09189	1.14664	0.906906	0.88833	1.11926	0.0387109	0.897618	0.0131346
SPAC23E2.03c	1.16589	1.04079	1.09526	1.02729	1.10334	0.0884547	1.06127	0.0480566
SPAC23G3.02c	1.04437	1.1063	1.04481	1.08097	1.07533	0.043786	1.06289	0.025573
SPAC23G3.03	1.25536	1.13603	1.18682	1.21499	1.1957	0.0843748	1.2009	0.0199182
SPAC23G3.04	1.13326	1.20522	1.08733	1.15488	1.16924	0.0508808	1.1211	0.0477645
SPAC23G3.05c	1.03522	1.07932	1.06421	1.04244	1.05727	0.0311859	1.05332	0.0153917
SPAC23G3.07c	1.08792	1.11652	1.09484	1.11088	1.10222	0.0202244	1.10286	0.0113421
SPAC23G3.08c	1.05951	1.13007	1.05459	1.02042	1.09479	0.0498975	1.0375	0.0241625
SPAC23G3.10c	0.978982	1.03222	1.10576	1.03164	1.0056	0.0376428	1.0687	0.0524103
SPAC23G3.12c	0.960694	0.939218	0.906934	0.992898	0.949956	0.015186	0.949916	0.0607861
SPAC23H3.03c	1.11796	1.08935	1.12461	1.10985	1.10366	0.0202271	1.11723	0.0104335
SPAC23H3.04	1.00945	1.01353	0.935731	0.99682	1.01149	0.00288625	0.966275	0.0431961
SPAC23H3.05c	1.294	1.09062	1.04691	1.01051	1.19231	0.143813	1.02871	0.0257392
SPAC23H3.06	1.24562	1.26734	1.07067	1.20856	1.25648	0.0153571	1.13961	0.0975063
SPAC23H3.08c	1.02046	1.04742	0.988706	1.05198	1.03394	0.019068	1.02034	0.0447425
SPAC23H3.11c	1.14682	1.09835	1.11447	1.06722	1.12259	0.0342737	1.09085	0.0334102
SPAC23H3.12c	1.12721	1.03586	1.0869	1.05787	1.08153	0.0645981	1.07239	0.0205263
SPAC23H3.13c	0	0.00490753	0	0	0.00245376	0.00347015	0	0
SPAC23H3.14	0.992135	1.02273	0.988119	0.990804	1.00743	0.0216347	0.989461	0.00189822
SPAC23H3.15c	0.954674	1.0129	0.971432	0.984541	0.983785	0.0411697	0.977986	0.00926944
SPAC23H4.01c	1.1188	1.11646	1.12068	1.11774	1.11763	0.00165318	1.11921	0.00207783
SPAC23H4.02	0.98314	0.963913	0.976149	0.995863	0.973527	0.0135958	0.986006	0.01394
SPAC23H4.08	1.18517	1.18805	1.22414	1.07832	1.18661	0.00203392	1.15123	0.103112
SPAC23H4.09	0.975019	0.917104	1.00115	0.998795	0.946061	0.0409519	0.999972	0.00166413
SPAC23H4.10c	0.460793	0.477765	0.571363	0.545251	0.469279	0.012001	0.558307	0.0184638
SPAC23H4.12	0.845193	0.883427	0.812432	0.730897	0.86431	0.0270355	0.771664	0.0576536
SPAC23H4.14	1.11871	1.13939	1.0375	1.04342	1.12905	0.014624	1.04046	0.00418863
SPAC23H4.16c	1.3858	1.27704	1.22044	1.23578	1.33142	0.076905	1.22811	0.0108481
SPAC23H4.17c	0.41303	0.477409	0.31118	0.421996	0.445219	0.0455232	0.366588	0.0783584
SPAC24B11.06c	0.875015	1.04622	0.822274	1.04206	0.960619	0.121062	0.932168	0.155414
SPAC24B11.07c	1.16904	1.15106	1.14231	1.22491	1.16005	0.0127168	1.18361	0.0584119
SPAC24B11.08c	1.02313	0.952818	0.997933	1.00274	0.987974	0.0497182	1.00033	0.00339555
SPAC24B11.10c	1.28	1.12827	1.13973	1.08563	1.20413	0.107288	1.11268	0.038251
SPAC24B11.12c	1.09562	1.07486	1.00696	0.971488	1.08524	0.0146803	0.989221	0.0250795
SPAC24B11.13	1.00582	1.05306	1.01314	1.08094	1.02944	0.0333997	1.04704	0.0479408
SPAC24C9.02c	1.03468	1.03234	1.02271	1.0362	1.03351	0.0016519	1.02946	0.00953993
SPAC24C9.05c	0.997588	1.00477	1.0453	1.01799	1.00118	0.00508012	1.03165	0.0193088
SPAC24C9.07c	1.06195	1.12798	1.08019	1.08336	1.09497	0.0466842	1.08178	0.00223963
SPAC24C9.08	1.05967	1.06174	1.04204	1.05286	1.06071	0.00146609	1.04745	0.00764702
SPAC24C9.12c	1.02468	1.03068	0.954382	0.975555	1.02768	0.00423706	0.964968	0.0149719
SPAC24C9.14	1.06582	1.00407	1.06759	1.04116	1.03494	0.0436613	1.05438	0.0186881
SPAC24C9.15c	1.12513	1.04012	1.10235	1.02993	1.08262	0.0601081	1.06614	0.0512047
SPAC24C9.16c	1.11934	1.09632	1.0933	1.10476	1.10783	0.0162757	1.09903	0.00810619
SPAC24H6.02c	1.11788	1.11222	1.08194	1.09528	1.11505	0.00400004	1.08861	0.00942698
SPAC24H6.03	0.967103	0.945243	0.978756	0.959234	0.956173	0.0154576	0.968995	0.0138043
SPAC24H6.04	1.03179	1.06467	1.06991	1.09276	1.04823	0.0232496	1.08134	0.0161612
SPAC24H6.07	0.529879	0.707239	0.660911	0.711838	0.618559	0.125413	0.686374	0.0360112
SPAC24H6.08	1.01781	1.01636	1.00048	1.02756	1.01709	0.001026	1.01402	0.0191482
SPAC24H6.09	0.977143	1.05377	1.1544	1.0812	1.01545	0.0541809	1.1178	0.0517592
SPAC24H6.10c	1.13573	1.0686	1.13511	1.07183	1.10217	0.0474689	1.10347	0.044744
SPAC24H6.11c	1.01804	1.00385	1.10237	1.0204	1.01095	0.0100306	1.06138	0.0579583
SPAC24H6.13	1.05945	0.981595	1.00966	1.01746	1.02052	0.0550521	1.01356	0.00551566
SPAC25A8.01c	1.03359	1.07538	1.09216	1.05745	1.05448	0.0295501	1.0748	0.024543
SPAC25A8.02	1.13341	1.15476	1.23337	1.16618	1.14409	0.0150978	1.19978	0.0475109
SPAC25A8.03c	0.988215	1.03665	1.01878	1.04644	1.01243	0.0342501	1.03261	0.0195573
SPAC25B8.01	1.07924	1.03862	1.11243	1.06253	1.05893	0.0287191	1.08748	0.035283
SPAC25B8.05	1.03718	1.04814	0.999729	1.02851	1.04266	0.00774682	1.01412	0.0203515
SPAC25B8.06c	1.02494	1.12938	1.02678	1.06727	1.07716	0.0738503	1.04703	0.0286318
SPAC25B8.07c	1.15503	1.11952	1.08862	1.07797	1.13727	0.025114	1.08329	0.00752677
SPAC25B8.08	1.07879	1.06396	1.03823	1.07824	1.07138	0.0104829	1.05824	0.0282962
SPAC25B8.09	1.13515	1.15211	1.09775	1.06162	1.14363	0.0119961	1.07968	0.0255498
SPAC25B8.10	1.11773	1.05542	1.10751	1.04922	1.08658	0.0440603	1.07836	0.0412164
SPAC25B8.11	1.12672	1.05674	1.11565	1.06668	1.09173	0.0494809	1.09117	0.0346269
SPAC25B8.13c	1.07823	1.16981	1.11366	1.10596	1.12402	0.0647547	1.10981	0.00544756
SPAC25B8.15c	1.0981	1.09435	1.12786	1.09155	1.09623	0.00265544	1.1097	0.0256786
SPAC25B8.17	0.601091	0.625835	0.691752	0.773901	0.613463	0.0174966	0.732827	0.0580883
SPAC25B8.18	1.26053	1.26686	1.36472	1.37848	1.2637	0.00447909	1.3716	0.00972681
SPAC25B8.19c	0.48043	0.349052	0.514858	0.416102	0.414741	0.0928979	0.46548	0.0698314
SPAC25G10.01	1.0965	1.05077	1.05545	1.02539	1.07363	0.0323335	1.04042	0.0212573
SPAC25G10.02	1.17605	1.12586	1.19404	1.10295	1.15096	0.0354935	1.1485	0.064408
SPAC25G10.03	0.3187	0.272039	0.372171	0.275082	0.295369	0.0329944	0.323627	0.0686519
SPAC25G10.05c	0.22276	0.124543	0.247765	0.221172	0.173651	0.06945	0.234468	0.0188038
SPAC25G10.06	0.677202	0.738114	0.722635	0.720548	0.707658	0.0430709	0.721591	0.00147557
SPAC25G10.09c	1.15008	1.16224	1.07768	1.113	1.15616	0.00859772	1.09534	0.0249748
SPAC25H1.02	1.08113	1.29483	1.09729	1.24389	1.18798	0.151111	1.17059	0.103667
SPAC25H1.03	1.00173	0.971261	0.981207	0.991762	0.986493	0.0215424	0.986484	0.00746323
SPAC25H1.04	1.06381	1.06979	1.06308	1.02513	1.0668	0.00423329	1.04411	0.0268331
SPAC25H1.05	0.98602	1.02504	0.92388	1.08302	1.00553	0.0275946	1.00345	0.11253
SPAC25H1.06	0.785045	0.973726	0.742349	0.795924	0.879385	0.133418	0.769137	0.0378828
SPAC25H1.07	1.05942	1.0086	1.11524	1.02873	1.03401	0.0359338	1.07199	0.0611699
SPAC25H1.09	1.05893	1.10336	1.08912	1.08071	1.08115	0.0314191	1.08491	0.00594684
SPAC26A3.01	1.20508	1.10893	1.0888	1.09089	1.15701	0.0679824	1.08984	0.00147716
SPAC26A3.02	1.02465	1.08456	1.02588	1.04391	1.0546	0.04236	1.0349	0.0127492
SPAC26A3.04	0.54559	0.527374	0.636102	0.634073	0.536482	0.0128809	0.635087	0.00143459
SPAC26A3.06	1.13389	1.0757	1.08033	1.07654	1.1048	0.0411434	1.07843	0.00267921
SPAC26A3.07c	0.998409	1.03108	0.994401	1.04202	1.01474	0.0231004	1.01821	0.0336717
SPAC26A3.09c	1.26693	1.27193	1.20263	1.27898	1.26943	0.00353405	1.2408	0.0539877
SPAC26A3.10	1.12295	0.991031	1.10972	0.996716	1.05699	0.0932783	1.05322	0.0799071
SPAC26A3.11	1.07336	1.12019	1.10976	1.17378	1.09678	0.0331136	1.14177	0.0452741
SPAC26A3.14c	1.08666	1.10509	1.10571	1.05013	1.09588	0.0130371	1.07792	0.0393035
SPAC26A3.16	1.12363	1.25724	1.18606	1.20941	1.19043	0.0944808	1.19773	0.0165134
SPAC26A3.17c	1.06535	1.10144	1.04794	1.07023	1.0834	0.0255238	1.05909	0.0157637
SPAC26F1.01	1.08641	0.986454	1.07905	0.984529	1.03643	0.0706815	1.03179	0.0668338
SPAC26F1.02	1.1183	1.13277	1.08443	1.09694	1.12554	0.0102354	1.09069	0.00884178
SPAC26F1.04c	1.1738	1.12499	1.18552	1.12532	1.1494	0.0345141	1.15542	0.0425646
SPAC26F1.05	0.884561	0.829027	0.872643	0.87738	0.856794	0.039268	0.875012	0.00335009
SPAC26F1.07	1.10012	1.02829	1.11055	1.08602	1.0642	0.0507932	1.09828	0.0173442
SPAC26F1.08c	1.10443	1.09434	1.05557	1.08318	1.09939	0.00713972	1.06938	0.0195234
SPAC26F1.09	1.05842	1.07775	1.06124	1.09619	1.06809	0.0136702	1.07871	0.0247143
SPAC26F1.10c	1.03405	0.978137	1.03173	1.01636	1.00609	0.0395391	1.02405	0.0108627
SPAC26F1.12c	1.05859	1.09235	1.05105	0.987838	1.07547	0.0238743	1.01944	0.0446971
SPAC26F1.14c	1.12406	1.20954	1.13603	1.19475	1.1668	0.0604448	1.16539	0.0415232
SPAC26H5.02c	1.04916	1.03189	1.05991	1.07017	1.04053	0.0122082	1.06504	0.00725182
SPAC26H5.03	1.12221	1.05033	1.16575	1.07218	1.08627	0.0508309	1.11896	0.0661646
SPAC26H5.04	1.07441	1.07814	1.12669	1.08634	1.07627	0.00263787	1.10652	0.0285365
SPAC26H5.05	1.05334	1.08992	1.37053	1.07094	1.07163	0.0258644	1.22073	0.211843
SPAC26H5.07c	0.919065	1.00598	0.87708	1.01369	0.962523	0.0614588	0.945387	0.0966006
SPAC26H5.08c	1.32718	1.35644	1.46785	1.32581	1.34181	0.0206891	1.39683	0.100439
SPAC26H5.09c	1.22195	1.14776	1.12049	1.17547	1.18485	0.05246	1.14798	0.0388735
SPAC26H5.10c	1.25895	1.21353	1.22452	1.13438	1.23624	0.0321175	1.17945	0.063739
SPAC27D7.02c	1.04967	1.08574	1.09648	1.07431	1.06771	0.0255073	1.08539	0.0156765
SPAC27D7.03c	0.970576	0.996914	1.03855	1.03624	0.983745	0.018624	1.0374	0.00163321
SPAC27D7.04	1.00283	1.0873	1.0705	1.03018	1.04506	0.0597291	1.05034	0.0285136
SPAC27D7.05c	1.11292	1.16161	1.0734	1.08714	1.13726	0.0344223	1.08027	0.00971614
SPAC27D7.06	1.01375	0.971429	1.07661	1.01868	0.992591	0.029928	1.04765	0.0409595
SPAC27D7.08c	0.982248	1.13012	1.13617	1.02137	1.05618	0.104558	1.07877	0.0811822
SPAC27D7.11c	0.835365	0.942762	0.986573	0.986182	0.889063	0.0759417	0.986377	0.00027632
SPAC27D7.12c	0.951247	0.992232	1.02475	1.02378	0.971739	0.028981	1.02427	0.000687847
SPAC27D7.13c	1.10107	1.02242	1.10669	1.08655	1.06174	0.0556135	1.09662	0.0142416
SPAC27D7.14c	0.573864	0.586801	0.482973	0.514839	0.580333	0.00914762	0.498906	0.0225324
SPAC27E2.01	0.278739	0.237901	1.11483	1.15201	0.25832	0.0288771	1.13342	0.0262892
SPAC27E2.02	0.928445	0.901938	1.01817	0.988722	0.915192	0.0187434	1.00345	0.0208258
SPAC27E2.03c	0.995916	1.0413	1.02543	1.04956	1.01861	0.0320904	1.0375	0.0170632
SPAC27E2.07	0.89185	0.879205	0.897177	0.84595	0.885528	0.00894152	0.871564	0.0362234
SPAC27E2.09	1.05768	1.07813	1.03146	1.04559	1.06791	0.0144625	1.03853	0.00999233
SPAC27E2.11c	0.861143	0.962598	0.709114	0.90255	0.911871	0.0717394	0.805832	0.13678
SPAC27F1.03c	0.988902	0.95007	0.992545	1.0391	0.969486	0.0274585	1.01582	0.0329199
SPAC27F1.05c	1.05293	1.19576	1.07025	1.13008	1.12434	0.100997	1.10016	0.0423048
SPAC27F1.06c	1.1199	1.03509	1.1054	1.01063	1.07749	0.0599688	1.05801	0.0670173
SPAC27F1.08	1.15438	1.10315	1.21098	1.09765	1.12876	0.0362218	1.15431	0.0801366
SPAC27F1.10	1.10937	1.13093	1.0793	1.0754	1.12015	0.0152459	1.07735	0.00276236
SPAC29A4.02c	1.09918	1.11323	1.07827	1.05308	1.1062	0.00993619	1.06568	0.0178141
SPAC29A4.05	1.00772	0.944438	0.991481	1.03343	0.976077	0.044745	1.01246	0.0296617
SPAC29A4.09	0.430157	0.756933	0.379985	0.661882	0.593545	0.231066	0.520933	0.199331
SPAC29A4.11	1.11736	1.07793	1.05817	1.06056	1.09764	0.0278822	1.05937	0.00168673
SPAC29A4.13	1.04783	1.07938	1.06487	1.07533	1.06361	0.022307	1.0701	0.0073973
SPAC29A4.14c	0.95454	1.05144	0.984903	1.01065	1.00299	0.068518	0.997774	0.0182032
SPAC29A4.16	0.646376	0.384706	0.499366	0.406874	0.515541	0.185029	0.45312	0.0654022
SPAC29A4.17c	0.981538	0.952471	1.04452	1.0856	0.967005	0.0205535	1.06506	0.0290443
SPAC29A4.18	0.967519	1.00461	1.04092	1.04063	0.986064	0.026227	1.04078	0.000205367
SPAC29A4.19c	1.05829	0.991913	1.06657	1.00835	1.0251	0.0469323	1.03746	0.0411665
SPAC29A4.20	0.81229	0.846458	0.713335	0.73183	0.829374	0.0241608	0.722583	0.0130779
SPAC29B12.02c	1.15068	1.0911	1.08164	1.09571	1.12089	0.0421314	1.08868	0.00994633
SPAC29B12.03	1.12746	1.07948	1.06228	1.09449	1.10347	0.0339263	1.07839	0.022779
SPAC29B12.04	0.485047	0.494167	0.42349	0.516511	0.489607	0.00644902	0.47	0.0657752
SPAC29B12.05c	0.550423	0.0961903	0.41543	0.142529	0.323307	0.321191	0.278979	0.19297
SPAC29B12.06c	0.995634	0.962	0.904381	0.897131	0.978817	0.0237831	0.900756	0.0051266
SPAC29B12.08	1.15323	1.23581	1.07963	1.05825	1.19452	0.0583925	1.06894	0.0151189
SPAC29B12.10c	1.19424	1.19237	1.23285	1.17315	1.19331	0.00131839	1.203	0.0422161
SPAC29B12.11c	1.11271	1.01753	1.13109	1.08239	1.06512	0.0673009	1.10674	0.0344377
SPAC29B12.12	1.24247	1.1726	1.22696	1.1635	1.20754	0.049411	1.19523	0.0448771
SPAC29B12.13	0.979819	0.920512	0.974455	0.950004	0.950165	0.0419363	0.96223	0.0172895
SPAC29B12.14c	0.993154	1.13799	1.01176	1.0876	1.06557	0.102415	1.04968	0.0536242
SPAC29E6.01	1.01796	1.01146	1.0397	1.01904	1.01471	0.00459549	1.02937	0.014606
SPAC29E6.05c	1.11283	1.06336	1.10782	1.07361	1.08809	0.0349864	1.09072	0.0241927
SPAC29E6.07	1.11882	1.06432	1.0455	1.05608	1.09157	0.0385351	1.05079	0.00748488
SPAC29E6.09	1.12317	1.06403	1.18116	1.05357	1.0936	0.0418195	1.11736	0.0902232
SPAC29E6.10c	1.11643	1.16313	1.15832	1.1609	1.13978	0.033025	1.15961	0.00182363
SPAC2C4.05	1.14235	1.29658	1.1734	1.15894	1.21947	0.109057	1.16617	0.01022
SPAC2C4.06c	1.05782	1.00112	1.07901	1.0705	1.02947	0.0400906	1.07475	0.00601471
SPAC2C4.07c	0.990124	1.23701	1.01859	1.07661	1.11356	0.174571	1.0476	0.0410282
SPAC2C4.08	1.07715	1.08087	1.0762	1.10509	1.07901	0.0026265	1.09065	0.020432
SPAC2C4.09	1.09515	1.02899	1.14522	1.16363	1.06207	0.0467795	1.15443	0.0130194
SPAC2C4.10c	1.03232	1.11388	1.0414	1.015	1.0731	0.0576747	1.0282	0.0186673
SPAC2C4.14c	1.07528	1.10245	1.05983	1.06787	1.08886	0.0192135	1.06385	0.00568783
SPAC2C4.15c	0.957313	0.891458	0.981346	0.935672	0.924385	0.0465668	0.958509	0.0322964
SPAC2C4.16c	0.609991	0.581174	0.629592	0.567593	0.595582	0.0203764	0.598592	0.0438399
SPAC2C4.17c	1.21736	1.31838	1.09668	1.2049	1.26787	0.0714284	1.15079	0.0765199
SPAC2E12.03c	1.09095	1.06922	1.07374	1.08637	1.08008	0.0153701	1.08005	0.00892851
SPAC2E1P3.01	1.04174	1.02908	1.07686	1.02322	1.03541	0.00895444	1.05004	0.037929
SPAC2E1P3.02c	1.12616	1.15589	1.10807	1.16758	1.14103	0.0210223	1.13782	0.0420823
SPAC2E1P3.04	1.20001	1.23243	1.13922	1.19547	1.21622	0.0229251	1.16734	0.039775
SPAC2E1P3.05c	0.977606	0.988981	0.965495	0.925821	0.983293	0.00804347	0.945658	0.0280533
SPAC2E1P5.01c	1.04549	0.986602	1.01486	1.00836	1.01605	0.0416396	1.01161	0.00458986
SPAC2E1P5.02c	1.00742	1.00403	1.04147	1.04989	1.00573	0.00240341	1.04568	0.00595255
SPAC2E1P5.03	1.10601	1.08567	1.08735	1.07184	1.09584	0.0143793	1.0796	0.0109657
SPAC2F3.01	1.01783	1.11654	1.0543	1.08452	1.06718	0.0697963	1.06941	0.0213731
SPAC2F3.02	1.154	1.18091	1.08349	1.07465	1.16745	0.0190278	1.07907	0.00625273
SPAC2F3.05c	1.02691	1.03947	1.06683	1.04169	1.03319	0.00888439	1.05426	0.0177782
SPAC2F3.07c	0.41054	0.718044	0.546753	0.65984	0.564292	0.217438	0.603297	0.0799647
SPAC2F3.08	1.29906	1.18192	1.17126	1.12474	1.24049	0.0828351	1.148	0.0328993
SPAC2F3.12c	1.08425	1.04552	1.11359	1.10516	1.06489	0.0273853	1.10937	0.00595847
SPAC2F3.15	1.10347	1.12107	1.0283	1.08676	1.11227	0.0124474	1.05753	0.0413374
SPAC2F3.16	1.03519	1.06488	1.04608	1.04115	1.05003	0.0209965	1.04362	0.00348223
SPAC2F3.18c	1.06375	1.10531	1.07858	1.10329	1.08453	0.0293864	1.09093	0.0174681
SPAC2F7.02c	1.14446	1.05139	1.13887	1.08664	1.09792	0.065811	1.11276	0.0369364
SPAC2F7.03c	1.07684	1.1627	1.04205	1.03031	1.11977	0.0607131	1.03618	0.00830097
SPAC2F7.04	0.887561	0.872041	0.89546	0.876319	0.879801	0.0109741	0.885889	0.0135351
SPAC2F7.06c	1.08642	1.03395	1.06102	1.01617	1.06019	0.0371064	1.03859	0.0317097
SPAC2F7.07c	1.03431	1.05768	0.989039	1.05485	1.04599	0.0165296	1.02194	0.0465364
SPAC2F7.08c	1.05942	1.12357	1.06152	1.02794	1.09149	0.0453618	1.04473	0.0237462
SPAC2F7.09c	0.936404	1.05105	0.986652	1.06378	0.993728	0.0810685	1.02521	0.0545353
SPAC2F7.10	1.23265	1.30145	1.22764	1.22327	1.26705	0.0486479	1.22545	0.00309284
SPAC2F7.11	1.17921	1.16052	1.21962	1.16966	1.16987	0.0132131	1.19464	0.0353309
SPAC2F7.17	1.07734	1.13431	1.06422	1.13934	1.10582	0.0402826	1.10178	0.053115
SPAC2G11.03c	1.08882	1.16653	1.02786	1.04783	1.12768	0.0549515	1.03785	0.0141222
SPAC2G11.04	1.08631	1.15621	1.13063	1.18485	1.12126	0.0494285	1.15774	0.0383384
SPAC2G11.05c	1.17417	1.08552	1.17934	1.09518	1.12984	0.0626838	1.13726	0.0595046
SPAC2G11.06	1.0039	0.994137	0.949165	0.971755	0.999018	0.00690236	0.96046	0.015974
SPAC2G11.07c	0.946464	0.942036	1.02657	1.02293	0.94425	0.00313114	1.02475	0.00257543
SPAC2G11.09	1.16505	1.11175	1.14436	1.13388	1.1384	0.037685	1.13912	0.00741251
SPAC2G11.10c	1.03279	1.03906	0.948609	1.07395	1.03593	0.00443078	1.01128	0.0886298
SPAC2G11.12	0.903323	0.921832	0.942136	0.897444	0.912577	0.0130882	0.91979	0.0316017
SPAC2G11.13	1.04045	1.14073	1.04268	1.12347	1.09059	0.0709068	1.08307	0.0571263
SPAC2G11.15c	1.07688	1.07981	1.10027	1.10396	1.07834	0.00206981	1.10211	0.00260862
SPAC2H10.01	1.08407	1.14924	1.07017	1.12154	1.11665	0.0460784	1.09586	0.0363215
SPAC2H10.02c	1.12969	1.14233	1.14825	1.18205	1.13601	0.00893754	1.16515	0.0239029
SPAC30.01c	1.04598	1.07717	1.03756	1.06382	1.06158	0.0220576	1.05069	0.0185682
SPAC30.02c	0.795249	0.916347	0.689948	0.761051	0.855798	0.085629	0.7255	0.0502773
SPAC30.03c	1.063	0.998374	1.06031	1.04894	1.03069	0.0457009	1.05463	0.00804039
SPAC30.04c	0.997621	1.0386	0.974567	1.04086	1.01811	0.0289786	1.00771	0.0468769
SPAC30C2.02	1.0316	1.06726	1.12597	1.0705	1.04943	0.0252149	1.09823	0.0392279
SPAC30C2.04	1.07794	0.973941	1.08365	0.994565	1.02594	0.0735405	1.03911	0.0629939
SPAC30C2.05	0.942643	0.952339	0.951449	0.983739	0.947491	0.00685618	0.967594	0.0228322
SPAC30C2.06c	1.06559	1.229	1.10729	1.19533	1.14729	0.11555	1.15131	0.0622535
SPAC30C2.07	1.13806	1.12444	1.16005	1.12085	1.13125	0.00963338	1.14045	0.0277189
SPAC30C2.08	0.913657	0.874515	0.975287	0.888999	0.894086	0.0276776	0.932143	0.0610145
SPAC30D11.01c	1.10149	1.15063	1.1529	1.16613	1.12606	0.0347468	1.15952	0.00935412
SPAC30D11.02c	0.99509	0.898488	0.998079	0.986185	0.946789	0.0683077	0.992132	0.00841046
SPAC30D11.05	1.07402	1.19794	0.990772	0.974696	1.13598	0.0876246	0.982734	0.0113675
SPAC30D11.06c	1.03359	1.13804	1.08262	1.10207	1.08582	0.0738619	1.09234	0.01375
SPAC30D11.07	0.902303	1.00219	1.02326	0.959537	0.952249	0.0706341	0.991396	0.0450559
SPAC30D11.09	0.981236	1.03004	0.938413	1.03158	1.00564	0.0345065	0.984997	0.0658798
SPAC30D11.10	0.825322	0.838618	0.907082	0.872081	0.83197	0.00940167	0.889581	0.0247496
SPAC30D11.11	0.681331	0.979813	0.857838	0.89428	0.830572	0.211058	0.876059	0.0257684
SPAC30D11.12	1.02685	1.10244	1.09997	1.07552	1.06465	0.0534556	1.08774	0.0172924
SPAC30D11.13	0.446531	0.419116	0.438296	0.406558	0.432824	0.0193852	0.422427	0.0224421
SPAC30D11.14c	1.15166	1.13531	1.07123	1.03475	1.14349	0.0115582	1.05299	0.0257965
SPAC31A2.02	1.02441	1.03025	1.04461	1.03178	1.02733	0.0041285	1.03819	0.00907034
SPAC31A2.06	0.518725	0.525668	0.497758	0.455156	0.522196	0.00490963	0.476457	0.0301242
SPAC31A2.09c	1.135	1.11157	1.14732	1.05747	1.12328	0.0165619	1.1024	0.0635313
SPAC31A2.11c	0.923128	0.813362	1.06331	1.16087	0.868245	0.077616	1.11209	0.0689843
SPAC31A2.12	1.10862	1.08974	1.13635	1.10186	1.09918	0.0133534	1.11911	0.0243854
SPAC31A2.13c	0.600058	0.649305	0.4115	0.582598	0.624682	0.034823	0.497049	0.120985
SPAC31A2.14	1.06428	1.12076	1.0016	1.00766	1.09252	0.0399424	1.00463	0.00428254
SPAC31A2.15c	1.05729	0.951696	1.06193	0.958504	1.00449	0.0746676	1.01022	0.0731309
SPAC31A2.16	1.03311	1.05394	1.06343	1.02752	1.04352	0.014732	1.04547	0.02539
SPAC31F12.01	1.08058	1.02033	1.07704	1.05443	1.05046	0.0426025	1.06574	0.0159866
SPAC31G5.03	0.848162	0.832725	0.910802	0.951807	0.840443	0.0109154	0.931305	0.0289951
SPAC31G5.04	0.179784	0.205932	0.21727	0.21565	0.192858	0.0184889	0.21646	0.00114583
SPAC31G5.07	0.998264	1.0202	1.022	1.04903	1.00923	0.0155143	1.03552	0.0191086
SPAC31G5.09c	0.991934	1.1306	1.11389	1.11059	1.06127	0.0980536	1.11224	0.0023372
SPAC31G5.10	1.02819	1.02747	1.0873	1.01868	1.02783	0.00050819	1.05299	0.0485228
SPAC31G5.11	0.985934	1.00394	1.00123	0.994552	0.994935	0.0127305	0.997893	0.00472479
SPAC31G5.12c	1.0744	1.10921	1.05353	1.04534	1.09181	0.0246154	1.04944	0.00579129
SPAC31G5.14	0.677916	0.722038	0.697302	0.707705	0.699977	0.0311991	0.702504	0.00735617
SPAC31G5.15	1.14154	1.19673	1.1025	1.21991	1.16913	0.0390238	1.1612	0.0830257
SPAC31G5.17c	1.19908	1.16507	1.15584	1.08738	1.18207	0.024052	1.12161	0.0484078
SPAC31G5.18c	1.0266	1.00034	0.934248	0.885219	1.01347	0.0185729	0.909733	0.0346687
SPAC31G5.19	0.843117	0.811535	0.897097	0.902317	0.827326	0.0223318	0.899707	0.00369082
SPAC31G5.21	1.03973	1.01469	1.01353	1.00245	1.02721	0.017709	1.00799	0.00783828
SPAC323.01c	0.15564	0.12089	0.652135	0.581723	0.138265	0.0245718	0.616929	0.049789
SPAC323.03c	0.946068	0.921847	0.995879	0.939185	0.933957	0.0171267	0.967532	0.0400882
SPAC323.04	1.02471	1.08239	0.981276	1.11526	1.05355	0.0407865	1.04827	0.0947421
SPAC323.05c	0.469154	0.558713	0.561319	0.580554	0.513933	0.0633272	0.570937	0.0136009
SPAC323.07c	0.984027	0.989195	1.08476	1.0979	0.986611	0.00365457	1.09133	0.00929433
SPAC328.01c	1.05873	1.03847	1.06723	1.0481	1.0486	0.014331	1.05767	0.0135274
SPAC328.02	0.664141	0.712036	0.682062	0.697349	0.688088	0.0338665	0.689706	0.0108093
SPAC328.03	1.07201	1.04175	0.989331	1.03187	1.05688	0.0213948	1.0106	0.0300769
SPAC328.04	0.981524	1.06546	1.01266	1.05583	1.02349	0.0593541	1.03425	0.0305246
SPAC328.05	0.758899	1.04899	0.978144	1.01847	0.903944	0.205124	0.998306	0.0285138
SPAC328.06	1.13466	1.13306	1.22519	1.20065	1.13386	0.00113374	1.21292	0.0173495
SPAC328.07c	1.09113	1.08424	1.08942	1.06673	1.08769	0.00487136	1.07808	0.016041
SPAC328.09	1.1133	1.1176	1.11624	1.08145	1.11545	0.00303401	1.09884	0.0246017
SPAC328.10c	0.766085	0.887237	0.854377	0.914582	0.826661	0.085667	0.88448	0.0425714
SPAC32A11.01	1.02528	0.956579	1.04598	0.946381	0.990932	0.0485825	0.996179	0.070425
SPAC32A11.02c	1.03045	1.0088	1.11827	1.02719	1.01962	0.0153028	1.07273	0.0644048
SPAC32A11.03c	1.17194	1.18383	1.10264	1.07889	1.17789	0.00840964	1.09076	0.0167956
SPAC343.04c	0.942132	0.962256	0.97613	0.998741	0.952194	0.0142295	0.987436	0.0159884
SPAC343.06c	1.16269	1.13319	1.12365	1.1596	1.14794	0.0208662	1.14162	0.0254183
SPAC343.07	1.06004	1.05481	1.099	1.08716	1.05743	0.00369547	1.09308	0.00837049
SPAC343.09	0.877786	0.895114	0.930845	0.923713	0.88645	0.0122531	0.927279	0.00504265
SPAC343.10	0.453199	0.371027	0.42854	0.373341	0.412113	0.0581043	0.40094	0.0390317
SPAC343.11c	1.04802	1.26335	1.05609	1.1179	1.15568	0.15226	1.08699	0.0437061
SPAC343.12	0.985154	1.0667	1.0809	1.09248	1.02593	0.0576595	1.08669	0.00818274
SPAC343.15	0.173783	0.169711	0.177357	0.207832	0.171747	0.00287956	0.192594	0.0215487
SPAC343.16	0.170122	0.156302	0.200238	0.170022	0.163212	0.00977244	0.18513	0.0213659
SPAC343.18	1.10851	1.12676	1.17871	1.17325	1.11764	0.0129073	1.17598	0.0038615
SPAC343.19	1.10877	1.06975	1.14601	1.13835	1.08926	0.0275901	1.14218	0.00541863
SPAC343.20	1.08308	1.082	1.10234	1.07161	1.08254	0.000767355	1.08697	0.0217305
SPAC3A11.02	1.02634	1.12875	1.03732	1.11067	1.07754	0.0724175	1.074	0.0518697
SPAC3A11.03	1.00628	1.06224	1.05191	1.05321	1.03426	0.0395696	1.05256	0.000916397
SPAC3A11.04	1.11754	1.21733	1.10735	1.17097	1.16744	0.070563	1.13916	0.0449848
SPAC3A11.05c	1.00254	1.05848	1.03208	1.08666	1.03051	0.0395526	1.05937	0.0385935
SPAC3A11.06	1.16743	1.13016	1.12864	1.13906	1.1488	0.0263558	1.13385	0.00737227
SPAC3A11.07	0.724162	0.808897	0.822667	0.943427	0.766529	0.0599171	0.883047	0.0853903
SPAC3A11.08	1.12716	1.10031	1.1134	1.09056	1.11374	0.0189853	1.10198	0.0161494
SPAC3A11.09	1.12417	1.04997	1.0989	1.05385	1.08707	0.0524654	1.07637	0.0318555
SPAC3A11.10c	1.02595	1.05102	1.03981	1.05966	1.03849	0.0177243	1.04973	0.0140375
SPAC3A11.11c	1.08022	1.04225	1.03944	1.03027	1.06123	0.0268468	1.03486	0.00648504
SPAC3A11.13	1.2932	1.35203	1.26477	1.27251	1.32261	0.0415997	1.26864	0.00547015
SPAC3A11.14c	1.05862	1.07873	1.05434	1.12583	1.06867	0.0142225	1.09008	0.0505489
SPAC3A12.03c	1.09163	1.10504	1.06051	1.07801	1.09834	0.00948782	1.06926	0.0123746
SPAC3A12.06c	1.06784	1.0297	1.06429	1.06124	1.04877	0.0269709	1.06277	0.00216145
SPAC3A12.08	1.09306	1.13465	1.14231	1.10701	1.11386	0.0294059	1.12466	0.0249598
SPAC3A12.09c	1.05813	1.11989	1.07357	1.08341	1.08901	0.0436669	1.07849	0.00696318
SPAC3A12.10	0.896481	0.957124	0.942712	0.945348	0.926802	0.042881	0.94403	0.00186365
SPAC3A12.12	1.0249	1.03337	1.01827	0.920983	1.02914	0.00598904	0.969628	0.0687949
SPAC3A12.13c	0.489109	0.484384	0.463955	0.478526	0.486746	0.00334133	0.471241	0.0103035
SPAC3A12.17c	1.14589	1.09593	1.11622	1.0857	1.12091	0.0353244	1.10096	0.0215845
SPAC3C7.01c	1.03862	1.05019	1.04704	0.9968	1.04441	0.00818518	1.02192	0.0355281
SPAC3C7.02c	1.12455	1.16619	1.10873	1.02759	1.14537	0.0294462	1.06816	0.0573725
SPAC3C7.03c	0.912532	0.914407	0.861975	0.963322	0.91347	0.00132614	0.912649	0.0716633
SPAC3C7.04	0.728622	0.818246	0.845932	0.858311	0.773434	0.0633738	0.852121	0.00875329
SPAC3C7.05c	1.10119	1.02335	1.0932	1.01357	1.06227	0.055043	1.05338	0.056306
SPAC3C7.06c	0.900308	0.932603	0.906427	0.93933	0.916456	0.0228358	0.922879	0.0232661
SPAC3C7.07c	0.992497	0.917225	1.01935	1.03708	0.954861	0.0532257	1.02821	0.0125395
SPAC3C7.08c	0.922404	0.836664	0.865265	0.882831	0.879534	0.0606276	0.874048	0.0124209
SPAC3C7.09	1.10562	1.03661	1.04243	1.05608	1.07111	0.0487966	1.04925	0.00965196
SPAC3C7.10	1.05351	1.10614	1.06769	1.10392	1.07983	0.0372121	1.08581	0.0256185
SPAC3C7.12	0.821392	0.869302	0.834508	0.766694	0.845347	0.0338776	0.800601	0.0479519
SPAC3C7.13c	1.10912	1.10091	1.08427	1.08746	1.10501	0.00580668	1.08587	0.00225708
SPAC3C7.14c	1.09481	1.02115	1.06141	1.02634	1.05798	0.0520846	1.04388	0.0248018
SPAC3F10.02c	1.15486	1.29822	1.11842	1.13228	1.22654	0.101371	1.12535	0.00980085
SPAC3F10.04	0.653161	0.600378	0.644012	0.62661	0.626769	0.0373234	0.635311	0.0123049
SPAC3F10.05c	1.2544	1.24652	1.26448	1.28648	1.25046	0.00557245	1.27548	0.0155557
SPAC3F10.06c	1.0428	1.1638	1.07263	1.1859	1.1033	0.0855616	1.12927	0.080092
SPAC3F10.09	0.155287	0.156382	0.164617	0.145981	0.155834	0.000774635	0.155299	0.0131776
SPAC3F10.10c	0.997789	0.984601	1.00101	0.98861	0.991195	0.00932561	0.994812	0.00877111
SPAC3F10.11c	0.868509	0.886433	0.879003	0.887262	0.877471	0.0126741	0.883133	0.00584002
SPAC3F10.12c	1.02976	1.11302	1.01107	1.06011	1.07139	0.0588749	1.03559	0.0346718
SPAC3F10.13	1.17739	1.07196	1.24878	1.21997	1.12467	0.0745517	1.23438	0.0203704
SPAC3F10.15c	1.07955	1.06216	1.07438	1.05692	1.07086	0.0122935	1.06565	0.0123461
SPAC3F10.16c	0.437359	0.64409	0.489138	0.543297	0.540725	0.146181	0.516218	0.0382956
SPAC3F10.17	0.605065	0.641711	0.674211	0.717427	0.623388	0.0259123	0.695819	0.0305585
SPAC3F10.18c	1.14477	1.02718	1.09369	1.05199	1.08597	0.08315	1.07284	0.02949
SPAC3G6.01	0.915145	1.0044	1.02506	1.03701	0.959774	0.0631149	1.03103	0.00844895
SPAC3G6.02	0.96549	1.07817	0.927511	1.02167	1.02183	0.0796747	0.974591	0.0665825
SPAC3G6.03c	1.09712	1.04938	1.07657	1.05386	1.07325	0.0337555	1.06522	0.0160586
SPAC3G6.04	0.919753	1.05662	1.02939	1.0819	0.988185	0.0967787	1.05565	0.037127
SPAC3G6.05	0.991973	1.03222	0.979526	1.00937	1.0121	0.0284619	0.994447	0.0211013
SPAC3G6.06c	0.867885	0.818041	0.959345	0.868867	0.842963	0.0352446	0.914106	0.063978
SPAC3G6.09c	1.0203	0.949619	1.00804	1.00643	0.984962	0.0499821	1.00723	0.00114051
SPAC3G6.11	1.09938	1.11815	1.08053	1.07019	1.10876	0.0132715	1.07536	0.0073077
SPAC3G6.13c	1.09547	1.00775	1.05944	1.04527	1.05161	0.0620332	1.05235	0.0100201
SPAC3G9.01	1.12942	1.08278	1.02282	1.02117	1.1061	0.0329785	1.022	0.00116695
SPAC3G9.03	0.64233	0.70742	0.791059	0.72095	0.674875	0.046026	0.756005	0.0495743
SPAC3G9.04	0.962917	1.19363	1.03874	1.11465	1.07827	0.16314	1.0767	0.0536764
SPAC3G9.05	1.24602	1.2079	1.32326	1.29638	1.22696	0.0269533	1.30982	0.0190063
SPAC3G9.07c	0.965031	0.988065	0.91339	0.998209	0.976548	0.0162872	0.955799	0.0599763
SPAC3G9.08	0.485132	0.480354	0.438306	0.430195	0.482743	0.0033782	0.434251	0.00573537
SPAC3G9.11c	1.02632	1.07191	1.0963	1.09314	1.04911	0.0322376	1.09472	0.00222936
SPAC3H1.03	1.07912	1.01807	1.02581	0.977942	1.0486	0.0431715	1.00188	0.0338509
SPAC3H1.04c	0.772168	0.779657	0.848226	0.900147	0.775913	0.0052955	0.874187	0.0367139
SPAC3H1.05	1.09508	1.08722	1.0805	1.08157	1.09115	0.00555839	1.08103	0.000756915
SPAC3H1.06c	1.03743	1.10787	1.10351	1.10009	1.07265	0.0498086	1.1018	0.00241322
SPAC3H1.07	1.18716	1.14228	0.962546	0.903866	1.16472	0.0317379	0.933206	0.0414929
SPAC3H1.08c	1.00117	0.967055	1.05373	1.10025	0.984111	0.02412	1.07699	0.0328964
SPAC3H1.09c	1.15781	1.14198	1.13863	1.11133	1.14989	0.0111941	1.12498	0.0193048
SPAC3H1.10	1.07305	1.11216	1.09608	1.0878	1.0926	0.0276543	1.09194	0.00585497
SPAC3H1.11	0.536428	0.615916	0.468398	0.517133	0.576172	0.0562062	0.492766	0.0344606
SPAC3H1.12c	1.02259	1.06054	1.0314	1.03011	1.04157	0.0268327	1.03076	0.000907539
SPAC3H1.13	1.11655	1.16108	1.08712	1.06482	1.13882	0.0314845	1.07597	0.0157693
SPAC3H1.14	0.98569	0.991427	1.00324	1.00967	0.988559	0.00405663	1.00646	0.00454727
SPAC3H5.04	1.05875	1.0457	1.12575	1.06625	1.05222	0.00922381	1.096	0.0420719
SPAC3H5.05c	1.06469	1.03638	1.04492	1.04275	1.05053	0.0200193	1.04384	0.00153704
SPAC3H5.07	0.766469	0.774955	0.846556	0.719857	0.770712	0.00600106	0.783207	0.0895897
SPAC3H5.08c	1.08306	1.27075	1.13959	1.08384	1.1769	0.132716	1.11172	0.0394224
SPAC3H5.09c	1.03682	1.02118	1.03193	1.01351	1.029	0.0110623	1.02272	0.0130234
SPAC3H5.10	0.871427	0.929018	0.891176	0.97741	0.900223	0.0407225	0.934293	0.0609767
SPAC3H5.12c	0.608955	0.566184	0.705968	0.629905	0.58757	0.0302434	0.667937	0.0537843
SPAC3H8.02	1.21298	1.19077	1.49141	1.1395	1.20188	0.015706	1.31546	0.248835
SPAC3H8.03	0.991232	1.0319	0.996655	1.04844	1.01157	0.0287557	1.02255	0.036615
SPAC3H8.04	1.04839	1.05089	1.03232	0.995926	1.04964	0.00177112	1.01413	0.0257375
SPAC3H8.05c	0.269133	0.402652	0.258942	0.340999	0.335893	0.0944119	0.29997	0.0580227
SPAC3H8.07c	1.22301	1.30761	1.25203	1.20186	1.26531	0.0598193	1.22694	0.0354748
SPAC3H8.08c	1.04869	0.961067	1.00004	1.01927	1.00488	0.0619598	1.00965	0.0135966
SPAC3H8.09c	0.945789	0.924288	0.862023	0.908892	0.935038	0.0152034	0.885458	0.033141
SPAC3H8.10	1.12329	1.16035	1.13068	1.13167	1.14182	0.0262033	1.13118	0.00069859
SPAC458.02c	1.34628	1.08736	1.31349	1.16169	1.21682	0.183085	1.23759	0.107341
SPAC458.04c	0.934358	1.00955	1.02068	1.03965	0.971955	0.0531696	1.03016	0.0134171
SPAC458.05	1.08049	1.14329	1.09529	1.13636	1.11189	0.0444053	1.11582	0.0290444
SPAC458.06	1.13698	1.06818	1.13129	1.10732	1.10258	0.0486488	1.1193	0.0169477
SPAC4A8.02c	1.10975	1.11167	1.13757	1.0956	1.11071	0.00135657	1.11659	0.0296756
SPAC4A8.04	0.864393	1.03704	1.01949	0.996848	0.950718	0.122082	1.00817	0.016009
SPAC4A8.05c	1.08695	1.04616	0.977607	1.02085	1.06655	0.0288443	0.999228	0.030576
SPAC4A8.06c	0.986281	0.929489	0.980649	0.932912	0.957885	0.0401576	0.95678	0.0337552
SPAC4A8.07c	0.956562	1.02424	1.04937	1.01921	0.990401	0.0478563	1.03429	0.0213246
SPAC4A8.09c	0.888697	0.90388	0.86735	0.936323	0.896289	0.0107356	0.901836	0.0487713
SPAC4A8.10	1.14953	1.19698	1.12182	1.10828	1.17326	0.0335552	1.11505	0.00957637
SPAC4A8.14	0.996204	0.945461	0.987587	0.955191	0.970832	0.0358813	0.971389	0.0229073
SPAC4C5.01	1.0528	1.05158	1.06141	1.05172	1.05219	0.00085862	1.05657	0.0068561
SPAC4C5.02c	0.976704	0.976407	0.867658	0.8966	0.976555	0.000209862	0.882129	0.0204653
SPAC4C5.03	1.09771	1.21492	1.08709	1.15956	1.15632	0.0828808	1.12333	0.0512449
SPAC4C5.04	1.16321	1.17358	1.14537	1.16431	1.1684	0.00733531	1.15484	0.013387
SPAC4D7.01c	1.04051	1.04293	1.00743	1.05329	1.04172	0.00171092	1.03036	0.032428
SPAC4D7.02c	1.16422	1.05151	1.16018	1.02518	1.10787	0.079695	1.09268	0.0954608
SPAC4D7.03	1.03312	1.00565	0.987099	0.976731	1.01938	0.0194209	0.981915	0.00733152
SPAC4D7.06c	0.380138	0.303957	0.359858	0.385712	0.342048	0.0538678	0.372785	0.0182818
SPAC4D7.07c	1.09307	1.03925	1.087	1.05212	1.06616	0.0380604	1.06956	0.024666
SPAC4D7.10c	0.661125	0.738414	0.77084	0.760484	0.69977	0.0546513	0.765662	0.00732319
SPAC4D7.11	0.904348	0.92275	0.932581	0.819225	0.913549	0.0130127	0.875903	0.0801547
SPAC4F10.02	1.09436	1.07711	1.10649	1.0427	1.08574	0.0121981	1.07459	0.0451077
SPAC4F10.04	1.08007	1.01474	1.01974	0.997212	1.0474	0.0461988	1.00848	0.0159277
SPAC4F10.05c	0.595431	0.578662	0.611877	0.524147	0.587047	0.011858	0.568012	0.0620341
SPAC4F10.06	0.487331	0.457413	0.435225	0.419502	0.472372	0.0211552	0.427364	0.0111177
SPAC4F10.07c	1.09017	1.02338	1.07596	1.0696	1.05677	0.0472309	1.07278	0.00449724
SPAC4F10.08	1.01983	0.994792	1.08107	1.00512	1.00731	0.0177054	1.0431	0.0537044
SPAC4F10.11	1.13746	1.19896	1.18816	1.19428	1.16821	0.0434854	1.19122	0.00432734
SPAC4F10.13c	1.03369	0.997042	0.970744	1.0164	1.01536	0.0259109	0.993574	0.0322873
SPAC4F10.14c	0.673319	0.784051	0.781625	0.875236	0.728685	0.0782989	0.828431	0.0661934
SPAC4F10.15c	1.17896	1.2134	1.21251	1.22665	1.19618	0.0243527	1.21958	0.00999686
SPAC4F10.16c	1.05015	1.06071	1.05057	1.06359	1.05543	0.0074706	1.05708	0.00920998
SPAC4F10.17	0.875478	0.982826	0.918907	0.99097	0.929152	0.0759065	0.954939	0.0509564
SPAC4F10.18	0.819736	0.887244	0.894651	0.832918	0.85349	0.0477356	0.863784	0.0436515
SPAC4F10.19c	0.816587	0.841428	0.835561	0.834965	0.829008	0.0175648	0.835263	0.000421662
SPAC4F10.20	1.08374	1.22176	1.0744	1.14638	1.15275	0.097593	1.11039	0.0508978
SPAC4F8.01	1.13854	1.1176	1.01278	1.03472	1.12807	0.0148066	1.02375	0.0155173
SPAC4F8.03	0.807527	0.7674	0.623056	0.675799	0.787464	0.0283743	0.649427	0.0372946
SPAC4F8.08	1.11629	1.04447	1.06539	1.068	1.08038	0.0507898	1.06669	0.00184385
SPAC4F8.10c	1.14031	1.14469	1.0983	1.07603	1.1425	0.00309662	1.08717	0.0157462
SPAC4F8.11	1.30274	1.27809	1.19236	1.15849	1.29041	0.0174317	1.17543	0.0239492
SPAC4F8.15	1.1712	1.10017	1.13753	1.16941	1.13568	0.0502253	1.15347	0.0225467
SPAC4G8.03c	1.3859	1.46139	1.22882	1.32619	1.42364	0.0533778	1.27751	0.0688502
SPAC4G8.04	0.978066	1.03445	1.07493	1.0956	1.00626	0.039867	1.08526	0.0146161
SPAC4G8.05	0.963455	1.0821	1.06318	1.01966	1.02278	0.0838915	1.04142	0.0307744
SPAC4G8.06c	0.996368	1.07166	1.1195	1.08412	1.03401	0.0532404	1.10181	0.0250132
SPAC4G8.07c	0.945008	0.974444	1.10149	0.981015	0.959726	0.0208143	1.04125	0.0851861
SPAC4G8.08	1.0778	1.11296	1.08463	1.09246	1.09538	0.0248593	1.08854	0.0055351
SPAC4G8.10	1.18184	1.12176	1.03035	0.989868	1.1518	0.042483	1.01011	0.0286266
SPAC4G8.11c	0.831424	0.613534	0.683417	0.630345	0.722479	0.154072	0.656881	0.0375279
SPAC4G8.13c	0.582058	0.757818	0.395214	0.712671	0.669938	0.124281	0.553943	0.224476
SPAC4G9.02	1.09467	1.06238	1.07671	1.05569	1.07853	0.0228368	1.0662	0.0148696
SPAC4G9.05	1.00853	0.895462	1.04613	0.981611	0.951995	0.0799504	1.01387	0.0456193
SPAC4G9.06c	0.990265	0.914131	1.04934	1.02201	0.952198	0.0538351	1.03567	0.0193283
SPAC4G9.09c	0.27248	0.218593	1.04965	1.04281	0.245536	0.0381037	1.04623	0.00483785
SPAC4G9.10	1.02777	1.06238	1.05211	1.0398	1.04507	0.0244674	1.04595	0.00870163
SPAC4G9.11c	1.23698	1.14503	1.20209	1.1615	1.19101	0.0650164	1.1818	0.0287049
SPAC4G9.12	1.02947	1.08484	1.0791	1.06078	1.05716	0.0391468	1.06994	0.0129571
SPAC4G9.13c	1.18673	1.15367	1.04038	1.10639	1.1702	0.0233812	1.07338	0.0466757
SPAC4G9.14	0.991797	1.01411	1.03361	1.01644	1.00296	0.0157802	1.02503	0.0121378
SPAC4G9.16c	0.620159	0.679757	0.567583	0.661177	0.649958	0.0421422	0.61438	0.066181
SPAC4G9.19	1.00936	0.984735	1.10547	1.04377	0.997049	0.017414	1.07462	0.0436273
SPAC4G9.20c	1.08789	1.06669	1.10071	1.08699	1.07729	0.0149882	1.09385	0.00969994
SPAC4H3.01	1.03845	1.03973	1.08264	1.10921	1.03909	0.000909885	1.09593	0.0187879
SPAC4H3.02c	1.23188	1.18646	1.24537	1.19595	1.20917	0.0321134	1.22066	0.0349462
SPAC4H3.03c	1.02311	1.03097	1.2524	1.02437	1.02704	0.00555856	1.13839	0.16124
SPAC4H3.04c	1.03418	1.05372	1.0122	1.0422	1.04395	0.0138158	1.0272	0.0212149
SPAC4H3.05	0.852993	0.905255	0.89238	0.913313	0.879124	0.0369548	0.902847	0.014802
SPAC4H3.06	1.05314	1.05003	1.0698	1.04271	1.05159	0.00219613	1.05626	0.0191579
SPAC4H3.07c	1.11253	1.11303	1.09962	1.1012	1.11278	0.000354853	1.10041	0.00111413
SPAC4H3.13	1.1756	1.24095	1.20683	1.3283	1.20828	0.0462129	1.26756	0.0858892
SPAC4H3.14c	1.01775	1.04559	1.07229	1.07238	1.03167	0.0196834	1.07234	6.47635e-05
SPAC513.01c	0.920158	0.93871	0.910638	0.964866	0.929434	0.0131182	0.937752	0.038345
SPAC513.02	1.11327	1.12298	1.12376	1.10737	1.11812	0.00686877	1.11556	0.011592
SPAC513.03	0.64713	0.666571	0.679632	0.748004	0.65685	0.0137471	0.713818	0.0483468
SPAC513.04	1.04675	0.995184	1.07187	1.03552	1.02097	0.0364615	1.05369	0.0257028
SPAC513.05	1.01738	0.954954	1.02462	0.984138	0.986167	0.0441414	1.00438	0.0286225
SPAC513.06c	1.03703	0.98865	1.00124	1.12456	1.01284	0.0342112	1.0629	0.087197
SPAC513.07	1.05905	1.00673	1.08075	1.00973	1.03289	0.0370008	1.04524	0.0502248
SPAC521.02	1.04017	1.05048	1.05772	1.07047	1.04532	0.00728714	1.06409	0.00901467
SPAC521.03	1.0268	1.04721	0.949117	1.06669	1.037	0.0144315	1.0079	0.0831353
SPAC521.04c	0.981289	1.03011	1.00586	1.04409	1.0057	0.0345218	1.02497	0.0270326
SPAC521.05	1.07709	1.08732	1.042	1.04557	1.0822	0.0072302	1.04378	0.00252283
SPAC56E4.03	0.540632	0.500555	0.486159	0.48465	0.520593	0.0283385	0.485405	0.00106676
SPAC56E4.06c	1.32472	1.26642	1.2069	1.20607	1.29557	0.0412304	1.20648	0.00058892
SPAC56E4.07	1.16437	1.02621	1.10977	1.03114	1.09529	0.0976937	1.07045	0.0556013
SPAC56F8.02	1.04944	1.13396	1.11255	1.08252	1.0917	0.0597667	1.09753	0.0212358
SPAC56F8.05c	1.07223	1.03178	1.04712	1.04749	1.05201	0.0286064	1.04731	0.000266108
SPAC56F8.06c	1.08976	1.0916	1.05164	1.059	1.09068	0.0012991	1.05532	0.00519926
SPAC56F8.09	1.11418	1.08817	1.06653	1.08691	1.10118	0.0183867	1.07672	0.0144155
SPAC56F8.12	1.05725	1.09132	1.09305	1.13027	1.07429	0.0240895	1.11166	0.0263187
SPAC56F8.14c	1.02732	1.05609	1.04921	1.00613	1.04171	0.0203415	1.02767	0.0304675
SPAC56F8.16	1.15965	1.21135	1.14642	1.1203	1.1855	0.0365541	1.13336	0.0184667
SPAC57A10.02	0.78952	1.09522	1.00604	0.995346	0.942369	0.216161	1.00069	0.00755937
SPAC57A10.03	1.09892	1.07003	1.07844	1.1181	1.08447	0.0204282	1.09827	0.0280442
SPAC57A10.04	1.00448	1.06638	1.01598	1.08315	1.03543	0.043764	1.04956	0.0474993
SPAC57A10.06	1.13084	1.19092	1.25972	1.15301	1.16088	0.0424816	1.20637	0.0754571
SPAC57A10.07	1.12097	1.15071	1.066	1.10083	1.13584	0.0210258	1.08341	0.024629
SPAC57A10.08c	1.04775	1.10208	1.05442	1.09028	1.07492	0.0384157	1.07235	0.0253535
SPAC57A10.09c	1.02644	1.04195	1.04019	1.04039	1.0342	0.0109646	1.04029	0.000140977
SPAC57A10.10c	1.10633	1.08016	1.08765	1.05807	1.09325	0.018506	1.07286	0.0209108
SPAC57A10.12c	0.903203	0.949124	1.01234	0.951184	0.926163	0.0324716	0.98176	0.0432405
SPAC57A10.14	0.948999	0.911806	1.07459	1.04546	0.930402	0.0262994	1.06002	0.0205972
SPAC57A7.04c	1.27291	1.33186	1.18034	1.25935	1.30239	0.0416859	1.21985	0.0558724
SPAC57A7.05	1.07207	1.01525	1.03983	1.0138	1.04366	0.0401755	1.02681	0.0184074
SPAC57A7.07c	0.788614	0.873379	0.817698	0.819042	0.830996	0.0599378	0.81837	0.000950045
SPAC57A7.08	0.704594	0.726488	0.840453	0.767237	0.715541	0.0154814	0.803845	0.0517714
SPAC57A7.09	1.01529	1.0522	1.04736	1.09789	1.03374	0.0261008	1.07263	0.0357259
SPAC57A7.12	0.321663	0.263441	0.0272778	0.00752172	0.292552	0.0411692	0.0173998	0.0139697
SPAC57A7.13	0.998381	1.01266	1.07	1.05911	1.00552	0.0101001	1.06455	0.00769588
SPAC589.02c	0.715989	0.816323	0.862348	0.869137	0.766156	0.070947	0.865742	0.00480043
SPAC589.03c	1.06927	1.08559	1.00508	1.04132	1.07743	0.0115353	1.0232	0.0256283
SPAC589.05c	1.13221	1.04572	1.11732	1.07556	1.08897	0.0611545	1.09644	0.0295272
SPAC589.07c	1.0813	0.96279	1.007	0.950523	1.02204	0.0837971	0.978763	0.0399376
SPAC589.08c	1.03293	1.0429	1.0287	1.06487	1.03791	0.00704368	1.04678	0.0255775
SPAC589.09	1.20302	1.14945	1.10259	1.16764	1.17624	0.037879	1.13512	0.0459956
SPAC589.10c	0.585123	0.969195	0.789971	0.991206	0.777159	0.27158	0.890588	0.142295
SPAC589.11	1.04884	1.0543	1.03719	1.05128	1.05157	0.00386336	1.04424	0.00995734
SPAC589.12	1.13553	1.10514	1.09187	1.12165	1.12033	0.021489	1.10676	0.0210576
SPAC5D6.01	1.06777	1.04326	1.11526	1.035	1.05551	0.0173291	1.07513	0.0567563
SPAC5D6.02c	0.974778	1.006	0.992882	1.10972	0.990391	0.0220805	1.0513	0.0826197
SPAC5D6.04	1.17295	1.05936	1.15751	1.1177	1.11615	0.0803162	1.13761	0.0281494
SPAC5D6.05	1.08645	1.1746	1.133	1.18852	1.13052	0.0623353	1.16076	0.039258
SPAC5D6.06c	1.22544	1.31488	1.18707	1.27694	1.27016	0.0632419	1.23201	0.0635491
SPAC5D6.07c	0.566015	0.832224	0.696264	0.870637	0.69912	0.188238	0.783451	0.1233
SPAC5D6.08c	1.05421	1.01275	1.08114	1.08062	1.03348	0.0293168	1.08088	0.000367785
SPAC5D6.09c	1.08113	1.08916	1.20913	1.08485	1.08514	0.00567699	1.14699	0.0878775
SPAC5D6.10c	1.07904	1.10963	1.06867	1.08212	1.09434	0.0216276	1.0754	0.00951533
SPAC5D6.12	1.25628	0.705055	1.24352	1.05001	0.980668	0.389775	1.14677	0.136833
SPAC5D6.13	1.02941	1.06653	1.02368	1.01316	1.04797	0.0262456	1.01842	0.00743608
SPAC5H10.01	0.998827	1.15895	0.999164	1.10542	1.07889	0.113223	1.05229	0.075137
SPAC5H10.02c	1.02312	1.04643	1.04925	1.05087	1.03478	0.0164869	1.05006	0.00114628
SPAC5H10.04	1.07712	1.02162	1.12302	1.08914	1.04937	0.0392442	1.10608	0.0239508
SPAC5H10.05c	1.07764	1.05505	1.13044	1.05704	1.06635	0.0159756	1.09374	0.0519012
SPAC5H10.06c	1.25471	1.24897	1.26468	1.17256	1.25184	0.00405376	1.21862	0.0651361
SPAC5H10.07	1.02939	1.00939	1.06126	1.02055	1.01939	0.0141411	1.04091	0.0287903
SPAC5H10.08c	0.958034	0.994448	1.01296	1.01355	0.976241	0.0257488	1.01326	0.000411939
SPAC5H10.09c	1.08937	1.03519	1.08632	1.04043	1.06228	0.0383132	1.06337	0.0324528
SPAC5H10.10	1.05459	1.02077	1.07953	0.980054	1.03768	0.023916	1.02979	0.0703384
SPAC5H10.11	1.11468	1.09254	1.1221	1.06989	1.10361	0.0156501	1.096	0.0369185
SPAC5H10.12c	1.00891	1.00136	1.00813	1.01095	1.00514	0.00534096	1.00954	0.00199314
SPAC5H10.13c	1.24264	1.23079	1.16822	1.20152	1.23672	0.00837918	1.18487	0.0235507
SPAC607.02c	0.829126	0.796707	0.90287	0.909994	0.812916	0.0229234	0.906432	0.00503718
SPAC607.06c	0.974508	1.01465	1.05904	1.04314	0.994577	0.0283817	1.05109	0.0112384
SPAC607.07c	1.13373	1.08662	1.11971	1.0521	1.11018	0.0333108	1.0859	0.0478049
SPAC607.08c	1.07356	1.08931	1.01688	1.06734	1.08144	0.0111341	1.04211	0.0356796
SPAC607.09c	1.11167	1.03973	1.08014	1.06867	1.0757	0.0508675	1.0744	0.00811284
SPAC607.10	1.12191	1.10017	1.15011	1.11769	1.11104	0.0153662	1.1339	0.0229257
SPAC630.04c	1.07063	1.08559	1.11299	1.05164	1.07811	0.0105796	1.08231	0.0433857
SPAC630.05	1.02512	1.00164	1.0163	1.02943	1.01338	0.0166026	1.02286	0.00928459
SPAC630.06c	1.06942	1.03162	1.08768	1.0338	1.05052	0.0267323	1.06074	0.038099
SPAC630.07c	0.975201	1.00821	0.984643	0.991454	0.991707	0.0233421	0.988049	0.00481555
SPAC630.09c	0.988411	1.07729	1.05482	1.0476	1.03285	0.0628471	1.05121	0.00510825
SPAC630.10	1.11623	1.1199	1.08517	1.02651	1.11806	0.00259363	1.05584	0.0414815
SPAC630.11	1.01714	0.973321	1.03074	0.983313	0.99523	0.0309831	1.00703	0.0335393
SPAC630.13c	1.02578	1.03218	1.04891	1.02912	1.02898	0.00452737	1.03901	0.013991
SPAC630.14c	1.11637	0.918776	0.972732	0.864127	1.01757	0.139719	0.91843	0.0767951
SPAC630.15	0.976436	1.12059	1.03789	1.07943	1.04851	0.101929	1.05866	0.0293732
SPAC631.01c	1.21091	1.16073	1.20546	1.18158	1.18582	0.0354782	1.19352	0.0168851
SPAC631.02	0.839823	0.808644	1.01377	0.956505	0.824233	0.0220472	0.985139	0.0404959
SPAC637.03	1.09081	1.09959	1.07329	1.09434	1.0952	0.00620885	1.08382	0.0148892
SPAC637.06	1.1435	1.09344	1.05188	1.03866	1.11847	0.035396	1.04527	0.00935094
SPAC637.07	1.07093	0.919727	0.870665	0.789585	0.995329	0.106916	0.830125	0.0573319
SPAC637.09	0.475915	0.517436	0.44557	0.504305	0.496675	0.0293599	0.474938	0.0415317
SPAC637.10c	1.15719	1.16369	1.08867	1.13127	1.16044	0.00459458	1.10997	0.0301211
SPAC637.11	1.08577	1.03433	1.05782	1.04564	1.06005	0.0363761	1.05173	0.00861398
SPAC637.13c	1.05452	1.07369	1.09306	1.09289	1.0641	0.0135583	1.09298	0.000126769
SPAC644.06c	0.500186	0.474864	0.276059	0.776763	0.487525	0.0179055	0.526411	0.354051
SPAC644.07	0.686518	0.87469	0.92301	1.02417	0.780604	0.133058	0.973588	0.0715287
SPAC644.08	1.02109	0.994847	1.0239	1.04456	1.00797	0.018556	1.03423	0.0146074
SPAC644.09	1.07803	1.13366	1.0177	1.07907	1.10585	0.0393352	1.04839	0.0433955
SPAC644.11c	1.03672	0.985111	1.02645	1.01066	1.01091	0.0364917	1.01855	0.0111616
SPAC644.13c	1.20891	1.21746	1.16489	1.11857	1.21318	0.00604172	1.14173	0.0327541
SPAC644.14c	0.838091	0.786253	0.88545	0.796384	0.812172	0.0366549	0.840917	0.0629789
SPAC644.15	0.718582	0.786556	0.783585	0.842785	0.752569	0.0480652	0.813185	0.0418606
SPAC652.01	1.00961	1.04914	1.06952	1.01433	1.02937	0.0279475	1.04193	0.0390266
SPAC664.01c	0.977078	1.10673	1.01041	1.05869	1.0419	0.0916753	1.03455	0.0341384
SPAC664.02c	1.28986	1.17489	1.07273	1.04188	1.23237	0.081291	1.05731	0.0218191
SPAC664.03	1.01618	0.99692	0.891858	0.916828	1.00655	0.0136201	0.904343	0.0176561
SPAC664.04c	0.958065	1.02712	0.995918	0.973954	0.992594	0.0488309	0.984936	0.0155313
SPAC664.07c	1.2279	1.15076	1.16253	1.13824	1.18933	0.0545427	1.15038	0.017176
SPAC664.10	1.12881	1.05609	1.1677	1.0737	1.09245	0.0514173	1.1207	0.0664681
SPAC664.12c	1.00158	1.03322	1.00354	1.04883	1.0174	0.0223706	1.02618	0.0320248
SPAC664.13	1.24179	1.12975	1.18367	1.12048	1.18577	0.0792254	1.15207	0.0446792
SPAC664.14	1.04664	0.964908	1.14289	1.1652	1.00578	0.0577961	1.15404	0.015776
SPAC664.15	0.992293	1.10777	1.00329	1.02811	1.05003	0.081652	1.0157	0.0175536
SPAC683.02c	1.10706	1.05486	1.03664	1.04098	1.08096	0.0369045	1.03881	0.00307448
SPAC683.03	1.33671	1.59976	1.22567	1.33817	1.46824	0.186003	1.28192	0.0795506
SPAC688.03c	1.24035	1.08912	1.1076	1.13696	1.16473	0.106934	1.12228	0.0207617
SPAC688.04c	1.07452	1.05154	1.04518	0.984702	1.06303	0.0162545	1.01494	0.0427646
SPAC688.06c	1.05363	1.10652	1.09769	1.10912	1.08008	0.037398	1.10341	0.00807643
SPAC688.10	1.01018	1.05311	1.07124	1.08647	1.03164	0.0303591	1.07886	0.0107688
SPAC688.11	0	0	0	0	0	0	0	0
SPAC688.12c	1.14309	1.07678	1.12897	1.06347	1.10993	0.0468873	1.09622	0.0463124
SPAC688.13	1.07435	1.05557	1.06199	1.0742	1.06496	0.0132814	1.06809	0.00863316
SPAC688.14	1.10119	1.10133	1.05858	1.08476	1.10126	9.3329e-05	1.07167	0.0185128
SPAC694.02	0.457925	0.648632	0.586394	0.790663	0.553279	0.13485	0.688528	0.14444
SPAC694.03	1.14708	1.03271	1.10178	1.07519	1.0899	0.0808706	1.08849	0.0188079
SPAC694.04c	1.04708	1.01088	1.03026	1.0232	1.02898	0.0255998	1.02673	0.00499015
SPAC694.05c	1.16762	1.11582	1.10844	1.10813	1.14172	0.0366316	1.10829	0.000218798
SPAC694.06c	0.92378	0.986524	0.977828	1.01004	0.955152	0.0443669	0.993935	0.0227783
SPAC6B12.02c	0.736733	0.662981	0.698788	0.670106	0.699857	0.05215	0.684447	0.0202815
SPAC6B12.03c	1.17107	1.11485	1.13451	1.14354	1.14296	0.0397554	1.13902	0.00638762
SPAC6B12.04c	1.08713	1.06607	1.05285	1.06774	1.0766	0.0148921	1.06029	0.0105233
SPAC6B12.05c	0.956891	0.954952	0.875169	0.844437	0.955921	0.00137141	0.859803	0.0217304
SPAC6B12.06c	1.06772	1.0595	1.01569	0.986233	1.06361	0.00581215	1.00096	0.0208266
SPAC6B12.07c	0.951441	1.00394	0.981753	1.03231	0.977689	0.0371194	1.00703	0.0357495
SPAC6B12.08	1.06893	1.10186	1.05898	1.07288	1.0854	0.0232843	1.06593	0.00982774
SPAC6B12.09	0.976496	0.945661	0.944934	0.982205	0.961078	0.021804	0.96357	0.0263548
SPAC6B12.12	1.07867	1.02903	1.04633	1.06747	1.05385	0.0350996	1.0569	0.0149491
SPAC6B12.14c	0.956989	0.994848	1.00018	1.00049	0.975918	0.0267707	1.00033	0.000220927
SPAC6B12.15	1.04616	1.17067	0.908167	0.931916	1.10842	0.0880405	0.920041	0.0167932
SPAC6B12.16	1.10547	1.09206	1.11172	1.1081	1.09876	0.0094827	1.10991	0.00256313
SPAC6C3.02c	1.07536	1.06131	1.0646	1.09348	1.06833	0.00993862	1.07904	0.0204255
SPAC6C3.03c	0.873763	1.0104	1.12084	1.06229	0.942079	0.0966139	1.09156	0.0414033
SPAC6C3.04	0.907916	0.949281	1.05873	0.994071	0.928599	0.0292497	1.0264	0.0457241
SPAC6C3.05	1.02496	1.03163	1.03211	1.04613	1.02829	0.00471581	1.03912	0.00991891
SPAC6C3.06c	1.05364	1.03285	1.04049	1.05782	1.04325	0.0147004	1.04915	0.0122486
SPAC6C3.07	1.04964	0.999944	1.05198	0.997363	1.02479	0.0351422	1.02467	0.03862
SPAC6C3.08	1.29377	1.25405	1.22465	1.20932	1.27391	0.0280848	1.21698	0.0108353
SPAC6F12.02	1.07067	1.00886	1.03388	1.00663	1.03976	0.0437041	1.02025	0.0192709
SPAC6F12.03c	0.992516	0.967908	0.979764	0.993796	0.980212	0.0173999	0.98678	0.0099215
SPAC6F12.04	1.03692	1.04733	1.00257	1.02342	1.04212	0.00736017	1.013	0.0147425
SPAC6F12.06	1.02057	0.909114	1.03135	0.95295	0.96484	0.0788088	0.992148	0.0554338
SPAC6F12.09	1.07499	1.03282	0.992721	0.995227	1.0539	0.0298202	0.993974	0.00177243
SPAC6F12.12	1.17397	1.08925	1.1114	1.06533	1.13161	0.0599078	1.08836	0.0325759
SPAC6F6.01	1.09135	1.05497	1.09886	1.0503	1.07316	0.0257289	1.07458	0.0343395
SPAC6F6.02c	1.0534	0.954492	1.07	0.967085	1.00395	0.0699382	1.01854	0.0727722
SPAC6F6.03c	1.03122	0.974301	1.03295	0.972235	1.00276	0.040245	1.00259	0.0429289
SPAC6F6.04c	1.17412	1.18546	1.11763	1.11287	1.17979	0.0080224	1.11525	0.00336131
SPAC6F6.06c	1.16429	1.19774	1.08021	1.21806	1.18102	0.0236507	1.14914	0.097476
SPAC6F6.09	0.916729	0.999125	0.93053	0.969936	0.957927	0.0582622	0.950233	0.027864
SPAC6F6.11c	1.04029	1.0114	0.982067	1.01908	1.02585	0.0204294	1.00058	0.0261758
SPAC6F6.12	1.21442	1.0352	0.91025	0.80781	1.12481	0.126726	0.85903	0.0724362
SPAC6F6.13c	1.08659	1.1252	1.12564	1.09836	1.1059	0.0273025	1.112	0.0192855
SPAC6F6.17	1.05024	1.04312	1.00664	1.04198	1.04668	0.00503599	1.02431	0.0249938
SPAC6G10.02c	1.12869	1.09229	1.10244	1.08014	1.11049	0.0257422	1.09129	0.0157685
SPAC6G10.03c	1.00218	1.03101	1.10681	1.0783	1.01659	0.020389	1.09255	0.020157
SPAC6G10.06	1.0124	1.07549	1.06784	1.06223	1.04394	0.0446064	1.06504	0.00396569
SPAC6G10.08	1.21306	1.0873	1.15717	1.13509	1.15018	0.0889245	1.14613	0.0156122
SPAC6G10.10c	1.01102	1.05778	1.06997	1.07095	1.0344	0.0330618	1.07046	0.00069725
SPAC6G10.11c	1.05843	1.05742	0.964247	0.986583	1.05793	0.000714458	0.975415	0.0157934
SPAC6G10.12c	1.12373	1.17006	1.18902	1.16908	1.1469	0.0327637	1.17905	0.0140972
SPAC6G9.01c	1.07333	1.01136	1.08665	1.05592	1.04234	0.0438254	1.07128	0.0217235
SPAC6G9.03c	1.01974	1.05401	1.06165	1.04215	1.03687	0.0242289	1.0519	0.0137883
SPAC6G9.04	1.02943	1.02492	1.10082	1.10118	1.02717	0.00319203	1.101	0.000252521
SPAC6G9.05	0.928399	1.03503	0.950807	1.01752	0.981715	0.0754007	0.984164	0.0471727
SPAC6G9.08	0.781503	0.905593	0.842822	0.922433	0.843548	0.0877448	0.882627	0.0562932
SPAC6G9.09c	1.02503	1.03509	1.05132	1.03864	1.03006	0.0071178	1.04498	0.00896813
SPAC6G9.10c	1.05038	1.01872	1.0874	1.00085	1.03455	0.0223878	1.04413	0.0612024
SPAC6G9.12	1.08787	1.10152	1.10367	1.06895	1.0947	0.00964986	1.08631	0.0245503
SPAC6G9.13c	1.2397	1.11333	1.22063	1.15407	1.17652	0.0893581	1.18735	0.0470679
SPAC6G9.14	0.776524	0.966016	0.879069	0.952775	0.87127	0.133991	0.915922	0.0521185
SPAC6G9.15c	1.08938	1.08752	1.11665	1.17178	1.08845	0.00131028	1.14422	0.0389793
SPAC6G9.16c	0.998942	1.01119	1.05832	1.04515	1.00507	0.00866391	1.05174	0.00931257
SPAC732.02c	1.09076	1.05963	0.955719	1.01638	1.0752	0.022016	0.986047	0.0428911
SPAC750.05c	0.908609	0.966951	0.996735	0.946081	0.93778	0.0412543	0.971408	0.0358182
SPAC750.06c	0.988582	0.971229	1.05997	0.977823	0.979906	0.0122701	1.0189	0.0580892
SPAC750.08c	1.05689	1.08679	1.05518	1.02787	1.07184	0.0211474	1.04152	0.0193138
SPAC767.01c	1.25743	1.3612	1.22026	1.2322	1.30932	0.0733749	1.22623	0.00844484
SPAC7D4.02c	1.01528	1.04154	1.00979	1.07933	1.02841	0.0185688	1.04456	0.0491713
SPAC7D4.03c	1.16796	1.15058	1.13536	1.10391	1.15927	0.0122902	1.11964	0.022236
SPAC7D4.04	1.15504	1.12031	1.16353	1.15801	1.13768	0.0245607	1.16077	0.00390383
SPAC7D4.05	1.06643	0.965455	1.04907	0.987724	1.01594	0.0714	1.01839	0.0433751
SPAC7D4.06c	0.806157	0.83447	0.788842	0.898395	0.820314	0.0200207	0.843619	0.0774657
SPAC7D4.08	1.12077	1.05432	1.05951	1.0841	1.08755	0.0469824	1.07181	0.017385
SPAC7D4.12c	0.781247	0.673045	0.875251	0.842896	0.727146	0.0765102	0.859073	0.0228789
SPAC7D4.13c	1.01174	0.984139	1.006	1.08033	0.99794	0.0195176	1.04317	0.0525595
SPAC7D4.14c	0.930483	0.923955	0.950617	0.93008	0.927219	0.00461599	0.940348	0.0145222
SPAC806.03c	1.03804	1.03074	1.07941	1.09375	1.03439	0.00516688	1.08658	0.0101396
SPAC806.04c	1.01457	1.03101	0.991479	1.01972	1.02279	0.0116269	1.0056	0.0199674
SPAC806.07	1.16212	1.11645	1.18958	1.20824	1.13929	0.0322927	1.19891	0.0131965
SPAC806.08c	1.10527	1.06678	1.08839	1.02015	1.08602	0.0272152	1.05427	0.0482517
SPAC821.03c	1.28117	1.1879	1.25551	1.19292	1.23454	0.0659507	1.22422	0.0442576
SPAC821.04c	0.871567	0.531787	0.764154	0.628214	0.701677	0.240261	0.696184	0.0961239
SPAC821.05	0.897858	0.864821	0.874432	0.848869	0.881339	0.0233607	0.86165	0.0180756
SPAC821.06	1.0825	1.05257	1.04996	1.01597	1.06753	0.021166	1.03296	0.0240284
SPAC821.07c	1.27168	1.34095	1.23896	1.22435	1.30631	0.0489869	1.23165	0.0103292
SPAC821.09	0.881667	0.935384	0.91951	0.959479	0.908526	0.0379843	0.939495	0.0282621
SPAC821.10c	1.06465	1.06431	1.08922	1.06423	1.06448	0.000241465	1.07672	0.0176659
SPAC821.11	0.14129	0.102298	0.546336	0.583314	0.121794	0.0275716	0.564825	0.0261476
SPAC823.02	0.899603	0.93628	0.960631	0.859682	0.917941	0.0259347	0.910157	0.0713818
SPAC823.03	1.05973	1.03037	1.09458	1.07267	1.04505	0.0207615	1.08363	0.0154903
SPAC823.05c	1.02325	1.14021	1.01211	1.05878	1.08173	0.0827002	1.03544	0.0329943
SPAC823.09c	1.21427	1.18739	1.12229	1.16781	1.20083	0.0190032	1.14505	0.0321874
SPAC823.10c	1.05114	1.00492	1.01023	0.970315	1.02803	0.0326863	0.990275	0.0282275
SPAC823.11	0.935429	0.901001	0.899049	0.908304	0.918215	0.0243441	0.903677	0.00654365
SPAC823.12	0.994335	0.926846	1.08933	1.00297	0.960591	0.0477221	1.04615	0.0610638
SPAC823.13c	1.04969	1.07608	1.05129	1.06269	1.06288	0.0186603	1.05699	0.00806642
SPAC823.14	1.20352	1.22659	1.13201	1.13172	1.21505	0.0163153	1.13187	0.000202037
SPAC823.15	1.07074	1.05781	1.09953	1.07583	1.06428	0.00914012	1.08768	0.016762
SPAC823.16c	1.04268	1.16005	1.15237	1.17146	1.10136	0.0829932	1.16191	0.0134981
SPAC824.02	0.847014	0.863182	0.740597	0.710884	0.855098	0.011432	0.725741	0.0210102
SPAC824.03c	1.1971	1.11452	1.10682	1.10101	1.15581	0.0583873	1.10392	0.0041089
SPAC824.04	1.2013	1.18634	0.980314	0.980125	1.19382	0.0105789	0.980219	0.000133929
SPAC824.05	1.11543	1.25361	1.11528	1.1783	1.18452	0.0977081	1.14679	0.0445616
SPAC824.07	1.05354	1.063	1.04145	1.06449	1.05827	0.00668767	1.05297	0.0162967
SPAC824.08	0.977341	0.924242	0.984087	0.911111	0.950791	0.0375463	0.947599	0.0516016
SPAC824.09c	1.0435	1.14144	1.06659	1.05679	1.09247	0.0692488	1.06169	0.00693197
SPAC869.01	1.23375	1.1442	1.13898	1.16821	1.18897	0.0633211	1.1536	0.0206686
SPAC869.02c	1.1099	1.05694	1.10528	1.13475	1.08342	0.0374535	1.12002	0.0208413
SPAC869.03c	1.15099	1.07479	1.0831	1.18311	1.11289	0.0538836	1.13311	0.0707146
SPAC869.04	1.04278	1.07965	1.05151	1.02583	1.06122	0.0260692	1.03867	0.0181616
SPAC869.05c	1.05897	1.07223	1.07866	1.01087	1.0656	0.0093758	1.04477	0.047933
SPAC869.06c	0.996903	1.03203	1.1461	1.06042	1.01447	0.0248386	1.10326	0.0605814
SPAC869.07c	1.13603	1.11297	1.1374	1.12185	1.1245	0.0163031	1.12962	0.0109922
SPAC869.08	1.02621	1.00524	1.06168	1.01996	1.01572	0.014827	1.04082	0.0294999
SPAC869.09	1.1327	1.01362	1.12741	1.06256	1.07316	0.0842058	1.09498	0.0458494
SPAC869.10c	1.0936	1.10639	1.03034	1.05575	1.1	0.00904343	1.04305	0.0179659
SPAC869.11	0.984815	0.947978	1.10886	1.07197	0.966397	0.0260475	1.09042	0.0260866
SPAC890.02c	1.07749	1.10106	1.04593	1.05544	1.08928	0.016666	1.05068	0.00672937
SPAC890.03	0.905003	1.00655	0.944957	1.02818	0.955776	0.0718035	0.986569	0.0588492
SPAC890.05	0.810358	0.613942	0.834736	0.668437	0.71215	0.138887	0.751587	0.117592
SPAC890.06	1.09071	1.05596	1.08419	1.08818	1.07334	0.0245667	1.08619	0.0028218
SPAC890.07c	1.10197	1.22829	1.08205	1.07704	1.16513	0.0893218	1.07954	0.00354448
SPAC8C9.04	0.980619	0.767079	0.95131	0.816149	0.873849	0.150996	0.883729	0.0955732
SPAC8C9.05	1.21924	1.1134	1.14634	1.16519	1.16632	0.0748426	1.15577	0.0133266
SPAC8C9.06c	1.02175	1.09891	1.03073	1.09779	1.06033	0.0545641	1.06426	0.0474207
SPAC8C9.09c	0.773129	0.819322	0.931795	0.862531	0.796226	0.0326633	0.897163	0.0489773
SPAC8C9.11	1.03596	1.12246	1.02401	1.06398	1.07921	0.0611659	1.04399	0.0282682
SPAC8C9.12c	1.15718	1.14176	1.11139	1.15634	1.14947	0.0109048	1.13387	0.0317859
SPAC8C9.14	1.02357	1.13794	1.04764	1.11905	1.08076	0.0808703	1.08335	0.0504946
SPAC8C9.16c	1.04957	1.15985	1.09106	1.11849	1.10471	0.0779823	1.10477	0.019396
SPAC8C9.17c	1.11785	1.09749	1.13847	1.06043	1.10767	0.0143992	1.09945	0.0551776
SPAC8C9.19	0.891401	0.938245	0.885228	0.835208	0.914823	0.033124	0.860218	0.0353698
SPAC8E11.01c	0.991555	0.962244	1.03992	0.971993	0.976899	0.0207259	1.00596	0.0480334
SPAC8E11.02c	0.521933	0.560334	0.504925	0.548911	0.541134	0.0271539	0.526918	0.0311029
SPAC8E11.03c	1.1152	1.29683	1.12845	1.12972	1.20601	0.128435	1.12909	0.000901035
SPAC8E11.04c	1.1094	1.06219	1.07961	1.06476	1.0858	0.033388	1.07218	0.0105053
SPAC8E11.05c	1.13682	1.13612	1.05944	1.05681	1.13647	0.000495675	1.05813	0.00185853
SPAC8E11.06	1.21159	1.15045	1.1226	1.14575	1.18102	0.04323	1.13417	0.016373
SPAC8E11.07c	1.05597	1.23634	1.0934	1.15998	1.14616	0.127542	1.12669	0.0470832
SPAC8E11.10	1.01824	1.03561	1.05793	1.03785	1.02693	0.0122888	1.04789	0.0142007
SPAC8F11.02c	1.06058	1.0649	1.10414	1.06668	1.06274	0.00305851	1.08541	0.0264898
SPAC8F11.03	1.06546	1.05715	1.06177	1.05112	1.0613	0.00587648	1.05644	0.00753698
SPAC8F11.05c	1.08629	1.0457	1.07695	1.0118	1.06599	0.028702	1.04438	0.0460696
SPAC8F11.08c	1.06142	1.0805	0.993847	0.946676	1.07096	0.0134936	0.970262	0.0333552
SPAC8F11.09c	1.08923	1.05593	1.11987	1.05193	1.07258	0.0235512	1.0859	0.0480441
SPAC8F11.10c	0.896359	0.917436	0.889771	0.892763	0.906897	0.0149037	0.891267	0.00211591
SPAC9.02c	1.15726	1.27151	0.948483	1.0289	1.21439	0.0807917	0.98869	0.0568613
SPAC9.05	1.05247	1.0426	1.03404	1.04977	1.04754	0.00697406	1.0419	0.0111205
SPAC9.06c	0.945013	1.00421	1.00937	1.03216	0.974609	0.0418552	1.02076	0.0161174
SPAC9.07c	0.949177	0.927193	0.996994	0.963764	0.938185	0.0155451	0.980379	0.0234977
SPAC9.08c	1.15251	1.14713	1.16402	1.16885	1.14982	0.00380564	1.16643	0.00342095
SPAC9.10	0.988205	0.909363	1.03126	0.973753	0.948784	0.0557495	1.00251	0.0406656
SPAC9.11	0.944195	1.05971	1.05482	1.0767	1.00195	0.0816833	1.06576	0.0154703
SPAC9.12c	1.06221	1.06247	0.971861	1.00846	1.06234	0.000183317	0.990158	0.0258759
SPAC9.13c	0	0	0	0	0	0	0	0
SPAC922.03	1.15099	1.13352	1.10917	1.12203	1.14226	0.0123507	1.1156	0.00909203
SPAC922.04	1.04347	1.15541	1.04447	1.116	1.09944	0.0791562	1.08023	0.0505815
SPAC922.05c	1.02055	1.0426	1.0809	1.04627	1.03158	0.0155882	1.06358	0.0244841
SPAC922.06	1.05949	1.14741	1.11409	1.0976	1.10345	0.0621644	1.10585	0.0116601
SPAC922.07c	0.85822	0.918757	0.951642	1.03815	0.888488	0.0428064	0.994896	0.0611701
SPAC926.02	1.07554	1.06898	1.1016	1.05281	1.07226	0.00463822	1.0772	0.0345017
SPAC926.03	1.01446	0.984554	0.939724	0.935765	0.999506	0.0211455	0.937744	0.0027997
SPAC926.05c	1.17604	1.15937	1.20523	1.21145	1.1677	0.0117866	1.20834	0.00439454
SPAC926.06c	1.09058	1.02292	1.06762	1.01179	1.05675	0.047845	1.0397	0.0394738
SPAC926.07c	1.07708	1.1196	1.09339	1.13817	1.09834	0.0300665	1.11578	0.0316654
SPAC926.09c	1.01238	1.0404	1.04616	1.05251	1.02639	0.0198131	1.04933	0.00449443
SPAC959.04c	1.11054	1.09366	1.09425	1.10037	1.1021	0.0119353	1.09731	0.00432383
SPAC959.05c	1.00714	0.993099	1.06831	1.04662	1.00012	0.00992583	1.05746	0.0153386
SPAC959.07	0.950558	1.04735	1.00948	0.973695	0.998952	0.0684394	0.991585	0.0253007
SPAC959.08	0.788196	0.82041	0.821616	0.791506	0.804303	0.0227788	0.806561	0.0212907
SPAC977.05c	1.18016	1.10261	1.12544	1.11632	1.14138	0.0548406	1.12088	0.00644413
SPAC977.06	1.05821	1.03333	0.993918	1.04225	1.04577	0.0175901	1.01808	0.0341767
SPAC977.10	0.933642	0.994965	0.987562	1.02438	0.964304	0.0433618	1.00597	0.0260348
SPAC977.11	0.981024	1.01881	1.00719	1.02623	0.999918	0.026721	1.01671	0.0134594
SPAC977.14c	1.08754	1.04233	1.07263	1.07098	1.06494	0.0319668	1.07181	0.00116732
SPAC977.15	1.03384	1.04192	1.05591	1.00938	1.03788	0.00571698	1.03264	0.0328983
SPAC977.16c	1.01577	1.07183	1.02846	1.05522	1.0438	0.0396339	1.04184	0.0189219
SPAC977.17	1.1047	1.07149	1.08009	1.05388	1.08809	0.0234882	1.06698	0.0185303
SPAC9E9.03	1.05538	1.15358	1.10646	1.09925	1.10448	0.0694374	1.10285	0.00509833
SPAC9E9.05	1.02749	1.02187	1.08979	1.06321	1.02468	0.00397576	1.0765	0.0187941
SPAC9E9.08	0.997531	0.958126	0.982722	1.02864	0.977829	0.0278634	1.00568	0.032466
SPAC9E9.09c	0.699959	0.652214	0.874565	0.848363	0.676087	0.0337606	0.861464	0.0185276
SPAC9E9.10c	1.16322	1.03116	1.12285	1.10986	1.09719	0.0933778	1.11635	0.00918387
SPAC9E9.11	1.04897	1.07225	1.04515	1.01013	1.06061	0.0164624	1.02764	0.0247623
SPAC9E9.12c	1.10688	1.19777	1.11762	1.127	1.15232	0.0642707	1.12231	0.00663697
SPAC9E9.13	1.02898	1.02935	0.997575	1.02176	1.02917	0.00025828	1.00967	0.0171011
SPAC9E9.14	0.970295	0.821728	0.908596	0.804815	0.896011	0.105052	0.856705	0.0733842
SPAC9E9.15	0.96069	1.00999	0.950502	1.02312	0.98534	0.0348605	0.986809	0.0513453
SPAC9G1.02	1.11623	1.0785	1.12482	1.07257	1.09736	0.0266732	1.09869	0.0369484
SPAC9G1.03c	0.358712	0.63925	0.368804	0.536805	0.498981	0.19837	0.452804	0.118795
SPAC9G1.04	1.04686	1.08786	1.06015	1.0343	1.06736	0.0289933	1.04723	0.0182789
SPAC9G1.05	0.938201	0.991263	0.961914	0.958875	0.964732	0.0375203	0.960395	0.00214879
SPAC9G1.06c	1.09322	1.02857	1.11646	1.04269	1.06089	0.0457129	1.07958	0.0521631
SPAC9G1.07	1.1483	1.10239	1.18551	1.08485	1.12534	0.0324622	1.13518	0.0711803
SPAC9G1.08c	1.06127	1.06591	1.07873	1.06712	1.06359	0.00327809	1.07293	0.00820968
SPAC9G1.10c	1.16656	1.27019	1.12422	1.14016	1.21838	0.0732759	1.13219	0.0112763
SPAC9G1.11c	0.968775	0.896497	1.04211	1.00075	0.932636	0.0511079	1.02143	0.0292481
SPAC9G1.12	0.531636	0.496221	0.631509	0.536299	0.513928	0.0250417	0.583904	0.0673236
SPACUNK12.02c	1.18072	1.33965	1.17191	1.15893	1.26018	0.11238	1.16542	0.00917658
SPACUNK4.07c	1.10177	1.07178	1.08539	1.02859	1.08678	0.0212077	1.05699	0.0401599
SPACUNK4.08	1.16357	1.12522	1.13392	1.21984	1.14439	0.0271191	1.17688	0.0607523
SPACUNK4.09	1.04263	1.03619	1.11105	1.08671	1.03941	0.00455562	1.09888	0.0172113
SPACUNK4.10	0.94877	0.896636	0.975677	0.964729	0.922703	0.0368641	0.970203	0.00774111
SPACUNK4.11c	1.08201	1.05978	1.12036	1.02195	1.07089	0.0157169	1.07116	0.0695864
SPACUNK4.12c	1.15716	1.18618	1.34667	1.27569	1.17167	0.0205235	1.31118	0.0501934
SPACUNK4.13c	1.10603	1.05158	1.11485	1.01705	1.07881	0.0384989	1.06595	0.0691562
SPACUNK4.14	0.869711	0.932052	1.04672	0.963389	0.900882	0.0440814	1.00505	0.0589223
SPACUNK4.15	1.07297	1.11753	1.04359	1.02155	1.09525	0.031511	1.03257	0.0155837
SPACUNK4.16c	1.0074	1.07428	1.06219	1.0559	1.04084	0.0472889	1.05905	0.00445172
SPACUNK4.17	1.06835	1.04485	1.06151	1.06208	1.0566	0.0166202	1.06179	0.000403109
SPACUNK4.19	1.07371	1.03467	1.10051	1.01742	1.05419	0.0276074	1.05896	0.0587523
SPAP11E10.01	1.08499	1.04565	1.09174	1.07888	1.06532	0.0278154	1.08531	0.00909816
SPAP11E10.02c	1.08975	1.12371	1.11314	1.10435	1.10673	0.0240156	1.10874	0.00621995
SPAP14E8.02	0.773728	0.964788	0.902948	0.981914	0.869258	0.1351	0.942431	0.0558372
SPAP14E8.04	1.00831	1.00467	1.02384	0.967433	1.00649	0.00257196	0.995635	0.0398835
SPAP14E8.05c	0.966286	1.05381	1.03744	1.09782	1.01005	0.0618897	1.06763	0.0426972
SPAP27G11.02	1.13108	1.06748	1.1411	1.08352	1.09928	0.044973	1.11231	0.0407127
SPAP27G11.05c	1.19812	1.30867	1.14103	1.20936	1.25339	0.0781734	1.1752	0.0483144
SPAP27G11.06c	0.327327	0.294124	0.77146	0.77211	0.310726	0.0234783	0.771785	0.000460027
SPAP27G11.07c	1.09764	1.04501	1.04355	1.02789	1.07133	0.0372169	1.03572	0.011076
SPAP27G11.08c	1.04102	1.08315	1.01302	1.06586	1.06209	0.0297874	1.03944	0.037363
SPAP27G11.10c	1.12236	1.13632	1.13793	1.13263	1.12934	0.00987124	1.13528	0.00375001
SPAP27G11.12	0.940253	0.963988	0.919493	0.873897	0.952121	0.0167829	0.896695	0.0322412
SPAP27G11.14c	0.672133	0.593648	0.72068	0.821983	0.632891	0.0554972	0.771331	0.0716322
SPAP27G11.15	0.987109	1.0474	1.01348	1.03159	1.01726	0.0426345	1.02253	0.0128058
SPAP27G11.16	1.00022	1.04365	1.09523	1.11649	1.02194	0.0307102	1.10586	0.0150305
SPAP32A8.02	1.03475	0.993699	0.9609	1.00846	1.01423	0.0290277	0.984681	0.0336326
SPAP32A8.03c	1.00252	0.989155	1.05009	0.924033	0.995839	0.00945257	0.987062	0.0891357
SPAP7G5.03	1.12757	1.14555	1.08401	1.19478	1.13656	0.0127112	1.13939	0.0783271
SPAP7G5.04c	0.1305	0.139384	0.173681	0.170107	0.134942	0.0062817	0.171894	0.00252684
SPAP7G5.05	1.0211	1.04021	1.09425	1.06713	1.03066	0.013513	1.08069	0.0191715
SPAP8A3.02c	1.00841	1.03753	0.996173	1.07339	1.02297	0.0205969	1.03478	0.0546012
SPAP8A3.03	0.952212	1.02494	1.03362	1.12234	0.988577	0.0514273	1.07798	0.0627372
SPAP8A3.04c	1.05486	1.02513	1.06083	1.11326	1.04	0.021027	1.08704	0.0370776
SPAP8A3.05	0.982242	1.07807	1.06033	1.07342	1.03015	0.0677581	1.06687	0.00925833
SPAP8A3.07c	1.13465	1.15147	1.06959	1.12688	1.14306	0.0118883	1.09824	0.0405096
SPAP8A3.12c	1.02595	1.05414	1.0672	1.05337	1.04004	0.0199317	1.06028	0.00977962
SPAP8A3.13c	1.02682	1.01684	1.05416	1.07424	1.02183	0.00705708	1.0642	0.0141958
SPAP8A3.14c	0.938505	0.919615	0.940132	0.921433	0.92906	0.0133572	0.930782	0.0132227
SPAPB17E12.02	0.988999	1.03571	1.03569	1.03718	1.01235	0.0330275	1.03643	0.00105253
SPAPB17E12.03	0.965382	0.942062	0.923746	0.938524	0.953722	0.0164902	0.931135	0.0104501
SPAPB17E12.04c	0.952443	0.93115	0.968833	0.971776	0.941797	0.0150563	0.970304	0.00208126
SPAPB17E12.05	0.611824	0.69626	0.759251	0.674124	0.654042	0.059705	0.716687	0.060194
SPAPB17E12.08	0.866131	0.865611	0.902674	0.900685	0.865871	0.000367522	0.90168	0.0014068
SPAPB17E12.12c	1.06293	1.01645	1.02164	1.03354	1.03969	0.0328647	1.02759	0.00841175
SPAPB17E12.14c	1.08732	0.984531	1.03708	1.00138	1.03593	0.0726849	1.01923	0.0252456
SPAPB18E9.01	0.591305	0.650787	0.718223	0.720025	0.621046	0.0420597	0.719124	0.00127402
SPAPB18E9.04c	1.05778	0.986917	1.04592	1.03637	1.02235	0.0501081	1.04114	0.00675432
SPAPB1A10.03	0.977263	1.02856	1.03092	0.991987	1.00291	0.0362699	1.01146	0.0275326
SPAPB1A10.05	1.07814	0.978565	1.03418	1.05972	1.02835	0.0704079	1.04695	0.0180628
SPAPB1A10.07c	0.873973	1.03254	0.936287	1.02096	0.953254	0.112121	0.978623	0.0598712
SPAPB1A10.08	0.955618	0.990893	1.05526	1.02466	0.973255	0.0249438	1.03996	0.0216352
SPAPB1A10.09	1.05674	1.07371	1.07713	1.07957	1.06523	0.0120034	1.07835	0.00172571
SPAPB1A10.10c	1.05213	1.12872	1.09702	1.11871	1.09043	0.0541561	1.10786	0.015335
SPAPB1A10.12c	0.944359	1.03271	1.0328	1.02683	0.988537	0.0624761	1.02982	0.00422276
SPAPB1A10.13	1.04451	1.011	1.03289	0.97257	1.02775	0.0236936	1.00273	0.0426548
SPAPB1A10.14	0.957488	0.997367	0.995075	0.951757	0.977427	0.0281989	0.973416	0.0306305
SPAPB1A10.15	1.08219	1.0547	1.10642	1.08327	1.06845	0.0194379	1.09485	0.0163684
SPAPB1A11.01	1.05852	1.05296	1.17617	1.04318	1.05574	0.00392944	1.10968	0.0940321
SPAPB1A11.02	0.93794	1.01963	0.952123	1.00215	0.978786	0.0577649	0.977135	0.0353725
SPAPB1A11.03	1.05618	1.06859	1.0067	1.01114	1.06239	0.00877392	1.00892	0.00313895
SPAPB1A11.04c	1.2312	1.29487	1.17631	1.23245	1.26303	0.045019	1.20438	0.0396953
SPAPB1E7.02c	1.10308	1.0785	1.0724	1.06476	1.09079	0.0173783	1.06858	0.00540278
SPAPB1E7.04c	1.00562	1.0011	1.10679	1.01373	1.00336	0.00319868	1.06026	0.0658057
SPAPB1E7.05	1.13721	1.13502	1.1525	1.1074	1.13611	0.00154903	1.12995	0.0318886
SPAPB1E7.06c	0.82042	0.891187	0.872743	0.874081	0.855804	0.0500394	0.873412	0.000945799
SPAPB1E7.07	0.986136	0.889366	0.957393	0.944705	0.937751	0.0684269	0.951049	0.00897159
SPAPB1E7.08c	1.07197	1.07717	1.0594	1.091	1.07457	0.00368131	1.0752	0.0223467
SPAPB1E7.11c	0.523851	0.384462	0.609738	0.402344	0.454157	0.0985626	0.506041	0.146649
SPAPB1E7.12	0.492742	0.561766	0.605686	0.721799	0.527254	0.0488072	0.663742	0.0821043
SPAPB21F2.02	1.20771	1.27565	1.15948	1.15944	1.24168	0.0480434	1.15946	2.27782e-05
SPAPB21F2.03	1.19156	1.28434	1.16284	1.11542	1.23795	0.0656105	1.13913	0.0335316
SPAPB24D3.01	1.05055	1.00923	1.03716	1.05472	1.02989	0.0292196	1.04594	0.0124114
SPAPB24D3.02c	0.958062	0.946958	0.990399	1.00247	0.95251	0.00785194	0.996433	0.00853414
SPAPB24D3.03	0.894994	1.03676	1.04943	0.999262	0.965875	0.100242	1.02435	0.035476
SPAPB24D3.04c	1.10039	0.993279	1.05657	1.09141	1.04684	0.0757403	1.07399	0.024635
SPAPB24D3.07c	1.06592	1.05521	1.07029	1.05113	1.06056	0.00757003	1.06071	0.0135467
SPAPB24D3.08c	0.94446	0.929357	0.996813	0.995064	0.936909	0.0106797	0.995939	0.00123657
SPAPB24D3.09c	1.01849	1.04629	1.09225	1.04892	1.03239	0.0196551	1.07058	0.0306349
SPAPB24D3.10c	0.898183	1.03619	0.986677	0.993901	0.967187	0.0975855	0.990289	0.00510783
SPAPB2B4.02	0.786991	0.586835	0.970478	0.890267	0.686913	0.141531	0.930373	0.0567176
SPAPB2B4.03	1.02362	1.05657	1.06975	1.04813	1.04009	0.0233003	1.05894	0.015288
SPAPB2B4.04c	1.06415	1.21835	1.18796	1.06845	1.14125	0.109037	1.12821	0.0845015
SPAPB2B4.06	1.16022	1.10334	1.06643	1.10075	1.13178	0.0402243	1.08359	0.02427
SPAPB2B4.07	0.971613	0.933669	0.925225	0.998422	0.952641	0.0268301	0.961824	0.051758
SPAPB2C8.01	1.08968	1.05662	1.10612	1.07201	1.07315	0.023382	1.08906	0.0241244
SPAPB8E5.02c	1.07123	1.00066	1.09051	1.0486	1.03595	0.0499013	1.06956	0.0296352
SPAPB8E5.03	0.875265	1.06272	1.08186	1.0973	0.968993	0.132552	1.08958	0.0109152
SPAPB8E5.04c	1.08516	1.11433	1.05527	1.10827	1.09975	0.0206223	1.08177	0.0374744
SPAPB8E5.05	1.03149	1.00683	1.01032	1.01973	1.01916	0.0174403	1.01503	0.00665162
SPAPB8E5.06c	1.13147	0.903813	1.07874	1.00931	1.01764	0.160981	1.04402	0.0490915
SPAPB8E5.08	0.987923	1.03385	1.04564	1.04753	1.01089	0.0324781	1.04659	0.00133394
SPAPB8E5.10	1.01761	1.06	1.00272	0.994166	1.0388	0.0299748	0.998442	0.00604781
SPAPJ691.02	1.08005	1.11319	1.10018	1.07026	1.09662	0.0234272	1.08522	0.0211576
SPAPJ691.03	1.09902	1.14711	1.11221	1.14249	1.12306	0.0340049	1.12735	0.0214135
SPAPJ695.01c	1.03541	1.01651	1.08392	1.02626	1.02596	0.0133623	1.05509	0.0407691
SPAPJ696.01c	1.3378	1.18093	1.08903	1.06153	1.25937	0.110919	1.07528	0.019444
SPAPJ696.02	1.15917	1.12362	1.19607	1.14794	1.14139	0.0251323	1.172	0.0340299
SPAPJ698.02c	0.542834	0.633398	0.702409	0.667842	0.588116	0.0640388	0.685125	0.0244428
SPAPJ760.02c	0.930576	1.19402	1.13518	1.11698	1.0623	0.186285	1.12608	0.0128657
SPAPJ760.03c	1.09597	1.04894	1.03737	1.04456	1.07245	0.0332594	1.04097	0.00508735
SPAPYUG7.02c	1.11503	1.0913	1.10813	1.12198	1.10317	0.0167802	1.11505	0.0097944
SPAPYUG7.03c	0.947713	1.02655	1.06721	1.04095	0.987131	0.0557455	1.05408	0.0185728
SPAPYUG7.04c	1.39124	1.29758	1.1714	1.17477	1.34441	0.0662286	1.17309	0.00238686
SPAPYUG7.06	1.03849	0.938804	1.0415	0.946749	0.988647	0.0704886	0.994125	0.0670007
SPAPYUK71.03c	0.97735	0.970809	0.97642	0.98668	0.974079	0.00462498	0.98155	0.00725433
SPBC106.01	1.00695	1.09305	1.00013	1.01136	1.05	0.0608817	1.00575	0.00794326
SPBC106.02c	1.10248	1.07681	1.07242	1.07408	1.08965	0.0181532	1.07325	0.00117749
SPBC106.03	0.983081	0.943116	1.02814	1.01962	0.963099	0.0282598	1.02388	0.00602722
SPBC106.04	1.05101	1.10431	0.956025	0.950858	1.07766	0.0376833	0.953441	0.00365342
SPBC106.05c	1.00703	1.01278	1.00795	1.00994	1.0099	0.00406313	1.00894	0.00141026
SPBC106.07c	0.998732	0.965215	1.09982	1.09561	0.981974	0.0236999	1.09771	0.00298074
SPBC106.08c	0.990922	1.04224	1.02212	1.06427	1.01658	0.0362858	1.04319	0.0298059
SPBC106.10	0.588812	0.695433	0.60216	0.653594	0.642123	0.0753924	0.627877	0.0363695
SPBC106.11c	1.07899	1.05024	1.10123	1.06102	1.06462	0.0203272	1.08113	0.0284353
SPBC106.12c	0.967857	0.993984	1.01529	1.04351	0.98092	0.0184744	1.0294	0.0199536
SPBC106.16	1.12305	1.11754	1.18877	1.11348	1.12029	0.00389543	1.15113	0.0532345
SPBC106.17c	0.295469	0.237451	0.231647	0.221918	0.26646	0.0410253	0.226782	0.0068794
SPBC106.20	1.14756	1.21885	1.09039	1.12186	1.1832	0.0504101	1.10612	0.0222539
SPBC1105.01	1.02351	1.04799	1.02787	1.06261	1.03575	0.0173151	1.04524	0.0245675
SPBC1105.02c	0.181529	0.121259	0.204963	0.198934	0.151394	0.0426177	0.201949	0.00426333
SPBC1105.04c	0.573927	0.664694	0.425784	0.53803	0.61931	0.0641822	0.481907	0.0793703
SPBC1105.05	0.952861	0.996828	1.01263	1.028	0.974844	0.0310893	1.02032	0.0108717
SPBC1105.08	1.06879	1.04074	1.03109	1.0446	1.05476	0.0198387	1.03784	0.00954911
SPBC1105.09	1.11352	1.10584	1.12232	1.12685	1.10968	0.00543131	1.12459	0.00320632
SPBC1105.10	1.01452	1.0958	1.0108	1.01877	1.05516	0.0574706	1.01478	0.00563844
SPBC1105.11c	1.0612	1.01558	1.03428	1.07179	1.03839	0.0322626	1.05304	0.0265239
SPBC1105.12	1.1713	1.047	1.14108	1.13967	1.10915	0.0878894	1.14037	0.000997528
SPBC1105.14	0.945758	0.955756	0.95033	0.975277	0.950757	0.00706991	0.962804	0.0176398
SPBC1105.18c	0.944352	1.02577	1.071	1.03873	0.98506	0.0575692	1.05486	0.0228149
SPBC115.02c	1.05964	1.00896	1.05308	1.05871	1.0343	0.0358399	1.05589	0.0039853
SPBC115.03	0.930937	1.01396	1.00674	0.933063	0.972451	0.0587093	0.9699	0.0520948
SPBC119.03	1.36025	1.2808	1.32429	1.27943	1.32052	0.0561822	1.30186	0.0317167
SPBC119.04	1.04599	1.15781	1.05074	1.05387	1.1019	0.0790731	1.05231	0.00221448
SPBC119.06	1.08571	1.08983	1.03864	1.12921	1.08777	0.00291657	1.08392	0.0640454
SPBC119.08	0.96504	0.846787	1.00731	0.838005	0.905914	0.0836177	0.922656	0.119715
SPBC119.12	0.988433	0.95616	1.05933	1.00505	0.972297	0.0228201	1.03219	0.0383847
SPBC119.14	1.12629	1.07701	1.0922	1.09755	1.10165	0.0348473	1.09487	0.0037796
SPBC119.16c	1.24658	1.1676	1.18371	1.13515	1.20709	0.0558455	1.15943	0.0343362
SPBC1198.01	1.20909	1.07719	1.08513	1.04225	1.14314	0.0932636	1.06369	0.0303254
SPBC1198.03c	1.1547	1.18309	1.14985	1.15841	1.16889	0.0200739	1.15413	0.00605763
SPBC1198.06c	0.94824	1.01284	1.03336	1.02429	0.98054	0.0456785	1.02882	0.0064132
SPBC1198.07c	1.06401	1.03045	1.05062	1.09365	1.04723	0.0237289	1.07214	0.0304281
SPBC1198.08	1.2464	1.13317	1.17776	1.1198	1.18979	0.0800704	1.14878	0.040982
SPBC1198.09	1.02809	1.01279	1.05654	1.03509	1.02044	0.0108159	1.04581	0.0151646
SPBC1198.11c	1.1365	1.19406	1.07639	1.10529	1.16528	0.0407029	1.09084	0.0204337
SPBC1198.12	0.963801	0.91221	0.950129	0.970858	0.938005	0.03648	0.960494	0.0146577
SPBC1198.14c	1.42319	1.2951	1.33514	1.27535	1.35914	0.0905712	1.30525	0.0422779
SPBC11B10.02c	0.19234	0.151302	0.208691	0.178536	0.171821	0.0290176	0.193613	0.0213229
SPBC11B10.05c	1.06393	1.04541	1.07775	1.09183	1.05467	0.0130972	1.08479	0.00995484
SPBC11B10.06	0.947861	1.05706	1.04565	1.06907	1.00246	0.0772185	1.05736	0.0165645
SPBC11B10.07c	1.18258	1.22771	1.12887	1.11061	1.20514	0.0319083	1.11974	0.0129161
SPBC11B10.08	1.1185	1.03421	1.1028	1.11444	1.07636	0.0596029	1.10862	0.00822691
SPBC11B10.10c	1.12376	1.12268	1.07138	1.06155	1.12322	0.000765952	1.06647	0.00695055
SPBC11C11.01	1.11078	1.0804	1.07518	1.09051	1.09559	0.0214825	1.08285	0.0108416
SPBC11C11.02	0.952352	0.928675	0.881498	0.899974	0.940514	0.0167422	0.890736	0.0130641
SPBC11C11.06c	0.975933	1.0058	1.01769	1.0171	0.990868	0.0211207	1.01739	0.000420371
SPBC11C11.07	0.497049	0.493354	0.300416	0.428322	0.495202	0.00261289	0.364369	0.0904432
SPBC11C11.08	1.05124	0.965611	1.00733	0.974955	1.00843	0.0605517	0.991142	0.0228916
SPBC11C11.09c	0.481342	0.533012	0.467595	0.572342	0.507177	0.0365365	0.519968	0.0740674
SPBC11C11.10	1.01439	1.07968	1.04711	1.06189	1.04704	0.0461617	1.0545	0.0104493
SPBC11C11.11c	1.16733	1.18186	1.14599	1.17801	1.1746	0.0102749	1.162	0.0226389
SPBC11G11.01	0.805651	1.00358	0.938958	1.00011	0.904615	0.139955	0.969536	0.0432443
SPBC11G11.02c	1.03484	1.08592	1.05749	1.04668	1.06038	0.0361199	1.05209	0.00763856
SPBC11G11.03	0.854165	0.919441	0.900912	0.961108	0.886803	0.0461568	0.93101	0.0425646
SPBC11G11.05	0.879207	0.871087	0.985818	0.9094	0.875147	0.00574144	0.947609	0.0540358
SPBC1215.01	1.15408	1.14329	1.12316	1.09687	1.14868	0.00763422	1.11002	0.0185876
SPBC1271.01c	1.11366	1.0535	1.02343	1.07694	1.08358	0.0425393	1.05019	0.0378388
SPBC1271.03c	1.03019	1.06917	1.09478	1.05004	1.04968	0.0275633	1.07241	0.0316348
SPBC1271.05c	0.851173	0.931463	0.936758	0.946498	0.891318	0.0567732	0.941628	0.00688731
SPBC1271.06c	1.07242	1.08823	1.17596	1.10581	1.08033	0.0111757	1.14089	0.0496005
SPBC1271.07c	1.14979	1.16106	1.17983	1.21361	1.15542	0.00796621	1.19672	0.0238829
SPBC1271.08c	0.97568	1.08918	1.03446	1.0706	1.03243	0.0802547	1.05253	0.0255531
SPBC1271.09	1.07144	0.896081	1.05544	1.00796	0.983762	0.124001	1.0317	0.0335734
SPBC1271.10c	1.10288	1.05685	1.08092	1.04476	1.07987	0.0325497	1.06284	0.0255729
SPBC1271.11	0.918048	1.09824	1.00218	1.06995	1.00814	0.127414	1.03607	0.0479198
SPBC1271.12	1.13596	0.911723	0.963784	0.860175	1.02384	0.158562	0.91198	0.0732628
SPBC1271.14	0.450104	0.514551	1.06865	1.04085	0.482327	0.0455712	1.05475	0.019655
SPBC1271.15c	0.736163	0.741616	0.814282	0.829645	0.738889	0.00385631	0.821964	0.0108632
SPBC1289.01c	1.09822	1.15035	1.09994	1.11397	1.12429	0.0368613	1.10696	0.0099221
SPBC1289.06c	1.06967	1.12939	1.16331	1.2238	1.09953	0.0422245	1.19355	0.0427712
SPBC1289.08	1.02825	1.04958	1.05963	1.08193	1.03892	0.0150858	1.07078	0.0157694
SPBC1289.09	1.03201	1.03573	1.01236	1.02886	1.03387	0.00263195	1.02061	0.0116627
SPBC1289.10c	0.940358	0.876933	1.0184	0.981398	0.908646	0.0448481	0.9999	0.0261659
SPBC1289.11	1.01683	1.06898	1.08036	1.08726	1.04291	0.0368711	1.08381	0.0048803
SPBC1289.13c	1.13914	1.13369	1.14528	1.07257	1.13641	0.00385431	1.10892	0.0514137
SPBC1289.14	1.00066	1.07349	1.07702	1.02662	1.03708	0.0514957	1.05182	0.0356378
SPBC1289.15	1.06653	1.04138	1.07305	1.03434	1.05395	0.017785	1.0537	0.0273744
SPBC1289.16c	1.21311	1.17471	1.1689	1.15814	1.19391	0.0271508	1.16352	0.00760535
SPBC12C2.01c	0.569356	0.795875	0.752317	0.711355	0.682615	0.160174	0.731836	0.0289648
SPBC12C2.03c	1.18996	1.30933	1.20046	1.24759	1.24964	0.0844037	1.22403	0.0333215
SPBC12C2.04	0.966532	1.09111	0.926847	1.0609	1.02882	0.0880914	0.993873	0.0947891
SPBC12C2.05c	1.21964	1.11794	1.13949	1.12522	1.16879	0.0719139	1.13236	0.0100917
SPBC12C2.07c	1.02881	0.970582	0.954691	0.900806	0.999698	0.0411756	0.927749	0.0381025
SPBC12C2.08	1.0447	1.11519	1.07657	1.08264	1.07995	0.0498404	1.07961	0.00429439
SPBC12C2.09c	0.865947	0.990758	1.01335	1.01878	0.928352	0.0882548	1.01607	0.00384034
SPBC12C2.12c	0.963692	1.03574	1.05609	1.06755	0.999714	0.0509431	1.06182	0.00810317
SPBC12D12.02c	0.967712	0.893117	0.963197	0.941367	0.930414	0.0527461	0.952282	0.015436
SPBC12D12.04c	0.777878	0.905336	0.971068	0.939315	0.841607	0.0901269	0.955192	0.0224525
SPBC12D12.05c	0.995162	1.05321	1.07439	1.13048	1.02418	0.0410431	1.10243	0.0396624
SPBC12D12.06	0.720929	0.56995	0.510669	0.562629	0.64544	0.106758	0.536649	0.036741
SPBC12D12.07c	0.832931	0.846811	0.853687	0.878787	0.839871	0.00981437	0.866237	0.0177479
SPBC12D12.09	1.0501	1.05654	1.01419	1.06035	1.05332	0.00455284	1.03727	0.0326397
SPBC1306.02	1.18831	1.16198	1.06542	1.15237	1.17515	0.018614	1.1089	0.061487
SPBC1347.01c	1.03246	1.0543	1.01596	1.06264	1.04338	0.0154431	1.0393	0.0330107
SPBC1347.02	0.739888	0.740255	0.816898	0.846011	0.740071	0.000259604	0.831455	0.0205859
SPBC1347.03	1.18749	1.13819	1.11291	1.13158	1.16284	0.0348576	1.12224	0.0131998
SPBC1347.06c	1.03257	1.11334	1.02689	1.17497	1.07296	0.0571132	1.10093	0.104709
SPBC1347.07	1.05404	1.00373	1.04586	0.997305	1.02888	0.0355735	1.02158	0.0343368
SPBC1347.08c	0.96726	1.0206	0.99708	1.01944	0.993929	0.0377157	1.00826	0.015813
SPBC1347.09	1.02101	0.987289	1.11184	0.963349	1.00415	0.023844	1.03759	0.104998
SPBC1347.11	1.10235	1.05904	1.06797	1.02768	1.08069	0.0306289	1.04783	0.0284911
SPBC1347.12	1.15441	1.131	1.10317	1.18307	1.14271	0.016553	1.14312	0.0564993
SPBC1347.13c	1.14127	1.05928	1.06469	1.04072	1.10028	0.0579737	1.05271	0.0169535
SPBC1348.01	1.07244	1.07847	1.09837	1.1194	1.07545	0.00426099	1.10888	0.0148763
SPBC1348.02	0.979537	0.978304	1.00568	1.05355	0.978921	0.000871855	1.02961	0.0338453
SPBC1348.07	1.02684	1.01308	0.999548	1.02345	1.01996	0.00973014	1.0115	0.0168983
SPBC1348.14c	1.06032	1.06847	1.07675	1.09873	1.06439	0.00576072	1.08774	0.0155428
SPBC13A2.02	1.03281	1.09759	1.0114	1.07665	1.0652	0.0458042	1.04403	0.0461426
SPBC13A2.04c	1.04274	1.10153	1.04849	1.10894	1.07214	0.0415761	1.07871	0.0427422
SPBC13E7.03c	1.10125	1.11496	1.05883	1.10276	1.1081	0.00969443	1.08079	0.031066
SPBC13E7.04	0.803342	0.63539	1.00075	0.852127	0.719366	0.11876	0.926437	0.105089
SPBC13E7.06	1.1273	1.05056	1.0646	1.04233	1.08893	0.0542632	1.05346	0.0157427
SPBC13E7.07	1.10987	1.17542	1.12377	1.10922	1.14264	0.0463521	1.11649	0.0102865
SPBC13E7.08c	1.19717	1.12881	0.992781	1.01259	1.16299	0.048339	1.00269	0.0140087
SPBC13E7.09	1.11686	1.11829	1.07342	1.04484	1.11758	0.00101256	1.05913	0.0202097
SPBC13E7.11	0.749705	0.727945	0.760038	0.8216	0.738825	0.0153865	0.790819	0.0435316
SPBC13G1.02	1.13357	1.14614	1.13992	1.12696	1.13985	0.00888838	1.13344	0.00916024
SPBC13G1.03c	1.09088	1.12403	1.05911	1.14374	1.10745	0.0234472	1.10142	0.0598416
SPBC13G1.04c	1.03607	1.03067	1.06228	1.04225	1.03337	0.00382145	1.05226	0.0141589
SPBC13G1.08c	1.05837	1.1176	0.982449	1.04646	1.08799	0.0418853	1.01446	0.0452649
SPBC13G1.10c	0.968953	0.987486	0.972666	0.968803	0.97822	0.0131045	0.970735	0.00273167
SPBC13G1.12	1.10582	1.22448	1.08596	1.07954	1.16515	0.0839063	1.08275	0.00453868
SPBC13G1.14c	0.978876	1.00067	1.02472	0.998329	0.989772	0.0154096	1.01153	0.0186632
SPBC146.02	0.895183	0.986456	0.947924	0.947994	0.940819	0.0645399	0.947959	4.95425e-05
SPBC146.04	1.01905	0.993392	1.05493	1.03796	1.00622	0.0181461	1.04645	0.0119971
SPBC146.06c	1.11032	1.06638	1.18191	1.12976	1.08835	0.0310729	1.15583	0.0368754
SPBC146.09c	0	0.00961999	0	0	0.00481	0.00680236	0	0
SPBC146.10	0.912572	0.971777	0.994545	1.00148	0.942174	0.0418638	0.998014	0.00490655
SPBC146.11c	1.05778	1.00429	1.06993	0.937879	1.03104	0.0378256	1.00391	0.0933752
SPBC146.12	0.864625	0.398374	0.908572	0.609377	0.631499	0.329689	0.758974	0.211562
SPBC146.13c	0.96468	0.804188	1.06175	0.936154	0.884434	0.113485	0.998954	0.0888132
SPBC14C8.03	1.00833	1.09381	1.07101	1.07602	1.05107	0.0604371	1.07351	0.00354506
SPBC14C8.04	1.00658	0.941072	1.01568	1.02955	0.973824	0.0463194	1.02261	0.00980429
SPBC14C8.05c	1.11312	1.07895	1.14465	1.11673	1.09604	0.0241627	1.13069	0.0197448
SPBC14C8.09c	0.958446	1.02328	1.01296	1.05414	0.990865	0.0458481	1.03355	0.0291194
SPBC14C8.11c	1.07326	1.05112	1.07277	1.07622	1.06219	0.0156598	1.0745	0.00244181
SPBC14C8.15	1.05074	1.03047	1.06186	1.03024	1.04061	0.0143308	1.04605	0.0223578
SPBC14C8.16c	1.01472	1.14924	1.05435	1.16802	1.08198	0.0951234	1.11119	0.0803817
SPBC14C8.17c	0.642618	0.601784	0.615841	0.633776	0.622201	0.0288737	0.624808	0.0126819
SPBC14F5.03c	1.09555	1.11073	1.13575	1.11563	1.10314	0.0107347	1.12569	0.0142271
SPBC14F5.07	1.11434	1.11349	1.08043	1.07606	1.11392	0.000603503	1.07824	0.00308684
SPBC14F5.09c	0.582333	0.452831	0.704361	0.59084	0.517582	0.0915722	0.6476	0.0802715
SPBC14F5.10c	0.936227	0.974072	0.830439	0.902087	0.955149	0.0267603	0.866263	0.0506626
SPBC14F5.11c	1.00559	0.852848	0.972357	0.918577	0.929219	0.108005	0.945467	0.038028
SPBC14F5.13c	1.21488	1.05898	1.139	1.08131	1.13693	0.110237	1.11015	0.0407871
SPBC1539.02	1.0289	1.07169	1.10978	1.11556	1.0503	0.030254	1.11267	0.00408285
SPBC1539.03c	0.138452	0.150706	0.942451	0.956025	0.144579	0.00866514	0.949238	0.00959825
SPBC1539.04	1.16424	1.18599	1.08803	1.15759	1.17511	0.0153786	1.12281	0.0491874
SPBC1539.06	1.19184	1.16069	1.04623	1.08618	1.17626	0.0220256	1.06621	0.0282493
SPBC1539.07c	0.940025	0.949622	0.949972	0.957737	0.944824	0.00678644	0.953855	0.00549013
SPBC1539.08	0.592871	0.574912	0.624975	0.595154	0.583892	0.0126988	0.610064	0.0210868
SPBC1539.10	1.00006	1.01309	0.949429	0.975863	1.00658	0.00921274	0.962646	0.0186921
SPBC15C4.01c	1.00937	0.97628	1.02618	1.01075	0.992823	0.0233961	1.01846	0.0109149
SPBC15C4.04c	1.11065	1.29899	1.11198	1.16502	1.20482	0.133174	1.1385	0.0375112
SPBC15C4.05	0.991962	1.00506	1.04023	1.04391	0.998511	0.00926166	1.04207	0.00260495
SPBC15C4.06c	1.02707	1.0848	1.13365	1.06074	1.05593	0.0408206	1.09719	0.0515507
SPBC15D4.01c	1.25635	1.19571	1.1938	1.10873	1.22603	0.0428766	1.15126	0.0601512
SPBC15D4.02	1.04262	1.05629	1.06268	1.0411	1.04946	0.00966771	1.05189	0.015261
SPBC15D4.03	1.25377	1.07951	1.15397	1.09011	1.16664	0.123222	1.12204	0.0451554
SPBC15D4.05	1.14731	1.20997	1.18318	1.19283	1.17864	0.0443064	1.188	0.00682484
SPBC15D4.06	1.0577	1.09592	1.04961	1.0344	1.07681	0.0270249	1.04201	0.0107526
SPBC15D4.07c	1.20648	1.1543	1.22266	1.15553	1.18039	0.0368945	1.18909	0.0474722
SPBC15D4.09c	0.262502	0.303891	0.335104	0.374028	0.283196	0.0292662	0.354566	0.0275237
SPBC15D4.10c	0.893686	1.01734	1.02833	1.05267	0.955513	0.0874369	1.0405	0.0172075
SPBC15D4.12c	1.20853	1.15331	1.1363	1.1533	1.18092	0.0390473	1.1448	0.0120171
SPBC15D4.13c	1.08374	1.12032	1.1077	1.17517	1.10203	0.025868	1.14144	0.0477099
SPBC15D4.15	0.736584	0.938634	0.764953	0.993563	0.837609	0.142871	0.879258	0.161652
SPBC1604.01	1.1506	1.10082	1.04888	1.07525	1.12571	0.0351955	1.06207	0.0186444
SPBC1604.02c	1.06578	1.12039	1.00019	1.04441	1.09308	0.0386101	1.0223	0.0312621
SPBC1604.03c	1.19095	1.21453	1.12236	1.13854	1.20274	0.0166783	1.13045	0.0114383
SPBC1604.04	0.545549	0.647625	0.603104	0.620374	0.596587	0.0721784	0.611739	0.0122119
SPBC1604.07	0.691885	0.523476	0.720753	0.643334	0.607681	0.119083	0.682044	0.0547432
SPBC1604.08c	1.13655	1.083	0.975045	0.903912	1.10978	0.0378631	0.939478	0.0502985
SPBC1604.09c	0.753383	0.90991	0.874198	0.911034	0.831646	0.110681	0.892616	0.0260473
SPBC1604.11	0.780076	0.440967	0.874165	0.462961	0.610521	0.239786	0.668563	0.290765
SPBC1604.12	1.4394	1.23663	1.12744	1.04156	1.33802	0.143382	1.0845	0.0607321
SPBC1604.16c	0.896098	0.966722	1.02542	0.945899	0.93141	0.0499388	0.98566	0.0562293
SPBC1604.18c	1.04024	1.11321	1.05325	1.04356	1.07673	0.051594	1.0484	0.00685334
SPBC1604.19c	1.03548	1.03809	1.0308	1.06007	1.03678	0.00184575	1.04543	0.0206972
SPBC1604.20c	0.655467	0.708901	0.820084	0.694574	0.682184	0.0377838	0.757329	0.0887491
SPBC1652.01	1.02146	1.08092	1.06393	1.06328	1.05119	0.0420439	1.06361	0.000462793
SPBC1652.02	0	0	0	0	0	0	0	0
SPBC1683.01	0.880231	1.06751	0.965408	0.987522	0.973872	0.132429	0.976465	0.0156366
SPBC1683.02	1.14588	1.13449	1.14641	1.176	1.14018	0.00806074	1.1612	0.0209194
SPBC1683.03c	1.02132	1.08431	1.09202	1.05006	1.05281	0.0445446	1.07104	0.0296681
SPBC1683.04	1.03407	1.01818	1.09913	0.94748	1.02612	0.0112364	1.0233	0.107232
SPBC1683.06c	0.961689	0.97961	1.01974	0.92041	0.97065	0.012672	0.970073	0.0702333
SPBC1683.07	1.18869	1.0952	1.17856	1.11047	1.14194	0.0661074	1.14451	0.0481451
SPBC1683.08	0.976949	0.952821	0.957577	0.941639	0.964885	0.0170606	0.949608	0.0112699
SPBC1683.09c	1.2097	1.36603	1.11282	1.1934	1.28787	0.110538	1.15311	0.0569754
SPBC1683.10c	0.961557	0.876021	0.956768	0.959553	0.918789	0.0604837	0.958161	0.00196885
SPBC1683.11c	0.996253	1.03473	0.972438	1.01777	1.01549	0.0272096	0.995103	0.0320519
SPBC1683.12	0.708597	0.779697	0.796724	0.900548	0.744147	0.0502749	0.848636	0.0734145
SPBC1683.13c	1.02724	1.10222	1.07298	1.06693	1.06473	0.053018	1.06996	0.00427757
SPBC1685.01	1.14897	1.19737	1.09022	1.15785	1.17317	0.0342245	1.12404	0.0478225
SPBC1685.02c	0.801651	0.879036	0.872423	0.887098	0.840343	0.0547194	0.879761	0.0103769
SPBC1685.04	1.01992	1.04313	0.980144	1.0224	1.03152	0.016417	1.00127	0.0298801
SPBC1685.05	0.994882	1.02506	1.10638	1.03826	1.00997	0.0213409	1.07232	0.0481649
SPBC1685.06	0.999174	1.01638	1.07974	1.04822	1.00778	0.0121673	1.06398	0.022283
SPBC1685.07c	1.02566	1.11161	1.0786	1.03964	1.06864	0.0607767	1.05912	0.0275527
SPBC1685.08	1.21569	1.28842	1.0726	1.16798	1.25206	0.0514277	1.12029	0.0674436
SPBC1685.11	1.01932	1.0737	0.969476	1.09054	1.04651	0.0384517	1.03001	0.0856062
SPBC1685.13	1.17926	1.17988	1.12398	1.07187	1.17957	0.00043782	1.09793	0.0368446
SPBC1685.14c	1.09885	1.0045	1.11068	1.05692	1.05168	0.0667148	1.0838	0.0380102
SPBC1685.15c	1.06308	1.08438	1.12455	1.09518	1.07373	0.0150594	1.10986	0.0207661
SPBC16A3.01	0.996313	0.947016	0.9945	0.983093	0.971664	0.0348585	0.988797	0.0080661
SPBC16A3.02c	1.10451	1.17494	1.09474	1.15101	1.13972	0.049805	1.12288	0.0397873
SPBC16A3.03c	0.889086	0.826125	0.971704	0.820408	0.857605	0.0445203	0.896056	0.106983
SPBC16A3.06	1.24497	1.15954	1.19323	1.1646	1.20225	0.0604051	1.17892	0.0202384
SPBC16A3.07c	0.715154	0.666411	0.719748	0.66555	0.690782	0.0344661	0.692649	0.0383241
SPBC16A3.08c	0.867751	0.77095	0.974399	0.895591	0.819351	0.0684486	0.934995	0.0557252
SPBC16A3.10	0.957323	1.07996	1.07347	1.06579	1.01864	0.0867178	1.06963	0.00543069
SPBC16A3.12c	1.08851	1.06528	1.05805	1.09905	1.0769	0.0164223	1.07855	0.028995
SPBC16A3.13	1.02076	1.00979	1.03524	1.036	1.01527	0.00776175	1.03562	0.000538929
SPBC16A3.14	0.958804	1.02803	0.937451	1.00322	0.993417	0.0489497	0.970334	0.046504
SPBC16A3.16	1.14983	1.05418	1.14831	1.183	1.10201	0.0676348	1.16565	0.0245271
SPBC16A3.17c	0.659394	0.789727	0.646257	0.620544	0.72456	0.0921591	0.633401	0.0181819
SPBC16A3.18	0.987634	1.12493	1.06266	1.1084	1.05628	0.0970813	1.08553	0.0323418
SPBC16A3.19	0.980982	0.987196	1.08236	0.98163	0.984089	0.00439385	1.03199	0.0712258
SPBC16C6.01c	1.23979	1.15388	0.992409	1.00151	1.19684	0.0607466	0.996959	0.00643459
SPBC16C6.02c	0	0	0	0.0138368	0	0	0.00691841	0.00978411
SPBC16C6.03c	0.772374	0.828037	0.851351	0.893983	0.800206	0.0393596	0.872667	0.0301453
SPBC16C6.04	1.00201	1.1038	1.01146	1.02189	1.0529	0.0719772	1.01667	0.00737814
SPBC16C6.05	1.03586	1.05398	1.05338	1.09035	1.04492	0.0128083	1.07186	0.0261398
SPBC16C6.06	0.750393	0.963543	0.888056	0.984452	0.856968	0.15072	0.936254	0.0681621
SPBC16C6.08c	0.917573	0.960525	1.04834	1.07736	0.939049	0.0303713	1.06285	0.020522
SPBC16C6.09	1.1979	1.12509	1.0903	1.08121	1.16149	0.0514851	1.08575	0.00642565
SPBC16C6.10	1.00115	0.940353	0.984599	0.890965	0.970753	0.0429926	0.937782	0.0662087
SPBC16C6.11	0.147051	0.363242	0.145794	0.451523	0.255147	0.15287	0.298658	0.216183
SPBC16D10.01c	1.00458	1.02841	1.10379	1.0152	1.01649	0.0168504	1.0595	0.062641
SPBC16D10.02	1.23187	1.22	1.11033	1.08709	1.22594	0.00839084	1.09871	0.0164333
SPBC16D10.05	1.04931	1.04523	1.03052	1.03454	1.04727	0.00288706	1.03253	0.00284419
SPBC16D10.07c	1.19659	1.20811	1.23326	1.31015	1.20235	0.00814644	1.27171	0.0543678
SPBC16D10.08c	0.951818	0.996556	1.03485	1.00611	0.974187	0.0316349	1.02048	0.0203256
SPBC16D10.11c	0.89185	0.979495	1.02908	0.972774	0.935673	0.0619741	1.00093	0.0398109
SPBC16E9.02c	1.08358	1.0567	1.12419	1.07977	1.07014	0.0190108	1.10198	0.0314096
SPBC16E9.03c	1.10095	1.09593	1.12692	1.10258	1.09844	0.00354524	1.11475	0.017213
SPBC16E9.06c	1.16163	1.06811	1.14884	1.08956	1.11487	0.0661301	1.1192	0.0419163
SPBC16E9.07	0.97025	0.918689	0.947397	1.05823	0.944469	0.0364591	1.00282	0.078373
SPBC16E9.08	0.846656	0.778723	0.814618	0.806409	0.81269	0.0480357	0.810514	0.00580503
SPBC16E9.09c	1.19257	1.1124	1.04399	1.01315	1.15248	0.0566899	1.02857	0.0218064
SPBC16E9.11c	1.24042	1.12963	1.2865	1.27046	1.18503	0.0783432	1.27848	0.0113397
SPBC16E9.12c	1.17934	1.20922	1.08381	1.05739	1.19428	0.0211297	1.0706	0.0186806
SPBC16E9.13	1.15846	1.15114	1.16747	1.09904	1.1548	0.00517315	1.13325	0.0483861
SPBC16E9.14c	1.04672	1.19518	1.03458	1.0717	1.12095	0.104982	1.05314	0.0262477
SPBC16E9.15	1.06903	1.02372	1.1021	1.06645	1.04637	0.0320355	1.08428	0.0252041
SPBC16E9.16c	1.05935	0.972243	1.0644	0.990848	1.0158	0.0615932	1.02762	0.0520066
SPBC16E9.17c	1.20182	1.23316	1.2094	1.17713	1.21749	0.0221592	1.19327	0.0228193
SPBC16E9.18	1.05923	1.03416	1.05134	1.05696	1.04669	0.0177293	1.05415	0.00397264
SPBC16E9.19	1.10407	1.11798	1.15601	1.15087	1.11103	0.00983552	1.15344	0.003633
SPBC16G5.02c	0.943978	1.08147	0.965674	1.07075	1.01272	0.0972212	1.01821	0.0743003
SPBC16G5.03	1.05366	1.02369	1.02589	1.03084	1.03867	0.0211893	1.02837	0.00350133
SPBC16G5.05c	1.31069	1.23756	1.23748	1.18007	1.27412	0.051713	1.20877	0.0405913
SPBC16G5.06	0.841326	1.01463	1.07239	1.07865	0.927977	0.122542	1.07552	0.00442447
SPBC16G5.07c	1.04138	1.02685	1.05545	1.04855	1.03411	0.0102754	1.052	0.00488222
SPBC16G5.09	1.20648	1.16202	1.12436	1.09732	1.18425	0.0314338	1.11084	0.019124
SPBC16G5.11c	1.06013	1.06224	1.06524	1.18132	1.06118	0.00148971	1.12328	0.0820761
SPBC16G5.13	1.07549	0.99831	1.11378	1.05189	1.0369	0.0545726	1.08284	0.0437633
SPBC16G5.15c	0.758365	0.794918	0.844792	0.877065	0.776641	0.025847	0.860928	0.0228206
SPBC16G5.16	1.17798	1.14977	0.953696	0.924336	1.16388	0.0199453	0.939016	0.0207606
SPBC16G5.17	1.1019	1.10762	1.08478	1.06933	1.10476	0.0040468	1.07706	0.0109228
SPBC16H5.02	1.07232	1.07736	1.05799	1.07341	1.07484	0.00356923	1.0657	0.0109062
SPBC16H5.03c	0.728658	0.676297	0.711451	0.665096	0.702477	0.0370245	0.688274	0.0327777
SPBC16H5.04	1.14196	1.13083	1.15456	1.1467	1.1364	0.00786525	1.15063	0.00555676
SPBC16H5.05c	0.946145	1.02701	1.03166	1.01169	0.98658	0.0571835	1.02168	0.014116
SPBC16H5.06	1.03657	1.02826	0.993421	0.979883	1.03242	0.00586937	0.986652	0.00957317
SPBC16H5.07c	0.873196	0.898197	0.8691	0.880495	0.885697	0.017679	0.874798	0.00805752
SPBC16H5.08c	1.12119	1.01648	1.09557	1.0218	1.06884	0.0740387	1.05868	0.0521607
SPBC16H5.11c	0.953344	1.00992	1.00359	1.04006	0.981634	0.0400088	1.02183	0.0257925
SPBC16H5.12c	1.34997	1.36812	1.06905	1.06481	1.35904	0.0128379	1.06693	0.00299368
SPBC16H5.13	1.25035	1.15721	1.15417	1.15751	1.20378	0.0658567	1.15584	0.00235859
SPBC16H5.14c	0.963984	0.97762	1.01618	0.994847	0.970802	0.00964212	1.00551	0.0150826
SPBC1703.03c	0.982948	1.0107	0.974954	1.00459	0.996823	0.0196217	0.989772	0.0209551
SPBC1703.04	1.03279	1.00063	1.02451	1.03795	1.01671	0.0227373	1.03123	0.00950426
SPBC1703.06	1.20905	1.22409	1.19523	1.20487	1.21657	0.0106355	1.20005	0.00681431
SPBC1703.07	1.08646	1.02803	1.04652	1.04322	1.05724	0.0413154	1.04487	0.00232881
SPBC1703.08c	0.993245	0.971925	0.993214	0.972844	0.982585	0.0150756	0.983029	0.0144042
SPBC1703.11	1.06199	1.0409	1.05611	0.98615	1.05145	0.0149136	1.02113	0.0494713
SPBC1703.12	1.2466	1.18822	1.07019	1.02937	1.21741	0.041282	1.04978	0.028861
SPBC1703.13c	0.90776	0.756112	0.941464	0.841437	0.831936	0.107232	0.89145	0.0707296
SPBC1703.14c	0.978935	0.985578	1.04324	1.06983	0.982256	0.00469769	1.05654	0.018808
SPBC1706.01	0.9531	0.960477	0.979521	0.936897	0.956789	0.00521603	0.958209	0.0301397
SPBC1706.03	1.19034	1.11207	1.18797	1.17765	1.15121	0.0553432	1.18281	0.00729713
SPBC1709.01	1.05763	1.01749	1.10411	1.0117	1.03756	0.0283878	1.0579	0.065342
SPBC1709.04c	0.554866	0.596464	0.647219	0.717977	0.575665	0.0294143	0.682598	0.0500336
SPBC1709.05	0	0.194603	0.0284465	0.166517	0.0973017	0.137605	0.097482	0.0976309
SPBC1709.06	1.04673	1.04764	1.02982	1.04231	1.04718	0.000638711	1.03606	0.00883436
SPBC1709.09	0.806923	0.870706	0.769211	0.882842	0.838815	0.0451016	0.826026	0.0803496
SPBC1709.10c	1.06252	1.04845	1.00264	1.04327	1.05549	0.00994772	1.02295	0.0287265
SPBC1709.11c	1.33215	1.21071	1.17487	1.13233	1.27143	0.0858717	1.1536	0.0300794
SPBC1709.12	1.15137	1.14982	1.08783	1.13397	1.1506	0.00109564	1.1109	0.032621
SPBC1709.13c	0.977909	0.859229	1.00875	0.955019	0.918569	0.0839194	0.981882	0.0379907
SPBC1709.14	1.05394	1.06313	1.05696	1.06056	1.05853	0.0064929	1.05876	0.00254713
SPBC1709.16c	1.16799	1.11159	1.10387	1.03794	1.13979	0.0398864	1.07091	0.0466218
SPBC1709.18	0.953376	0.931945	0.982931	0.900927	0.942661	0.015154	0.941929	0.0579852
SPBC1709.19c	1.06151	1.18981	1.08662	1.11045	1.12566	0.0907278	1.09853	0.0168506
SPBC1711.01c	1.08231	1.11492	1.13342	1.12327	1.09862	0.0230542	1.12834	0.00717129
SPBC1711.03	1.05488	1.04005	1.04243	1.06631	1.04746	0.0104901	1.05437	0.0168853
SPBC1711.04	1.02323	1.0177	1.04415	1.0394	1.02046	0.00391121	1.04177	0.00336191
SPBC1711.05	0.789984	0.783912	0.96416	0.862916	0.786948	0.0042935	0.913538	0.0715901
SPBC1711.06	1.00069	1.06529	0.962544	1.03307	1.03299	0.0456826	0.997809	0.0498709
SPBC1711.08	1.13066	1.08451	1.18963	1.11452	1.10758	0.0326268	1.15207	0.0531142
SPBC1711.09c	1.16904	1.24759	1.13388	1.12502	1.20831	0.0555435	1.12945	0.00626163
SPBC1711.11	1.11695	1.04212	1.09905	1.04848	1.07954	0.052916	1.07376	0.0357605
SPBC1711.12	1.03829	1.02329	1.06886	1.00434	1.03079	0.0106041	1.0366	0.0456276
SPBC1711.13	0.185157	0.14784	0.234416	0.182799	0.166499	0.0263867	0.208607	0.036499
SPBC1711.14	1.12692	1.16543	1.16209	1.17428	1.14618	0.0272304	1.16819	0.0086194
SPBC1711.15c	1.0171	0.933833	1.01064	1.00389	0.975467	0.0588791	1.00727	0.00477039
SPBC1718.01	0.56172	0.536759	0.54286	0.370996	0.54924	0.0176498	0.456928	0.121526
SPBC1718.02	1.03267	1.06493	1.0387	1.10241	1.0488	0.0228133	1.07056	0.0450465
SPBC1718.03	0.807914	0.721346	0.828085	0.804911	0.76463	0.0612129	0.816498	0.0163867
SPBC1718.07c	0.22601	0.312262	0.183884	0.270394	0.269136	0.0609894	0.227139	0.0611719
SPBC1734.04	0	0	0	0	0	0	0	0
SPBC1734.05c	0.942435	1.02111	0.934241	0.995864	0.981771	0.0556298	0.965052	0.0435739
SPBC1734.06	0.602827	0.588993	0.712435	0.648048	0.59591	0.00978257	0.680241	0.0455287
SPBC1734.07c	1.16655	1.17956	1.11474	1.10755	1.17305	0.00920247	1.11115	0.00508431
SPBC1734.08	1.177	1.16952	1.09931	1.12982	1.17326	0.0052859	1.11456	0.0215719
SPBC1734.09	1.00261	1.04107	1.0966	1.08417	1.02184	0.027191	1.09039	0.00879132
SPBC1734.11	0.437665	0.452374	0.401096	0.437231	0.44502	0.0104007	0.419164	0.0255509
SPBC1734.12c	1.21995	1.16242	1.16604	1.11996	1.19118	0.0406833	1.143	0.0325853
SPBC1734.13	1.23339	1.15626	1.17452	1.12543	1.19483	0.0545366	1.14998	0.0347084
SPBC1734.15	1.08733	1.06309	1.06115	1.06974	1.07521	0.0171394	1.06545	0.00607394
SPBC1773.01	1.22094	1.27351	1.1698	1.15704	1.24723	0.0371768	1.16342	0.00902306
SPBC1773.02c	1.0902	1.10561	1.08576	1.12312	1.09791	0.0108937	1.10444	0.0264188
SPBC1773.03c	1.14074	1.06834	1.05401	1.0585	1.10454	0.0511898	1.05625	0.00317876
SPBC1773.04	1.17193	1.00159	1.14835	0.997269	1.08676	0.120451	1.07281	0.106831
SPBC1773.05c	1.05101	1.02964	1.05508	1.05379	1.04033	0.0151177	1.05443	0.000911531
SPBC1773.06c	1.04768	0.999677	1.05703	1.00741	1.02368	0.03394	1.03222	0.0350862
SPBC1773.08c	1.09268	1.11522	1.06287	1.1039	1.10395	0.0159332	1.08339	0.0290127
SPBC1773.09c	1.09968	1.07813	1.10316	1.10008	1.08891	0.0152404	1.10162	0.00217604
SPBC1773.12	0.940417	1.04288	0.903919	1.0474	0.991648	0.0724518	0.975659	0.101456
SPBC1773.13	1.09021	1.15764	1.0808	1.15472	1.12393	0.0476799	1.11776	0.0522697
SPBC1773.14	1.17558	1.11209	1.14348	1.10593	1.14384	0.0448935	1.1247	0.0265511
SPBC1773.15	1.12051	1.0703	1.05592	1.04528	1.0954	0.0355038	1.0506	0.0075276
SPBC1773.16c	1.13087	1.0634	1.09636	1.05981	1.09714	0.0477114	1.07808	0.0258417
SPBC1773.17c	1.1069	1.02491	1.05869	1.03285	1.0659	0.0579717	1.04577	0.0182753
SPBC1778.02	1.13894	1.11354	1.03947	1.10897	1.12624	0.0179641	1.07422	0.0491457
SPBC1778.03c	0.943825	0.932133	0.93177	0.971429	0.937979	0.00826735	0.951599	0.0280431
SPBC1778.04	1.08527	1.24483	1.0567	1.08529	1.16505	0.112827	1.071	0.0202151
SPBC1778.05c	1.20957	1.1731	1.19674	1.2284	1.19133	0.0257859	1.21257	0.0223883
SPBC1778.06c	0.586053	0.557737	0.727237	0.714635	0.571895	0.0200227	0.720936	0.00891099
SPBC1778.07	1.02424	1.09041	1.06319	1.08675	1.05733	0.0467875	1.07497	0.0166564
SPBC1778.09	1.1949	1.1384	1.09669	1.09442	1.16665	0.0399475	1.09556	0.00160711
SPBC1778.10c	0.998514	1.01243	1.00886	1.00879	1.00547	0.00984367	1.00882	5.08926e-05
SPBC17A3.02	1.01594	1.00504	1.04204	1.054	1.01049	0.00771065	1.04802	0.00845713
SPBC17A3.03c	1.21652	1.34337	1.19659	1.19611	1.27995	0.0896962	1.19635	0.000338656
SPBC17A3.05c	0.71769	0.708452	0.6132	0.625983	0.713071	0.0065321	0.619592	0.00903913
SPBC17A3.06	0.688565	0.677027	0.772936	0.742716	0.682796	0.00815906	0.757826	0.0213687
SPBC17A3.08	1.12679	1.05007	1.12238	1.05439	1.08843	0.0542522	1.08839	0.0480785
SPBC17A3.09c	1.02813	1.13127	1.01372	1.0803	1.0797	0.0729286	1.04701	0.0470832
SPBC17A3.10	0.686093	0.708454	0.794253	0.719579	0.697273	0.015812	0.756916	0.0528025
SPBC17D1.02	1.09067	1.09629	1.17098	1.14455	1.09348	0.00396979	1.15776	0.0186848
SPBC17D1.05	1.08813	1.04734	1.07025	1.06004	1.06774	0.0288448	1.06515	0.00721989
SPBC17D1.06	1.02251	1.02423	1.03954	1.04991	1.02337	0.00121512	1.04473	0.00733423
SPBC17D1.07c	1.08152	1.07341	1.07621	1.05943	1.07747	0.005735	1.06782	0.0118684
SPBC17D11.01	1.06159	1.0504	1.1016	1.09264	1.05599	0.00791264	1.09712	0.00633985
SPBC17D11.02c	0.993388	0.950769	0.976164	0.952073	0.972079	0.0301357	0.964119	0.017035
SPBC17D11.03c	1.10158	1.13505	1.10773	1.07945	1.11832	0.0236692	1.09359	0.0200037
SPBC17D11.04c	1.2422	1.22834	1.15944	1.17092	1.23527	0.00979821	1.16518	0.00811396
SPBC17D11.08	1.03271	0.998363	1.01499	0.990705	1.01553	0.0242851	1.00285	0.0171739
SPBC17F3.01c	1.07546	0.998163	1.06396	1.05957	1.03681	0.054654	1.06176	0.0031054
SPBC17G9.02c	0.763844	0.796293	0.811195	0.834111	0.780068	0.0229444	0.822653	0.0162039
SPBC17G9.05	1.26033	1.14797	1.19805	1.15133	1.20415	0.0794553	1.17469	0.0330425
SPBC17G9.07	0.490339	0.509775	0.463772	0.538042	0.500057	0.0137433	0.500907	0.0525169
SPBC17G9.08c	1.16084	1.17035	1.118	1.11833	1.16559	0.00672395	1.11817	0.000231923
SPBC17G9.09	1.06945	1.0364	1.13925	1.05641	1.05293	0.0233671	1.09783	0.058575
SPBC17G9.10	0.802719	0.810457	0.945745	0.910828	0.806588	0.00547185	0.928286	0.02469
SPBC17G9.12c	0.973543	1.0383	1.05461	1.00696	1.00592	0.0457898	1.03079	0.0336957
SPBC1815.01	0.891463	0.971233	0.982261	1.01703	0.931348	0.0564057	0.999646	0.024585
SPBC1861.01c	1.01703	0.968812	1.00601	0.931389	0.992922	0.0340975	0.968697	0.0527618
SPBC1861.02	1.04447	1.06805	0.972896	1.01557	1.05626	0.0166727	0.994232	0.0301745
SPBC1861.03	1.23869	1.17901	1.15026	1.16597	1.20885	0.0422024	1.15812	0.0111111
SPBC1861.05	0.586739	0.707665	0.775824	0.738498	0.647202	0.0855078	0.757161	0.0263938
SPBC1861.06c	1.23494	1.25208	1.25285	1.18745	1.24351	0.0121199	1.22015	0.0462447
SPBC1861.07	0.904434	0.952693	1.00273	0.939394	0.928564	0.0341236	0.971062	0.0447857
SPBC1861.09	0.956945	0.950697	1.00372	0.944471	0.953821	0.00441753	0.974095	0.0418943
SPBC18A7.01	1.15787	1.10171	1.1524	1.11765	1.12979	0.0397106	1.13502	0.02457
SPBC18A7.02c	1.15678	1.06972	1.10678	1.0935	1.11325	0.06156	1.10014	0.00939294
SPBC18E5.01	1.05763	1.01898	1.03638	1.05549	1.03831	0.0273279	1.04594	0.0135196
SPBC18E5.04	1.13311	1.10775	1.07395	1.12605	1.12043	0.017933	1.1	0.036839
SPBC18E5.05c	0.676831	0.803298	0.72516	0.759027	0.740064	0.0894253	0.742093	0.0239474
SPBC18E5.07	1.01582	1.04496	1.09238	1.05701	1.03039	0.0206065	1.07469	0.025014
SPBC18E5.08	1.26093	1.00496	1.1451	1.05629	1.13294	0.180996	1.10069	0.0628013
SPBC18E5.10	0.972653	0.985867	0.960055	0.988954	0.97926	0.00934346	0.974504	0.0204351
SPBC18E5.11c	1.1126	1.05533	1.12011	1.1159	1.08396	0.0404936	1.11801	0.00297722
SPBC18E5.14c	1.01782	0.971689	1.03253	1.02584	0.994753	0.0326171	1.02919	0.00472703
SPBC18H10.02	0.658833	0.837139	0.826374	0.76178	0.747986	0.126081	0.794077	0.0456748
SPBC18H10.04c	1.23793	1.2659	1.17558	1.15091	1.25191	0.019779	1.16324	0.0174437
SPBC18H10.05	1.2665	1.24475	1.17745	1.19807	1.25562	0.0153788	1.18776	0.0145799
SPBC18H10.06c	1.26976	1.39051	1.31025	1.40221	1.33014	0.0853793	1.35623	0.0650209
SPBC18H10.07	0.893426	0.828962	0.975396	0.923217	0.861194	0.0455831	0.949307	0.0368965
SPBC18H10.08c	1.09212	1.16072	1.09909	1.17997	1.12642	0.048503	1.13953	0.0571895
SPBC18H10.09	1.10038	1.10179	1.08634	1.10107	1.10109	0.000998391	1.09371	0.0104183
SPBC18H10.10c	0.998529	1.04389	1.01548	0.998606	1.02121	0.0320734	1.00704	0.0119311
SPBC18H10.11c	0.976457	1.01935	0.991588	1.0265	0.997902	0.0303271	1.00904	0.0246872
SPBC18H10.13	0.927181	1.00165	0.9792	1.03828	0.964414	0.0526558	1.00874	0.0417728
SPBC18H10.14	0.488352	0.637271	0.613498	0.645353	0.562812	0.105301	0.629425	0.0225252
SPBC18H10.15	0.965257	0.942491	0.985823	0.987039	0.953874	0.0160978	0.986431	0.000860096
SPBC18H10.16	1.13495	1.05061	1.11023	1.08921	1.09278	0.0596342	1.09972	0.0148665
SPBC18H10.18c	1.14034	1.13913	1.14029	1.10918	1.13973	0.000851305	1.12473	0.0219954
SPBC18H10.19	1.06744	1.09932	1.00195	1.01768	1.08338	0.0225405	1.00981	0.0111199
SPBC18H10.20c	1.05828	0.970639	1.16567	0.997495	1.01446	0.0619738	1.08158	0.118914
SPBC1921.01c	0.906615	0.943144	1.03194	1.01041	0.924879	0.0258301	1.02117	0.0152234
SPBC1921.03c	0.804719	0.847681	0.870858	0.899709	0.8262	0.0303794	0.885284	0.0204006
SPBC1921.04c	1.03919	1.06277	1.0881	1.13647	1.05098	0.0166758	1.11228	0.034203
SPBC1921.05	1.04755	1.05511	1.06532	1.07897	1.05133	0.0053446	1.07214	0.00964851
SPBC1921.06c	0.870045	0.876912	0.889554	0.82048	0.873479	0.0048558	0.855017	0.0488431
SPBC1921.07c	0.987131	1.00893	1.03106	1.0552	0.998032	0.0154159	1.04313	0.0170701
SPBC19C2.02	0.998575	1.07114	0.991821	1.07685	1.03486	0.0513077	1.03434	0.0601277
SPBC19C2.04c	1.14795	1.09738	1.07567	1.07663	1.12266	0.0357584	1.07615	0.00068394
SPBC19C2.06c	1.03512	1.05561	1.05761	1.10407	1.04537	0.0144876	1.08084	0.0328483
SPBC19C2.09	1.09684	1.05125	1.11233	1.07755	1.07404	0.0322409	1.09494	0.0245895
SPBC19C2.10	1.00327	0.958921	1.00963	0.997312	0.981096	0.0313604	1.00347	0.00871271
SPBC19C2.13c	0.990957	1.02673	0.896061	0.912546	1.00884	0.0252976	0.904303	0.0116566
SPBC19C2.14	0.969322	0.987487	0.943701	0.916666	0.978405	0.0128447	0.930183	0.0191161
SPBC19C7.01	1.21236	1.31938	1.22666	1.39276	1.26587	0.0756694	1.30971	0.117446
SPBC19C7.02	0.759447	0	0.915027	0.838395	0.379723	0.53701	0.876711	0.0541875
SPBC19C7.04c	1.06468	1.03123	1.04748	1.01802	1.04795	0.0236526	1.03275	0.0208328
SPBC19C7.05	1.0048	1.06395	1.05112	1.09686	1.03437	0.0418212	1.07399	0.0323488
SPBC19C7.08c	1.05673	1.02993	1.08996	1.05028	1.04333	0.0189468	1.07012	0.0280614
SPBC19C7.09c	1.06591	1.08025	1.15	1.04325	1.07308	0.0101424	1.09662	0.0754848
SPBC19C7.10	1.0928	1.03012	1.07031	1.02773	1.06146	0.0443219	1.04902	0.0301034
SPBC19C7.11	1.04622	1.01422	1.0115	1.04404	1.03022	0.0226312	1.02777	0.0230129
[truncated: 1,374 more rows]
