# Supplementary material for: Mitochondrial respiration is required to provide amino acids during fermentative proliferation of fission yeast
Source: EMBO Rep. 2020 Sep 7;21(11):e50845. doi: 10.15252/embr.202050845 (PMC7645267; doi:10.15252/embr.202050845)
Supplement: Supplementary file 6 — Dataset EV3 [file EMBR-21-e50845-s006.xlsx]

## Sheet: Table S3
Dataset file 3: Amino acid concentrations. For each mutant/condition, four samples were measured.
name	F	L	W	I	V	P	Y	AABA	A	T/HS	G	Q	S	E	N	D	R	O
Time 0	0.146319	0.0689699	0.0227723	0.0577514	0.209383	0.0927784	0.268674	44.2362	1.44061	0.664183	0.41703	2.66861	0.531047	6.80874	0.20782	0.528549	0.116293	0.0508395
Time 0	0.156144	0.0710184	0.0233197	0.0614798	0.206194	0.0965205	0.27088	45.67	1.46089	0.692405	0.423672	2.68399	0.552958	6.77077	0.210599	0.520914	0.108829	0.0433164
Time 0	0.107453	0.0621332	0.0170103	0.0529462	0.191327	0.0791261	0.245225	41.6361	1.45529	0.575432	0.31268	2.14704	0.442826	7.70659	0.178896	0.50439	0.267337	0.072098
Time 0	0.137083	0.072024	0.0196613	0.0598123	0.21102	0.0884589	0.285819	42.2294	1.50879	0.625827	0.356469	2.34926	0.505306	7.80992	0.197212	0.660212	0.13022	0.0749001
Time 10	0.148663	0.0682823	0.0232084	0.0512696	0.183264	0.102748	0.292551	70.9032	2.54415	0.882349	0.553487	2.6633	0.489075	6.82184	0.236136	0.649305	0.158142	0.0734623
Time 10	0.165839	0.0801453	0.0250118	0.0649856	0.186836	0.105263	0.324228	79.5307	2.65361	0.912802	0.581739	2.76806	0.495417	6.49897	0.245567	0.676175	0.121186	0.0756858
Time 10	0.116666	0.0664874	0.0174877	0.0545125	0.172258	0.0960614	0.262787	73.2793	3.14444	0.802726	0.444153	2.41074	0.413152	6.83445	0.235322	0.618159	0.207941	0.0863714
Time 10	0.149675	0.0845709	0.022438	0.0595271	0.193233	0.108591	0.366602	78.6084	3.22696	0.867052	0.52015	2.72288	0.420168	6.33697	0.236679	0.661521	0.103673	0.0894783
Time -10	0.127851	0.0608095	0.0190797	0.0526325	0.179782	0.0795544	0.26032	39.7264	1.24838	0.606596	0.377343	2.62907	0.477119	6.90637	0.20587	0.556233	0.138988	0.0568193
Time -10	0.148812	0.0635616	0.0225224	0.0514879	0.197488	0.0891643	0.277829	47.4645	1.41795	0.665401	0.388194	2.7525	0.485017	6.60161	0.206566	0.476207	0.0805877	0.050619
Time -10	0.109953	0.0623837	0.0173876	0.04954	0.193635	0.0830285	0.239203	43.778	1.4901	0.567112	0.324984	2.22868	0.463894	8.09441	0.183463	0.653361	0.284132	0.0722843
Time -10	0.134307	0.0729913	0.0212121	0.06063	0.210673	0.0933888	0.28069	46.8991	1.58962	0.6431	0.391696	2.40448	0.524742	8.16857	0.199579	0.568705	0.137332	0.057766
Time 120	0.105923	0.0644942	0.0145454	0.0599561	0.182541	0.118189	0.186363	140.769	5.4511	1.20021	0.625568	1.3085	0.326217	4.44729	0.21637	0.34934	0.0336907	0.0795378
Time 120	0.109186	0.0612882	0.0151286	0.06081	0.17937	0.112086	0.192115	146.919	5.44344	1.14705	0.605817	1.32626	0.320376	4.21041	0.209487	0.361652	0.0416183	0.106266
Time 120	0.106096	0.0615588	0.0152937	0.0603739	0.158137	0.111115	0.229499	131.527	6.71953	1.18179	0.552795	1.54955	0.393791	4.47488	0.248632	0.47863	0.0374169	0.107604
Time 120	0.114515	0.0638427	0.0160844	0.063013	0.164613	0.1138	0.219738	134.819	5.87692	1.16876	0.592483	1.44233	0.377388	4.55216	0.221338	0.445514	0.0268006	0.0809667
Time 30	0.151631	0.0736563	0.019344	0.0581024	0.161083	0.102693	0.269297	105.996	3.67647	0.892776	0.430467	2.44536	0.338664	5.71373	0.225052	0.610607	0.0771589	0.077552
Time 30	0.151977	0.067566	0.0188517	0.0567773	0.155044	0.100935	0.289597	117.31	3.90813	0.929161	0.454498	2.57131	0.390827	6.18142	0.249385	0.68318	0.148993	0.123423
Time 30	0.133181	0.07256	0.0168135	0.0537356	0.163547	0.0988025	0.289775	99.2082	4.13991	0.877927	0.44146	2.4493	0.350794	5.39019	0.228292	0.580446	0.103281	0.104413
Time 30	0.126844	0.0678015	0.0162064	0.0557482	0.163741	0.0965685	0.404449	108.474	4.02204	0.858423	0.460548	2.36215	0.379233	5.82091	0.237299	0.666672	0.152675	0.129732
Time 60	0.130007	0.0699129	0.0178448	0.0590633	0.157413	0.107223	0.232533	138.568	5.00817	1.04477	0.51586	2.66423	0.353617	4.97049	0.231349	0.506284	0.055204	0.0838191
Time 60	0.132474	0.064407	0.0166037	0.0571867	0.156458	0.106547	0.247408	150.738	5.22603	1.07842	0.519437	2.68098	0.371561	4.8213	0.239903	0.530593	0.0717725	0.119561
Time 60	0.116923	0.0619314	0.0158715	0.0540452	0.146191	0.0963737	0.269922	119.433	5.10872	0.9825	0.504865	2.42547	0.391376	4.84804	0.228797	0.643707	0.124908	0.123327
Time 60	0.122529	0.0578767	0.0166875	0.047839	0.149711	0.0956078	0.315113	124.732	4.88244	0.973439	0.525878	1.6381	0.378552	4.89149	0.242892	0.616078	0.0837603	0.159903
SPAC22H10.09	0.0938675	0.034376	0.010245	0.0333729	0.15283	0.0608291	0.270466	90.5171	3.16078	0.925152	0.706839	2.81324	0.357219	6.2328	0.260026	0.985163	0.469477	0.28608
SPAC22H10.09	0.0828138	0.0293062	0.00989867	0.0335398	0.155601	0.0589291	0.205052	87.7575	3.07211	0.864425	0.700193	2.69602	0.444356	6.88449	0.240108	1.16531	0.535101	0.249903
SPAC22H10.09	0.0956138	0.0351485	0.0106335	0.0386423	0.154803	0.060079	0.211371	83.0087	3.08122	0.999842	0.758274	2.73493	0.377182	6.73488	0.255485	1.1735	0.387716	0.227898
SPAC22H10.09	0.0919804	0.0322043	0.0111407	0.0325142	0.159205	0.0600534	0.19807	88.753	3.19593	0.996202	0.777889	2.80002	0.409201	7.0012	0.244351	1.21368	0.364268	0.217883
ppr8	0.0954116	0.0346073	0.0113977	0.0414421	0.159825	0.0614445	0.224941	113.098	4.15385	1.10156	0.774584	2.64504	0.399032	6.48134	0.258488	1.31703	0.411973	0.329309
ppr8	0.101104	0.0362062	0.00997672	0.04041	0.153788	0.0582979	0.225856	90.2213	3.29832	0.936726	0.668963	2.69686	0.343373	6.80806	0.258488	1.19735	0.578689	0.366841
ppr8	0.11494	0.108959	0.0131243	0.0434991	0.155376	0.0590507	0.223425	116.66	4.21643	1.27617	0.832922	2.67389	0.393006	6.0299	0.250939	1.30195	0.198587	0.263306
ppr8	0.11465	0.0393358	0.0132449	0.0450673	0.155928	0.0605894	0.236221	119.309	4.1276	1.26927	0.818655	2.67114	0.385279	5.79175	0.253235	1.27319	0.213211	0.273241
mss1	0.109271	0.0595229	0.0183236	0.0413145	0.15033	0.0537238	0.233164	50.4597	1.55594	0.596931	0.470905	2.45026	0.434318	8.35061	0.259169	1.27796	1.62142	0.362596
mss1	0.111803	0.0640016	0.0169325	0.044972	0.144597	0.060007	0.228516	68.8731	2.01433	0.670141	0.543814	2.42607	0.424371	7.6418	0.262952	1.18526	1.03085	0.321239
mss1	0.0902494	0.0434652	0.0151601	0.0430037	0.178284	0.0711896	0.214619	48.9269	1.6759	0.823593	0.55383	3.11067	0.442709	11.1355	0.329443	1.19781	2.06661	0.477894
mss1	0.0941952	0.0447888	0.0161842	0.0447276	0.17682	0.0767284	0.215988	48.1498	1.76927	0.834513	0.576887	3.04752	0.415141	11.1828	0.325265	1.14132	2.06685	0.458674
atp12	0.0928704	0.0499266	0.0125511	0.0442292	0.173455	0.066754	0.218078	66.5577	2.44237	0.843792	0.647812	3.42326	0.434612	9.3907	0.270304	1.24795	0.276751	0.297008
atp12	0.0874036	0.0451828	0.0117783	0.0415169	0.17142	0.068405	0.217188	70.2233	2.64736	0.889836	0.715754	3.38947	0.440621	9.54382	0.278903	1.24577	0.383444	0.364278
atp12	0.0971992	0.0419385	0.0121813	0.0322128	0.153098	0.0659628	0.283013	80.8212	2.9905	1.03185	0.89932	2.38779	0.428299	6.9273	0.283312	1.39592	0.204124	0.319334
atp12	0.0943424	0.0411398	0.0125227	0.0375304	0.154947	0.0658891	0.215639	80.3928	2.94212	1.04226	0.885428	3.43309	0.420815	8.06922	0.293793	1.26735	0.278656	0.327833
cbp3	0.0815034	0.0346559	0.0098792	0.034668	0.143593	0.0662548	0.200659	89.8584	3.19498	0.967568	0.765674	2.98437	0.392747	6.44227	0.265697	1.01579	0.428801	0.376487
cbp3	0.0793052	0.037262	0.0101878	0.0413466	0.141492	0.0682541	0.198254	107.6	4.33686	1.11281	0.946405	2.78534	0.410459	5.70683	0.26964	1.0875	0.660617	0.357722
cbp3	0.0959095	0.0440298	0.0114172	0.0427523	0.146753	0.0706406	0.248037	97.8954	3.43796	1.10396	0.805368	3.07882	0.401081	6.07902	0.273258	1.13053	0.232619	0.316967
cbp3	0.0890474	0.0377683	0.0109818	0.0376422	0.146805	0.0680585	0.25516	102.18	3.62279	1.1376	0.902472	3.09093	0.416434	6.14353	0.262765	1.17347	0.218266	0.304675
EMM+R	0.0977802	0.0534497	0.0162144	0.0433566	0.202906	0.154263	0.228052	36.1251	1.42903	0.701636	0.493408	2.82722	0.479309	17.8229	0.22769	1.52337	8.41327	4.73095
EMM+R	0.0982025	0.0477928	0.0155213	0.0372163	0.199	0.159781	0.231359	32.2806	1.40241	0.692362	0.522062	2.87982	0.507105	17.5878	0.216792	1.43059	8.26174	4.82034
EMM+R	0.0851647	0.0474567	0.014402	0.0350942	0.192665	0.172653	0.220314	33.8158	1.47862	0.691997	0.593757	3.05433	0.621268	17.48	0.223555	1.75184	6.90237	4.16794
EMM+R	0.0874371	0.0512526	0.0146597	0.0362549	0.187717	0.16396	0.226852	31.7992	1.63927	0.65901	0.545141	3.10016	0.607624	17.2252	0.231591	1.51534	6.39624	4.45317
EMM+antA	0.0878416	0.0431482	0.0121526	0.0419894	0.15657	0.072506	0.230026	112.178	4.34046	1.02283	0.72771	2.71189	0.41447	6.70188	0.244782	1.22244	0.293485	0.331148
EMM+AantA	0.0857494	0.0434624	0.0111666	0.0396566	0.143697	0.0760162	0.218667	109.741	4.36631	0.983681	0.639487	2.72529	0.420684	6.79158	0.226264	1.25792	0.215183	0.368764
EMM+antA	0.0932526	0.0439394	0.0122416	0.0401869	0.141638	0.0717502	0.227343	105.29	3.79552	0.985018	0.768245	2.79898	0.437489	6.21106	0.24418	1.32702	0.284225	0.363445
EMM+antA	0.0940708	0.0444567	0.0122839	0.0396388	0.148765	0.0721591	0.245137	109.281	4.00433	1.03079	0.808327	2.69672	0.452936	6.06679	0.253684	1.42457	0.27392	0.364717
EMM	0.100273	0.0592363	0.0148264	0.047396	0.185132	0.0718992	0.237422	39.477	1.61678	0.670006	0.458076	2.59512	0.433572	9.99559	0.245053	1.31397	3.07868	0.872073
EMM	0.0991913	0.0555753	0.0150275	0.0472678	0.200098	0.0747031	0.239194	47.0356	1.7906	0.690395	0.457259	2.6963	0.465852	10.3704	0.253723	1.22782	2.55535	0.774851
EMM	0.103327	0.0483736	0.0144454	0.038826	0.156637	0.0711035	0.259437	42.8851	1.59222	0.652881	0.475591	2.98791	0.395049	10.0665	0.255306	1.25914	2.25336	0.69514
EMM	0.10147	0.0490849	0.0147408	0.0354238	0.159422	0.0676697	0.259637	38.8737	1.51274	0.640845	0.478734	2.83381	0.437835	9.46541	0.237552	1.27837	2.15718	0.548962
