# Supplementary material for: Mitochondrial respiration is required to provide amino acids during fermentative proliferation of fission yeast
Source: EMBO Rep. 2020 Sep 7;21(11):e50845. doi: 10.15252/embr.202050845 (PMC7645267; doi:10.15252/embr.202050845)
Supplement: Supplementary file 7 — Dataset EV4 [file EMBR-21-e50845-s007.xlsx]

## Sheet: Table S4
Dataset file 4: Normalised expression data from microarray experiments exported from GeneSpring. All data is additionally normalised to time point 0 EMM
Conditions					EMM			EMM+R			Δssp1
Time	Gene name	Product description	Budding yeast orthologs	Human orthologs	0	30	120	0	30	120	0	30	120
SPAC1002.02	pom34	nucleoporin Pom34	POM34		0	0.1151	-0.2565	0.0208	0.1414	0.0263	-0.024	-0.0929	-0.1193
SPAC1002.03c	gls2	glucosidase II alpha subunit Gls2	ROT2	GANAB	0	0.1363	-0.0222	0.0228	0.0939	-0.0071	-0.0259	0.1694	0.251
SPAC1002.04c	taf11	transcription factor TFIID complex subunit Taf11 (predicted)	TAF11	TAF11	0	0.126	-0.0346	-0.0291	0.1067	0.0988	0.0373	0.0657	0.0698
SPAC1002.05c	jmj2	histone demethylase Jmj2	JHD2	KDM5C,KDM5D,KDM5B,KDM5A	0	0.2211	-0.0194	0.0174	0.0742	0.2744	0.0807	0.4875	0.2322
SPAC1002.07c		spermidine/spermine N1-acetyltransferase (predicted)		SAT1,SAT2,SATL1	0	0.6066	0.4016	0.0949	0.635	0.3559	0.3184	0.9843	1.1553
SPAC1002.08c	mtf1	mitochondrial RNA polymerase specificity factor, predicted rRNA methyltransferase Mtf1	MTF1	TFB1M,TFB2M	0	-0.2079	0.042	0.0041	-0.0655	-0.0116	-0.0158	-0.271	-0.0744
SPAC1002.09c	dld1	dihydrolipoamide dehydrogenase Dld1	LPD1	DLD	0	0.5586	0.1676	-0.0871	0.4132	0.23	0.3209	1.1599	0.4858
SPAC1002.10c	sgt1	snRNP binding protein Sgt1 (predicted)		ECD	0	NA	NA	-0.1107	NA	NA	-0.1267	-0.0117	-0.1319
SPAC1002.11	gaa1	GPI-anchor transamidase complex subunit Gaa1 (predicted)	GAA1	GPAA1	0	0.0651	-0.0633	-0.0127	0.0769	-0.0509	0.0476	0.378	0.4021
SPAC1002.12c		succinate-semialdehyde dehydrogenase [NAD(P)+] (predicted)	UGA2	ALDH5A1	0	0.8319	0.444	-0.1208	0.6312	0.4501	0.1713	0.8572	0.6552
SPAC1002.13c	psu1	cell wall beta-glucosidase Psu1 (predicted)	SIM1,NCA3,UTH1,SUN4		0	-0.5443	-0.0779	-0.0529	-0.5032	-0.0648	0.2851	-0.7855	0.441
SPAC1002.14	itt1	ubiquitin-protein ligase E3 involved in regulation of cytoplasmic translational termination (predicted)	ITT1	RNF14	0	-0.243	-0.092	0.0052	-0.0988	0.1184	0.0407	0.2573	0.0937
SPAC1002.15c	med6	mediator complex subunit Med6	MED6	MED6	0	-0.2638	NA	-0.0177	NA	NA	-0.1794	-0.2617	-0.2358
SPAC1002.16c		carboxylic acid transmembrane transporter (predicted)	TNA1	SLC17A1,SLC17A2,SLC17A3,SLC17A4,SLC17A5,SLC17A6,SLC17A7,SLC17A8	0	-0.54	-0.307	0.0386	-0.3694	0.178	0.4311	-0.4633	-0.2591
SPAC1002.17c	urg2	uracil phosphoribosyltransferase (predicted)	FUR1	UCK2,UCK1,UCKL1	0	1.2397	-0.3284	-1.5718	-0.4622	-0.36	0.255	0.4297	0.8374
SPAC1002.18	urg3	DUF1688 family fungal conserved protein, implicated in uracil or riboflavin metabolism			0	0.152	-0.3056	-0.151	-0.0273	-0.2895	0.0159	-0.0323	0.1756
SPAC1002.19	urg1	GTP cyclohydrolase II Urg1 (predicted)			0	2.5871	0.8601	-0.9759	0.9611	0.8675	0.4967	1.827	1.6924
SPAC1006.01	psp3	vacuolar serine protease Psp3 (predicted)	PRB1,YSP3	PCSK9	0	1.3592	0.3681	-0.0401	0.9038	0.3865	0.1927	1.8445	0.8826
SPAC1006.02	asa1	ASTRA complex WD repeat subunit Asa1	ASA1	GNB1L	0	-0.0486	-0.1514	0.0078	0.1876	-0.244	-0.0201	-0.2131	-0.0571
SPAC1006.03c	red1	RNA elimination defective protein Red1		ZFC3H1	0	-0.1848	0.0944	0.0257	-0.101	-0.0201	0.1555	-0.0329	0.2695
SPAC1006.05c	och1	alpha-1,6-mannosyltransferase Och1	OCH1,HOC1		0	0.1123	0.072	-0.0676	0.0373	0.0705	-0.08	0.0864	-0.092
SPAC1006.06	rgf2	RhoGEF Rgf2	ROM1,ROM2	NET1,ARHGEF3	0	-0.0044	-0.0142	0.0249	0.0529	-0.0458	-0.1293	-0.2078	-0.028
SPAC1006.07	tif1	translation initiation factor eIF4A tif1	TIF2,TIF1	EIF4A2	0	-0.4464	-0.1905	0.0699	-0.1468	-0.1017	-0.1256	-0.2075	-0.0422
SPAC1006.08	etd1	Spg1-binding protein Etd1			0	0.2993	-0.4964	0.0579	0.1876	-0.3417	-0.1179	-1.1752	-0.0641
SPAC1006.09	win1	MAP kinase kinase kinase Win1	SSK22,SSK2	MAP3K4	0	0.0525	0.2055	0.0071	0.0004	0.1772	-0.1052	-0.0669	0.0618
SPAC1039.01		amino acid transmembrane transporter (predicted)	UGA4,HNM1,TPO5		0	-0.2074	-0.8865	-0.8304	-1.2722	-0.7769	0.0848	-0.5226	-1.1626
SPAC1039.02		extracellular 5'-nucleotidase, human NT5E family (predicted)	YHR202W	NT5E	0	0.9589	-0.0662	-1.1244	-0.1626	0.0127	0.7125	2.0342	0.8937
SPAC1039.03		esterase/lipase, implicated in cellular detoxification (predicted)			0	0.215	-0.1072	-0.1601	0.0114	0.1292	0.0475	0.1522	0.0979
SPAC1039.04		carboxylic acid transmembrane transporter (predicted)	TNA1	SLC17A1,SLC17A2,SLC17A3,SLC17A4,SLC17A5,SLC17A6,SLC17A7,SLC17A8	0	0.3017	0.0037	-0.2027	-0.1243	0.0234	0.2549	0.0495	0.1075
SPAC1039.05c	klf1	transcription factor, zf-fungal binuclear cluster type Klf1	SDD4		0	0.4701	-0.1284	-0.3289	-0.0483	-0.1139	-0.1178	-0.071	-0.0414
SPAC1039.06		D-serine ammonia-lyase activity (predicted)	DSD1		0	1.6162	0.1761	-0.5802	0.0982	0.2947	0.127	0.0987	0.2535
SPAC1039.07c		aminotransferase class-III, possible transaminase, unknown specificity, implicated in amino acid or cofactor metabolism			0	1.8579	0.5571	-0.4682	-0.0695	0.3133	-0.0357	-0.077	0.2297
SPAC1039.08		serine acetyltransferase (predicted)			0	2.0784	0.7611	-1.2241	NA	1.4182	-0.4584	-0.4124	0.1578
SPAC1039.09	isp5	amino acid transmembrane transporter Isp5	BAP2,TAT1,AGP1,BAP3,GNP1,CAN1,HIP1,GAP1,LYP1,ALP1,TAT2,PUT4,DIP5	SLC7A1,SLC7A2,SLC7A3,SLC7A4,SLC7A14	0	3.2658	-0.8543	-2.3228	-1.6202	-1.2185	-1.1905	-1.5946	-1.3867
SPAC1039.10	mmf2	mitochondrial matrix protein, YjgF family protein Mmf2, reactive intermediate imine deaminase A homolog (predicted)	HMF1,MMF1	RIDA	0	2.6879	0.0352	NA	NA	1.149	-0.8932	-0.0579	-0.6492
SPAC1039.11c	gto1	alpha-glucosidase (predicted)		SI,GAA,MGAM	0	0.2321	0.0802	-0.3806	-0.0938	-0.0088	-0.0554	0.1154	0.0133
SPAC105.01c	kha1	plasma membrane potassium ion/proton antiporter Kha1 (predicted)	KHA1		0	0.0527	-0.0802	-0.0311	-0.0972	-0.1839	-0.0277	0.1965	0.2539
SPAC105.02c		ankyrin repeat protein, protein phosphatase regulatory subunit, human PPP1R16A ortholog	YGL242C	PPP1R16A	0	0.1942	0.0227	-0.0781	0.1002	0.0705	0.0646	0.2392	0.1938
SPAC105.03c		transcription factor (predicted)	DAL81		0	0.0746	0.0909	-0.0127	0.1927	0.1064	0.0397	0.0162	0.0249
SPAC1071.01c	pta1	mRNA cleavage and polyadenylation specificity factor complex subunit Pta1	PTA1	SYMPK	0	0.0152	0.0795	0.035	0.1353	0.1306	-0.0674	0.0972	-0.0183
SPAC1071.02	mms19	CIA machinery protein Mms19	MET18	MMS19	0	-0.2205	0.0008	-0.0125	-0.1317	-0.0886	-0.1134	0.0587	-0.0335
SPAC1071.03c	sil1	nucleotide exchange factor for the ER lumenal Hsp70 chaperone, Sil1 (predicted)	SIL1	SIL1	0	-0.1408	-0.0806	0.0719	0.0368	-0.0066	-0.1121	-0.3232	-0.083
SPAC1071.04c	spc2	signal peptidase subunit Spc2 (predicted)	SPC2	SPCS2	0	0.0447	0.2141	-0.0114	0.0826	0.0701	-0.0637	-0.2841	-0.0179
SPAC1071.05	hpm1	ribosome methytransferase involved in ribosome assembly Hpm1 (predicted)	HPM1	METTL18	0	-0.254	-0.0147	-0.0436	-0.0331	-0.076	-0.0195	-0.2194	-0.0299
SPAC1071.06	arp9	SWI/SNF and RSC complex subunit Arp9	ARP9	ACTL6B,ACTL6A	0	0.0623	-0.047	-0.0934	0.0422	0.0306	-0.0326	-0.0509	-0.0021
SPAC1071.07c	rps1502	40S ribosomal protein S15 (predicted)	RPS15	RPS15	0	-0.4098	-0.0846	0.1103	-0.2017	-0.1247	-0.2095	-0.5385	-0.4054
SPAC1071.08	rpp203	60S acidic ribosomal protein A2	RPP2B,RPP2A	RPLP2	0	-0.4228	0.107	0.1917	-0.1629	-0.0554	-0.1014	-0.3345	-0.5551
SPAC1071.09c		nucleolar DNAJ domain protein, DNAJC9 family, implicated in mRNA splicing (predicted)		DNAJC9	0	0.4774	0.0652	0.0168	NA	NA	-0.1602	-0.498	-0.2669
SPAC1071.10c	pma1	plasma membrane P-type proton exporting ATPase, P3-type Pma1	PMA1		0	-1.078	-0.7731	-0.6608	-1.1649	-0.6413	-0.3521	-1.3272	-0.5605
SPAC1071.11		NADH-dependent flavin oxidoreductase (predicted), possibly riboflavin reductase			0	-0.0682	-0.3922	0.1237	0.0479	-0.0934	0.0011	-0.2399	-0.0158
SPAC1071.12c	stp1	protein tyrosine phosphatase Stp1, unknown biological role	LTP1	ACP1	0	-0.2629	-0.1991	0.1695	-0.167	-0.0323	0.0015	-0.5946	-0.2517
SPAC1093.01	ppr5	mitochondrial PPR repeat protein Ppr5			0	-0.3714	0.0949	0.0274	-0.4397	0.0246	-0.004	0.0625	-0.1973
SPAC1093.02	pdx3	pyridoxamine 5'-phosphate oxidase Pdx3 (predicted)	PDX3	PNPO	0	0.1424	0.1777	-0.0824	0.2194	0.1537	0.2274	-0.2572	0.1191
SPAC1093.03	fig4	inositol polyphosphate phosphatase Fig4 (predicted)	FIG4	FIG4	0	-0.0035	0.2129	0.0397	0.0224	0.0553	0.0686	0.1478	0.1219
SPAC1093.04c	cca1	CTP 3'-tRNA nucleotidyltransferase Cca1	CCA1	TRNT1	0	-0.0871	0.2052	-0.2235	-0.2441	-0.1125	0.0613	0.1289	-0.1604
SPAC1093.05	hca4	ATP-dependent RNA helicase Hca4 (predicted)	HCA4	DDX10	0	-0.8752	-0.0063	0.1436	-0.45	-0.1893	0.026	-0.6495	-0.2593
SPAC10F6.01c	sir1	sulfite reductase beta subunit Sir1	MET5		0	-0.7675	-0.0154	0.0675	-0.5686	-0.1563	-0.4343	-0.9425	-0.8882
SPAC10F6.02c	prp22	ATP-dependent RNA helicase Prp22	PRP22	DHX8	0	-0.0964	-0.1459	0.0265	-0.1604	-0.1458	0.0335	-0.2388	-0.1745
SPAC10F6.03c	cts1	CTP synthase Cts1 (predicted)	URA7,URA8	CTPS1,CTPS2	0	-0.9065	-0.2922	0.1623	-0.6602	-0.3133	-0.0356	-0.9203	-0.5257
SPAC10F6.04	ats1	RCC domain protein Ats1 (predicted)	ATS1	SERGEF	0	0.3995	0.1469	-0.0252	0.2493	0.2839	0.1279	0.5407	0.3029
SPAC10F6.05c	ubc6	ubiquitin conjugating enzyme E2 Ubc6 (predicted)	UBC6	UBE2J2	0	0.1061	0.2173	-0.0577	0.0637	0.1719	0.0235	0.358	0.3446
SPAC10F6.06	vip1	RNA-binding protein Vip1			0	0.9393	0.6202	-0.0456	0.764	0.6933	0.0208	2.1415	1.0073
SPAC10F6.07c	mug94	Schizosaccharomyces pombe specific protein Mug94			0	-0.0408	-0.0943	-0.0279	-0.1114	0.1203	0.1613	0.3077	0.2559
SPAC10F6.08c	nht1	Ino80 complex HMG box subunit Nht1	NHP10		0	0.062	0.2763	-0.0868	-0.0523	0.0177	-0.1127	-0.0214	-0.0437
SPAC10F6.09c	psm3	mitotic cohesin complex ATPase subunit Psm3/Smc3	SMC3	SMC3	0	0.419	-0.2724	-0.0653	0.2105	-0.1228	-0.0647	-0.6282	-0.3275
SPAC10F6.10	rio1	protein kinase, RIO family Rio1 (predicted)	RIO1	RIOK1	0	-0.8148	-0.0995	0.0896	-0.7984	-0.6304	-0.1527	-1.0013	-0.6912
SPAC10F6.11c	atg17	autophagy associated protein kinase activator Atg17	ATG17		0	0.4307	0.5099	-0.0858	0.2208	0.2795	0.0331	0.8186	0.3588
SPAC10F6.12c	mam4	protein-S isoprenylcysteine O-methyltransferase Mam4	STE14	ICMT	0	-0.4262	0.0061	0.3803	0.1697	0.0219	-0.314	-1.0904	-0.9113
SPAC10F6.13c	caa1	cytoplasmic aspartate aminotransferase Caa1 (predicted)	AAT2	GOT1L1,GOT1	0	0.5802	0.0321	-0.306	0.1272	0.041	0.2235	0.49	0.3055
SPAC10F6.14c		mitochondrial ABC1 kinase family protein, human ADCK5 ortholog, unknown role (predicted)		ADCK5	0	0.1584	0.1098	-0.0945	0.2205	0.0654	0.1856	0.5326	0.2928
SPAC10F6.16	igo1	endosulfine (ENSA) serine/threonine protein kinase Igo1	IGO2,IGO1	ARPP19,ENSA	0	0.3074	0.177	-0.2738	0.1382	0.1676	0.175	0.9279	0.5945
SPAC10F6.17c		mitochondrial pyruvate dehydrogenase (lipoamide) phosphatase (predicted)	PTC5	PDP2,PDP1	0	0.333	-0.0075	-0.0739	0.4096	0.1591	0.0111	0.4866	0.3028
SPAC110.01	ppk1	serine/threonine protein kinase Ppk1 (predicted)	KIN4,FRK1		0	-0.4431	-0.5692	-0.3593	-0.7967	-0.6741	-0.4804	-1.4009	-1.4199
SPAC110.02	pds5	mitotic and meiotic cohesin loader subunit Pds5	PDS5	PDS5B,PDS5A	0	0.1739	NA	-0.1817	-0.0594	NA	-0.0977	-0.107	-0.2645
SPAC110.03	cdc42	Rho family GTPase Cdc42	CDC42	CDC42	0	0.1629	0.0426	0.0715	0.1247	0.0397	-0.0776	-0.1807	-0.0053
SPAC110.04c	pss1	heat shock protein Pss1	SSE2,SSE1	HSPH1,HSPA4L,HSPA4	0	-0.1511	-0.1861	0.1267	0.0618	-0.2405	-0.2751	-0.4562	-0.3565
SPAC1142.01	rqc1	ribosome quality control complex (RQC) complex subunit Rqc1	RQC1	TCF25	0	0.1881	0.1219	0.0683	0.1058	0.0161	0.0712	0.2429	0.0974
SPAC1142.02c		TPR repeat protein, SGT2 family (predicted)	SGT2	SGTA,SGTB	0	0.1216	-0.0941	0.1194	0.0589	-0.0701	-0.1798	-0.3534	-0.2952
SPAC1142.03c	swi2	Swi5 complex subunit Swi2	MEI5	SFR1	0	0.316	0.2758	0.0546	0.1237	0.0826	-0.0197	0.0453	0.0289
SPAC1142.04	noc201	Noc complex subunit Noc201 (predicted)	NOC2	NOC2L	0	-0.9774	-0.3004	0.1317	-0.6441	-0.2834	-0.0584	-0.8688	-0.5966
SPAC1142.05	ctr5	plasma membrane copper transporter complex subunit Ctr5	CTR3	SLC31A1,SLC31A2	0	0.1502	0.0263	-0.1447	-0.0229	0.0524	0.2906	0.3226	0.8153
SPAC1142.06	get3	GET complex (ER membrane insertion) subunit Get3 (predicted)	GET3	GET3	0	0.1035	-0.0831	0.0677	0.0726	-0.1289	0.0066	-0.1667	-0.183
SPAC1142.07c	vps32	ESCRT III complex subunit Vps32	SNF7	CHMP4B,CHMP4A,CHMP4C	0	0.3574	0.3088	-0.0133	0.2143	0.1282	0.1925	0.606	0.38
SPAC1142.08	fhl1	forkhead transcription factor Fhl1	FHL1		0	0.1775	0.1014	0.0255	0.1443	0.2793	0.1907	0.2002	0.202
SPAC11D3.01c		Con-6 family conserved fungal protein			0	-0.0469	0.3961	-0.4519	-0.3595	0.2064	-0.9125	1.9906	4.2292
SPAC11D3.02c		ELLA family acetyltransferase (predicted)			0	0.0261	0.327	0.1512	0.3477	0.3028	0.5927	0.0083	0.612
SPAC11D3.03c		aminomethyltransferase-like and DUF1989 family protein, implicated in urea metabolism			NA	NA	NA	NA	NA	NA	NA	NA	NA
SPAC11D3.04c		polyketide cyclase SnoaL-like domain protein			0	-0.186	-0.5578	0.148	-0.3595	-0.2486	-0.1563	-0.3681	-1.2287
SPAC11D3.05	mfs2	transmembrane transporter Mfs2 (predicted)		SPNS2,SPNS3,SPNS1	0	-0.4231	0.2425	-0.1817	-0.3287	-0.0619	0.1131	0.0562	-0.2185
SPAC11D3.06		MatE family transmembrane transporter (predicted)	YDR338C,ERC1	SLC47A1,SLC47A2	0	-0.0194	-0.0553	0.3099	0.5809	0.4316	0.1877	0.2083	0.0304
SPAC11D3.07c	toe4	transcription factor, zf-fungal binuclear cluster type(predicted)			0	0.2649	0.1796	-0.399	-0.0848	-0.0997	-0.1781	-0.0413	-0.1144
SPAC11D3.08c		amino acid transmembrane transporter (predicted)	UGA4,HNM1,TPO5		0	0.3991	0.3283	-0.1827	0.1177	0.2689	0.3688	0.4696	0.3405
SPAC11D3.09		agmatinase (predicted)		AGMAT	0	0.4416	0.8543	-0.2219	0.5108	0.8488	0.6668	1.158	0.9628
SPAC11D3.10		nifs homolog, possible cysteine desulfurase			0	0.1808	-0.1082	-0.0008	NA	NA	0.1957	0.51	0.2653
SPAC11D3.11c		zn(2)-C6 fungal-type DNA-binding transcription factor, truncated			0	0.1385	0.3695	-0.0847	-0.0372	0.1772	0.3025	0.4095	0.5617
SPAC11D3.13	hsp3104	ThiJ domain protein, implicated in cellular detoxification	HSP31,SNO4,HSP33,HSP32		0	0.4427	0.4948	-0.0715	0.4349	0.3944	-0.0165	0.567	0.2823
SPAC11D3.14c		5-oxoprolinase (ATP-hydrolizing) (predicted)	OXP1	OPLAH	0	1.5923	-1.2467	-1.6659	-1.5731	-1.2346	-1.4155	-1.883	-1.6568
SPAC11D3.15		5-oxoprolinase (ATP-hydrolizing) (predicted)	OXP1	OPLAH	0	1.4525	-0.5903	-0.4881	-0.4971	-0.7314	-0.8806	-0.9357	-0.8206
SPAC11D3.16c		Schizosaccharomyces specific protein			0	0.6586	0.2609	-0.277	0.1136	0.2824	0.1887	0.2156	0.5197
SPAC11D3.17		transcription factor, zf-fungal binuclear cluster type			0	0.7545	-0.385	-1.1608	-0.754	-0.434	0.0175	-0.2424	0.3941
SPAC11D3.18c		carboxylic acid transmembrane transporter (predicted)	TNA1	SLC17A1,SLC17A2,SLC17A3,SLC17A4,SLC17A5,SLC17A6,SLC17A7,SLC17A8	0	1.7192	-1.5012	-2.3852	-1.7657	-1.5115	-1.5136	-1.1538	-1.4367
SPAC11E3.01c	swr1	SNF2 family ATP-dependent DNA helicase Swr1	SWR1	EP400,SRCAP	0	-0.1124	0.1807	-0.0911	-0.2705	-0.1321	-0.0705	0.1868	-0.1551
SPAC11E3.02c	ync13	Munc family exocytic/endocytic regulator Ync13	YOR296W	UNC13B,UNC13D,UNC13C,UNC13A,BAIAP3	0	0.2501	0.0284	-0.0132	0.0225	0.0167	0.0594	0.6465	0.2992
SPAC11E3.03	csm1	microtubule-site clamp monopolin complex subunit Csm1/Pcs1	CSM1		NA	NA	NA	NA	NA	NA	NA	NA	NA
SPAC11E3.04c	ubc13	ubiquitin conjugating enzyme E2 Ubc13	UBC13	UBE2N	0	0.1837	-0.0104	0.023	0.1781	0.1688	-0.0238	0.2443	0.2757
SPAC11E3.05	sea3	SEA complex ubiquitin-protein ligase E3 subunit Sea3 (predicted)	MTC5	WDR59	0	0.1978	0.1123	0.007	0.2611	0.2241	0.1232	0.4049	0.3407
SPAC11E3.06	map1	MADS-box transcription factor Map1	ARG80,MCM1	MEF2A,MEF2B,MEF2C,MEF2D	NA	NA	NA	NA	NA	NA	NA	NA	NA
SPAC11E3.07	vma4	V-type ATPase V1 subunit E (predicted)	VMA4	ATP6V1E2,ATP6V1E1	0	0.1958	0.0506	-0.0753	0.1661	0.0827	0.0368	0.1666	0.0928
SPAC11E3.08c	nse6	Smc5-6 complex non-SMC subunit Nse6	KRE29		0	NA	NA	NA	NA	NA	-0.0069	0.0831	0.0953
SPAC11E3.09	pyp3	protein-tyrosine phosphatase Pyp3	PTP1	PTPN1,PTPN2	0	0.1368	0.1155	-0.1521	0.1132	0.0742	0.1273	1.0887	0.4886
SPAC11E3.10		Golgi multispanning membrane VanZ-like family protein	YJR112W-A		0	0.3001	0.17	-0.0264	0.2408	0.1759	-0.0619	0.0182	-0.0248
SPAC11E3.11c	syt22	Arf GEF Syt22	YEL1	PSD2,PSD3,PSD4,PSD	0	0.0482	0.288	0.0353	-0.0554	0.0661	0.0247	0.0699	0.2731
SPAC11E3.12		mitochondrial thioredoxin family protein, implicated in sulfur cluster assembly		NDUFV2	0	0.079	NA	0.1273	0.2303	NA	-0.1093	-0.0001	-0.0495
SPAC11E3.13c	gas5	cell wall protein 1,3-beta-glucanosyltransferase Gas5 (predicted)	GAS5		0	0.6775	-0.153	0.1189	0.4263	-0.1284	-0.2776	-1.3836	-0.0799
SPAC11E3.14		protein with a role in clearing protein aggregates (predicted)	IML2,YKR018C	TTC39A,TTC30B,TTC39C	0	0.4706	0.3022	0.0251	0.408	0.1878	0.1666	1.5122	0.6582
SPAC11E3.15	rpl22	60S ribosomal protein L22 (predicted)	RPL22B,RPL22A	RPL22	0	-0.5656	-0.2009	0.0803	-0.2911	-0.1163	-0.2804	-0.6016	-0.5695
SPAC11G7.01	mtl2	plasma membrane-associated serine-rich cell wall sensor Mtl2			0	-0.1279	0.0874	0.0115	-0.1126	0.0408	0.0165	-0.6815	0.0685
SPAC11G7.02	pub1	HECT-type ubiquitin-protein ligase E3 Pub1	RSP5	NEDD4,NEDD4L	0	0.1696	0.0568	-0.0549	0.1261	0.1028	-0.0735	-0.0216	0.1523
SPAC11G7.03	idh1	isocitrate dehydrogenase (NAD+) subunit 1 Idh1	IDH1	IDH3B,IDH3G	0	0.5068	0.0307	0.009	0.5051	0.1241	-0.0477	0.3865	0.3287
SPAC11G7.04	ubi1	ribosomal-ubiquitin fusion protein Ubi1 (predicted)	RPL40A,RPL40B	UBA52	0	-0.2581	-0.0039	0.0477	-0.0308	-0.0114	-0.0951	-0.3953	-0.225
SPAC11G7.05c	mct1	mitochondrial [acyl-carrier protein] S-malonyltransferase Mct1 (predicted)	MCT1	MCAT	0	-0.4557	0.0149	0.0454	-0.202	-0.1049	-0.0558	-0.4701	0.0246
SPAC11G7.06c	mug132	UPF0300 family protein 3			0	-0.322	-0.0802	-0.0839	-0.3473	-0.2132	-0.0325	-0.4667	-0.3736
SPAC11H11.01	sst6	ESCRT I complex subunit Vps23	STP22	TSG101	NA	NA	NA	NA	NA	NA	NA	NA	NA
SPAC11H11.02c	mug162	Schizosaccharomyces specific protein Mug162			0	-0.2905	-0.2756	0.0665	-0.1805	-0.0915	-0.1051	-0.0836	-0.0836
SPAC11H11.03c		ATP-dependent polydeoxyribonucleotide 5'-hydroxyl-kinase activity implicated in DNA repair (predicted)	YPL199C	N4BP2	0	-0.4109	-0.1881	0.0348	-0.2297	-0.2603	-0.24	-0.6563	-0.5263
SPAC11H11.04	mam2	pheromone p-factor receptor	STE2		0	0.5713	-0.4124	0.6327	1.5351	0.6404	-0.4644	-0.4796	0.0072
SPAC11H11.05c	fta6	Mis6-Sim4 complex Fta6			0	NA	NA	NA	NA	NA	-0.1556	-0.0375	-0.2196
SPAC11H11.06	arp2	ARP2/3 actin-organizing complex subunit Arp2	ARP2	ACTR2	0	0.5873	0.1639	-0.0631	0.3877	0.2234	0.04	0.9426	0.3969
SPAC1250.01	snf21	RSC-type complex ATP-dependent DNA helicase Snf21	STH1,SNF2	SMARCA2,SMARCA4	0	-0.0898	0.1002	-0.0521	-0.1252	-0.0287	0.0108	0.1172	0.3114
SPAC1250.03	ubc14	ubiquitin conjugating enzyme E2 for HECT-type and RBR family E3 Ub ligases, Ubc14 (predicted)		UBE2L3,UBE2L6	0	0.4462	0.0032	0.0577	0.4199	0.166	-0.0095	0.3517	0.1624
SPAC1250.04c	atl1	alkyltransferase-like protein Atl1	MGT1	MGMT	NA	NA	NA	NA	NA	NA	NA	NA	NA
SPAC1250.05	rpl3002	60S ribosomal protein L30 (predicted)	RPL30	RPL30	0	-0.5597	0.0318	0.144	-0.2189	0.012	0.1601	-0.4721	0.1074
SPAC1250.07	sfc7	transcription factor TFIIIC subunit Sfc7 (predicted)	TFC7	GTF3C6	0	0.3823	0.1394	0.0819	0.4259	0.1673	-0.0072	0.3596	0.1557
SPAC1296.01c		phosphoacetylglucosamine mutase (predicted)	PCM1	PGM3	0	0.1669	0.0682	0.1203	0.2521	0.0619	0.0096	0.4953	-0.0236
SPAC1296.02	cox4	cytochrome c oxidase subunit IV (predicted)	COX4	COX5B	0	-0.1126	-0.5617	0.0671	-0.168	-0.5775	-0.0672	-0.3029	-0.7579
SPAC1296.03c	sxa2	serine carboxypeptidase Sxa2			0	0.3691	NA	-0.1035	NA	NA	0.0625	0.0433	0.1542
SPAC1296.04	mug65	dysferlin-like membrane trafficking protein Mug65 (predicted)	SPO73	FER1L5,FER1L6,DYSF,MYOF,OTOF	0	-0.0276	-0.1424	-0.0705	0.0313	-0.0582	0.0461	0.4362	-0.0164
SPAC1296.05c	lcp1	cyclin L family cyclin		CCNT1,CCNT2,CCNQ	0	0.0364	-0.0682	0.021	0.0065	0.0076	-0.0559	-0.2172	-0.185
SPAC1296.06	tah18	CIA machinery NADPH-dependent diflavin oxidoreductase Tah18 (predicted)	TAH18	NDOR1	0	0.2124	0.0305	0.0686	0.2014	0.0045	-0.0059	0.1028	-0.0792
SPAC12B10.01c		HECT-type ubiquitin-protein ligase E3, implicated in negative regulation of ubiquitinated chromatin formation (predicted)	UFD4	TRIP12	0	0.4327	0.1969	-0.0282	0.3212	0.2305	-0.0374	0.7084	0.4023
SPAC12B10.02c		endoplasmic reticulum resident protein required for packaging into COPII vesicles (predicted)	PHO86		0	0.1408	0.1068	-0.0132	0.0951	0.0472	-0.0749	0.178	-0.1038
SPAC12B10.03	bun62	WD repeat protein Wdr20		WDR20,DMWD	0	0.0629	0.0642	0.0022	0.0609	0.0902	0.0347	-0.005	0.0242
SPAC12B10.04	pby1	tubulin-tyrosine ligase Pby1 (predicted)	PBY1	TTLL1,TTLL9,TTLL5,TTLL2,TTLL7,TTLL4	0	-0.1184	0.1602	0.0139	-0.145	-0.0758	-0.0052	-0.2666	-0.1621
SPAC12B10.05	icp55	mitochondrial intermediate cleavage peptidase Icp55 (predicted)	ICP55	XPNPEP3	0	-0.0878	NA	-0.0958	-0.1312	NA	0.0817	0.1315	0.1907
SPAC12B10.06c	emi5	succinate dehydrogenase complex assembly protein Emi5 (predicted)	SDH5	SDHAF2	0	0.0815	NA	-0.1505	0.2174	NA	-0.1632	-0.0775	-0.1414
SPAC12B10.07	acp1	F-actin capping protein alpha subunit	CAP1	CAPZA1,CAPZA2	0	0.3715	0.5035	0.0489	0.2682	0.1724	0.0239	0.0676	0.2229
SPAC12B10.08c	til1	mitochondrial tRNA(Ile)-lysidine synthetase Til1 (predicted)			NA	NA	NA	NA	NA	NA	NA	NA	NA
SPAC12B10.09	pet801	mitochondrial carrier, S-adenosylmethionine (predicted)	PET8	SLC25A26	0	0.0024	-0.0742	0.1105	-0.0527	-0.0581	-0.0374	-0.2077	-0.0937
SPAC12B10.10	nod1	medial cortical node Gef2-related protein Nod1			0	0.0679	0.2476	-0.21	NA	NA	-0.0031	-0.0907	0.1702
SPAC12B10.11	exg2	cell wall glucan glucosidase Exg2	EXG2,EXG1,SPR1		0	-0.0541	-0.2018	0.0518	-0.0753	-0.0193	0.0073	0.0133	0.1116
SPAC12B10.12c	rhp41	DNA repair protein Rhp41	RAD34,RAD4	XPC	0	-0.154	0.0796	0.0267	-0.199	-0.1704	0.005	0.1182	0.1537
SPAC12B10.13	gid8	GID complex subunit Gid8 (predicted)	GID8	GID8	0	0.6343	0.3628	-0.069	0.2313	0.2661	0.0171	0.8855	0.3412
SPAC12B10.14c	tea5	pseudokinase Tea5			0	-0.0329	0.1102	-0.028	-0.171	-0.0399	-0.0204	-0.1906	-0.0905
SPAC12B10.15c		ribonuclease H2 complex subunit (predicted)	RNH203	RNASEH2C	0	-0.0635	0.098	-0.2913	-0.2903	0.0025	-0.2793	-0.5202	-0.4726
SPAC12B10.16c	mug157	alpha-mannosidase GH125 family Mug157 (predicted)			0	0.5369	0.1067	0.0453	0.4737	0.1456	0.0351	0.7629	0.2529
SPAC12G12.01c	sea4	SEA complex ubiquitin-protein ligase E3 subunit Sea4 (predicted)	SEA4	MIOS	0	-0.1385	0.1021	0.0711	0.0312	-0.053	-0.0196	-0.2311	-0.0918
SPAC12G12.02	efg1	rRNA processing protein Efg1 (predicted)	EFG1		0	-0.4392	-0.1288	0.0847	-0.4717	-0.1118	0.067	-0.7895	-0.5586
SPAC12G12.03	cip2	RNA-binding protein Cip2	PIN4	CSTF2T,CSTF2	0	0.2895	0.1405	-0.162	0.109	0.1632	-0.0513	0.2226	0.1579
SPAC12G12.04	mcp60	mitochondrial heat shock protein Hsp60/Mcp60	HSP60	HSPD1	0	0.3016	-0.0818	0.0268	0.4372	0.0111	-0.0343	-0.3403	-0.011
SPAC12G12.05c	taf9	SAGA complex/transcription factor TFIID complex subunit Taf9	TAF9	TAF9B,AK6	0	0.1696	-0.0357	0.062	0.2369	0.028	0.0414	0.0641	-0.2005
SPAC12G12.06c	rcl1	rRNA processing protein Rcl1 (predicted)	RCL1	RCL1	0	-0.4823	-0.1988	0.0108	-0.4166	-0.2195	-0.1524	-0.9018	-0.1409
SPAC12G12.07c		conserved fungal protein			0	0.1297	-0.1219	0.0602	0.2064	-0.0409	-0.0612	0.1122	-0.0499
SPAC12G12.08	mrpl6	mitochondrial ribosomal protein subunit L6 (predicted)	MRPL6		0	0.1921	0.0149	0.0493	0.1383	-0.0504	-0.1494	-0.0691	-0.1279
SPAC12G12.09	eti1	WD repeat protein associated with stress granule			0	-0.0177	0.2155	-0.0893	-0.0041	-0.0079	-0.1958	0.0485	-0.0687
SPAC12G12.10	wdr21	WD repeat protein, human DDB1 and CUL4-associated factor 4 ortholog Wdr21		DCAF4,DCAF4L2,DCAF4L1	0	0.0291	0.014	0.0776	-0.0536	0.0056	-0.0135	0.1207	0.1173
SPAC12G12.11c	miy1	Lys48-specific deubiquitinase Mindy family, Miy1	YGL082W,YPL191C	MINDY1,MINDY2	0	0.3225	0.132	0.0428	0.1732	0.1411	0.0964	0.5886	0.2252
SPAC12G12.12	gms2	Golgi UDP-galactose transmembrane transporter Gms2 (predicted)		SLC35F6	0	0.4176	0.1129	-0.0946	0.2769	0.0759	-0.0157	0.9106	-0.0996
SPAC12G12.13c	cid14	TRAMP complex poly(A) polymerase subunit Cid14	TRF5,PAP2	TENT4A,TENT4B	0	-0.5088	0.3035	0.0152	-0.6622	0.0165	0.2497	-0.0261	-0.0262
SPAC12G12.14c	pfs2	mRNA cleavage and polyadenylation specificity factor complex, WD repeat protein Pfs2	PFS2	WDR33	0	0.0658	0.0254	-0.0227	0.1296	0.0566	0.0124	-0.0197	0.0188
SPAC12G12.15	sif3	mitochondrial protein, involved in mitochondrial gene expression (predicted)	RMD1,MRX10,RMD8	RMND1	0	-0.1759	0.0109	-0.0379	-0.1496	-0.0691	0.0663	-0.0493	-0.128
SPAC12G12.16c		Fen1 family nuclease, XP-G family (predicted)		FEN1	0	0.5448	NA	-0.1793	NA	NA	0.3945	1.0914	0.5801
SPAC12G12.17		non-classical export protein 1 (predicted)	NCE101		NA	NA	NA	NA	NA	NA	NA	NA	NA
SPAC1327.01c		transcription factor, zf-fungal binuclear cluster type (predicted)			0	-0.1056	0.0204	-0.1023	-0.17	0.0293	0.0972	-0.2234	0.062
SPAC139.01c	mkt1	post-transcriptional RNA stability regulator Mkt1	MKT1		0	-0.0598	-0.0654	0.1643	0.1194	-0.0272	-0.1637	-0.2094	-0.2808
SPAC139.02c	oac1	mitochondrial carrier, ocaloacetate family anion (predicted)	OAC1	SLC25A34,SLC25A35	0	-0.3174	0.1009	-0.1244	-0.1231	0.1183	0.4436	-0.2774	0.4048
SPAC139.03	toe2	transcription factor, zf-fungal binuclear cluster type (predicted)			0	-0.1289	0.0866	-0.0168	-0.1079	0.0862	0.0045	0.2651	0.2036
SPAC139.04c	fap2	L-saccharopine oxidase		PIPOX	0	0.194	-0.0963	-0.0397	0.0701	0.0287	-0.0213	0.3527	-0.0246
SPAC139.05		succinate-semialdehyde dehydrogenase (predicted)	UGA2	ALDH5A1	0	1.0686	0.1475	0.1078	1.1481	0.5513	0.1994	5.2384	2.0041
SPAC139.06	hat1	histone acetyltransferase Hat1	HAT1	HAT1	0	-0.1728	0.0687	0.0225	-0.2728	-0.4347	-0.0234	-0.438	-0.2867
SPAC1399.01c		nucleobase transmembrane transporter (predicted)		SLC23A2,SLC23A1	0	0.4747	0.0081	-0.4715	-0.4411	-0.0234	-0.0625	-0.0959	0.1407
SPAC1399.02		transmembrane transporter (predicted)	VBA3,AZR1,SGE1		0	0.086	0.1061	-0.0825	-0.164	0.0668	0.156	-0.3089	0.2353
SPAC1399.03	fur4	plasma membrane uracil transmembrane transporter	FUI1,FUR4,DAL4		0	-0.4247	-0.1769	-0.0163	-0.6562	-0.2687	0.1446	-0.5903	-0.138
SPAC1399.04c	uck2	uracil phosphoribosyltransferase Uck2	FUR1	UCK2,UCK1,UCKL1	0	0.3066	-0.3414	-0.1882	-0.0013	-0.1035	0.0254	-0.0195	-0.3333
SPAC1399.05c	toe1	transcription factor, zf-fungal binuclear cluster type			0	0.3108	-0.0824	-0.171	-0.1127	-0.1292	-0.0301	-0.0617	-0.3083
SPAC13A11.01c	rga8	RhoGAP, GTPase activating protein Rga8	RGD2		0	0.0299	-0.1368	0.0269	0.0839	-0.0998	-0.0817	-0.3587	0.0992
SPAC13A11.02c	erg11	sterol 14-demethylase Erg11	ERG11	CYP51A1	0	-0.1938	-0.3151	0.0316	-0.2027	-0.3513	-0.002	-0.6328	-0.2954
SPAC13A11.03	mcp7	meiosis specific coiled-coil protein Mcp7	MND1	MND1	0	0.575	NA	-0.0691	NA	NA	0.2099	0.5472	0.5138
SPAC13A11.04c	ubp8	SAGA complex ubiquitin C-terminal hydrolase Ubp8	UBP8	USP22,USP51	0	0.1861	0.5011	-0.0676	0.31	0.2677	0.2357	0.5087	0.6314
SPAC13A11.05	ysp2	peptidase family M17 cytoplasmic leucyl aminopeptidase yspII (LAP yspII)		LAP3	0	0.2393	0.0083	-0.0482	0.2152	0.01	0.1202	0.41	0.2833
SPAC13A11.06	pdc202	pyruvate decarboxylase (predicted)	THI3,PDC6,PDC1,PDC5		0	0.0701	NA	NA	NA	NA	-0.3408	-0.3207	-0.9603
SPAC13C5.01c	pre9	20S proteasome complex subunit alpha 3 Pre9	PRE9	PSMA4	0	0.3246	0.0424	0.063	0.2502	0.0217	0.0094	0.3814	0.1426
SPAC13C5.02	dre4	splicing associated factor Dre4	URN1	PRPF40A,PRPF40B	0	-0.0264	0.1536	-0.0997	-0.1633	-0.2781	-0.1728	-0.1395	-0.2458
SPAC13C5.03	tht1	nuclear membrane protein involved in karyogamy Tht1	KAR5		0	-0.209	NA	0.054	NA	NA	0.3998	0.3713	0.3747
SPAC13C5.04		class I glutamine amidotransferase family protein, conserved in fungi, bacteria, plants	YLR126C		0	0.6504	0.1354	-0.0432	0.1545	0.451	0.1144	2.1153	0.5431
SPAC13C5.05c		N-acetylglucosamine-phosphate mutase (predicted)	PCM1	PGM3	0	0.2064	-0.0556	0.0922	0.2184	-0.056	-0.0412	0.0347	0.087
SPAC13C5.06c	mug121	Schizosaccharomyces pombe specific protein Mug121			0	-0.152	-0.3381	0.0046	-0.2495	-0.1626	-0.3084	0.3093	-0.5969
SPAC13C5.07	mre11	Mre11 nuclease	MRE11	MRE11	0	0.0975	NA	0.0996	NA	NA	0.1729	0.2718	0.019
SPAC13D6.01	pof14	F-box protein Pof14			0	1.0264	0.475	0.1004	0.7418	NA	0.2387	1.4056	0.638
SPAC13D6.02c	byr3	translational activator, zf-CCHC type zinc finger protein (predicted)	GIS2	CNBP,ZCCHC13	0	-0.6994	-0.1445	0.0896	-0.3852	-0.2487	-0.1408	-0.824	-0.2322
SPAC13D6.03c	trm9	tRNA (uridine) methyltransferase Trm9 (predicted)	TRM9	ALKBH8	0	-0.1832	-0.0904	0.0533	-0.213	-0.1824	-0.0479	-0.55	-0.4485
SPAC13D6.04c	btb3	substrate adaptor for cullin 3 ubiquitin ligase Btb3	YIL001W	ABTB1	0	0.1079	0.0472	0.0246	0.0385	0.037	-0.0279	0.4366	0.2983
SPAC13D6.05	alp11	tubulin specific chaperone cofactor B	ALF1	TBCB	0	0.2697	-0.0495	-0.0961	0.2179	0.0962	-0.008	0.5789	0.0961
SPAC13F5.01c	msh1	mitochondrial MutS protein Msh1 (predicted)	MSH1		0	-0.1503	-0.2053	0.0887	-0.2501	-0.1528	0.0485	-0.0691	-0.0219
SPAC13F5.02c	taf7	transcription factor TFIID complex subunit Taf7	TAF7	TAF7,TAF7L	0	0.0297	0.011	0.0197	-0.0226	-0.0478	0.0138	-0.0028	0.0465
SPAC13F5.03c	gld1	mitochondrial glycerol dehydrogenase Gld1			0	0.4027	0.2646	0.1043	0.7643	0.1475	-0.1731	0.9126	-0.2576
SPAC13F5.04c	vta1	Vps20 associated protein Vta1 (predicted)	VTA1	VTA1	0	0.1119	-0.0803	-0.1923	0.0555	0.2416	-0.2753	-0.1013	-0.5091
SPAC13F5.05	mpd1	thioredoxin family protein Mpd1 (predicted)	MPD1		0	0.2541	0.0975	-0.0108	0.3318	0.1518	0.1205	0.0607	0.2857
SPAC13F5.06c	sec10	exocyst complex subunit Sec10	SEC10	EXOC5	0	0.0797	0.1567	-0.0095	0.1269	0.04	0.079	0.226	-0.0633
SPAC13F5.07c	hpz2	zf PARP type zinc finger protein Hpz2			NA	NA	NA	NA	NA	NA	NA	NA	NA
SPAC13G6.01c	rad8	ubiquitin-protein ligase E3/ ATP-dependent DNA helicase Rad8	RAD5	HLTF	0	-0.6285	-0.0317	0.0235	-0.4024	-0.1594	-0.1005	-0.6211	-0.3392
SPAC13G6.02c	rps101	40S ribosomal protein S3a	RPS1A,RPS1B	RPS3A	0	-0.3565	-0.0063	0.2074	-0.0334	-0.0145	-0.1594	-0.4899	-0.2488
SPAC13G6.03	gpi7	GPI anchor biosynthesis protein Gpi7 (predicted)	LAS21	PIGG	0	-0.0769	0.1034	-0.1006	0.0072	0.1069	0.1299	-0.4184	-0.0842
SPAC13G6.04	tim8	Tim8-Tim13 mitochondrial intermembrane space protein transporter complex subunit Tim8 (predicted)	TIM8	TIMM8A,TIMM8B	0	0.1846	NA	-0.0859	NA	NA	-0.2072	-0.1195	-0.2405
SPAC13G6.05c	trs33	TRAPPI,II,III complex subunit Trs33 (predicted)	TRS33	TRAPPC6B,TRAPPC6A	0	0.7389	NA	0.1836	0.3397	NA	0.1598	0.567	0.2096
SPAC13G6.06c	gcv2	glycine cleavage complex subunit P (predicted)	GCV2	GLDC	0	-0.1323	-0.0312	-0.1348	-0.3103	-0.043	-0.0386	-0.5402	-0.4593
SPAC13G6.07c	rps601	40S ribosomal protein S6	RPS6B,RPS6A	RPS6	0	-0.4427	-0.1265	0.1205	-0.1772	-0.1006	-0.1729	-0.5032	-0.3591
SPAC13G6.08	fzr2	meiotic fizzy-related APC coactivator Fzr2 (predicted)			NA	NA	NA	NA	NA	NA	NA	NA	NA
SPAC13G6.09	trs402	SSU-rRNA maturation protein Tsr4 homolog 2 Tsr402 (predicted)	TSR4	PDCD2	0	-0.1791	-0.2558	0.0718	-0.0971	0.028	-0.1098	-0.4343	-0.268
SPAC13G6.10c	asl1	cell wall protein Asl1, predicted O-glucosyl hydrolase			0	-0.3753	-0.1796	-0.1497	-0.4763	-0.1674	0.1887	-0.9122	0.1429
SPAC13G6.11c	erg12	mevalonate kinase Erg12 (predicted)	ERG12	MVK	0	0.2486	0.1127	-0.0136	0.166	0.0205	0.0566	-0.0189	-0.1542
SPAC13G6.12c	chs1	chitin synthase I	CHS2,CHS1		0	-0.2374	-0.4578	-0.1024	-0.3554	-0.0214	0.0416	0.0302	-0.0415
SPAC13G6.14	aps1	diadenosine 5',5'''-p1,p6-hexaphosphate hydrolase Aps1	DDP1	NUDT11,NUDT3,NUDT4	0	0.1122	0.0628	-0.0896	0.153	0.0632	0.0759	-0.179	0.2305
SPAC13G6.15c		calcipressin (predicted)	RCN1	RCAN2,RCAN3	0	-0.0221	0.1506	-0.0143	0.0857	0.1638	0.1952	0.8475	0.4998
SPAC13G7.01c	erg7	lanosterol synthase Erg7	ERG7	LSS	0	-0.0327	-0.121	0.0904	0.0254	-0.0752	0.0691	0.3262	0.0692
SPAC13G7.02c	ssa1	Hsp70 family heat shock protein Ssa1	SSA1,SSA3,SSA4,SSA2	HSPA1A,HSPA1B,HSPA1L,HSPA2,HSPA5,HSPA6,HSPA8	0	1.8613	0.4779	0.2274	1.859	0.698	-0.2819	1.0812	0.3453
SPAC13G7.03	upf3	up-frameshift suppressor 3 family protein (predicted)	UPF3	UPF3A,UPF3B	NA	NA	NA	NA	NA	NA	NA	NA	NA
SPAC13G7.04c	mac1	plasma membrane anchored protein Mac1	DCV1,RIM9,YOL019W		0	0.1628	-0.4479	-0.0365	-0.0076	-0.3622	-0.3051	-1.1565	-0.2586
SPAC13G7.05	are1	acyl-coA-sterol acyltransferase Are1	ARE1,ARE2	DGAT1	0	0.1362	0.036	-0.0338	0.0977	-0.0178	0.0755	1.0979	-0.0287
SPAC13G7.06	met16	phosphoadenosine phosphosulfate reductase	MET16		0	-0.0959	0.0413	0.2488	0.0165	0.0532	0.164	0.2883	0.1986
SPAC13G7.07	arb2	argonaute binding protein 2		FAM172A,FAM172BP	NA	NA	NA	NA	NA	NA	NA	NA	NA
SPAC13G7.08c	crb3	Rix1 complex WD repeat subunit Crb3	IPI3	WDR18	0	-0.7897	-0.2463	0.065	-0.3181	-0.2714	-0.1926	-0.6897	-0.5383
SPAC13G7.09c		conserved fungal protein			0	NA	NA	0.3195	NA	NA	0.0438	-0.0307	0.1145
SPAC13G7.10	teb1	transcription factor Teb1		TERF1,TERF2	0	-0.0969	-0.0729	0.0342	-0.1454	0.0522	-0.0374	-0.2363	0.1742
SPAC13G7.11	mba1	mitochondrial membrane-associated ribosome receptor Mba1 (predicted)	MBA1	MAIP1	0	0.0247	0.1162	0.0445	0.0411	0.1066	-0.0907	0.1327	0.0798
SPAC13G7.12c	eki1	choline/ethanolamine kinase Eki1 (predicted)	EKI1,CKI1	CHKA,CHKB	0	-0.2118	-0.0823	-0.0758	-0.2231	-0.1201	0.0088	0.0951	0.0078
SPAC13G7.13c	msa1	RNA-binding protein Msa1	RIM4		0	0.1495	-0.1364	-0.3913	-0.4265	-0.2361	-0.3031	-1.2088	-0.0988
SPAC140.01	sdh2	succinate dehydrogenase (ubiquinone) iron-sulfur protein subunit (predicted)	SDH2	SDHB	0	0.0796	0.1109	-0.0622	0.0335	0.1286	0.0761	0.2473	0.2593
SPAC140.02	gar2	nucleolar protein required for rRNA processing	NSR1	NCL	0	-1.0609	-0.2322	0.0825	-0.9695	-0.2221	-0.1093	-1.3157	-0.6151
SPAC140.03	arb1	argonaute inhibitor protein 1			0	0.2473	NA	-0.0782	NA	NA	-0.1018	-0.2949	-0.3257
SPAC140.04	ctr1	telomerase regulatory factor Ctr1		CCDC174	NA	NA	NA	NA	NA	NA	NA	NA	NA
SPAC1420.01c		GATA-like domain protein (predicted)	MKS1		0	-0.1555	-0.0554	0.0113	-0.0018	-0.0946	-0.0638	-0.1177	0.0444
SPAC1420.02c	cct5	chaperonin-containing T-complex epsilon subunit Cct5	CCT5	CCT5	0	-0.229	-0.1726	0.133	0.0017	-0.1512	-0.085	-0.1936	-0.2946
SPAC1420.03	rpn501	19S proteasome regulatory subunit Rpn501	RPN5	PSMD12	0	0.2834	0.0903	0.0581	0.3041	0.1592	0.0172	0.2494	0.2434
SPAC1420.04c	cox1101	cytochrome c oxidase assembly protein Cox1101/ mitochondrial ribosomal protein Rsm22 fusion protein	RSM22,COX11		0	-0.1004	0.007	0.0763	0.1177	0.0412	0.0212	0.1527	0.1935
SPAC144.01		Schizosaccharomyces specific protein			NA	NA	NA	NA	NA	NA	NA	NA	NA
SPAC144.02	iec1	Ino80 complex subunit Iec1			0	0.1473	0.2933	0.0007	-0.0954	-0.1186	-0.1158	0.0616	-0.0246
SPAC144.03	ade2	adenylosuccinate synthetase Ade2	ADE12	ADSS1,ADSS2	0	0.0656	-0.0177	-0.0216	0.1236	0.014	0.2514	0.3301	0.2078
SPAC144.04c	spe1	ornithine decarboxylase Spe1 (predicted)	SPE1	AZIN1,AZIN2,ODC1	0	0.0548	0.1488	-0.05	0.0333	0.1793	0.1459	0.6612	0.4247
SPAC144.05		DNA-dependent ATPase/ ubiquitin-protein ligase E3 (predicted)	IRC20	SHPRH	0	-0.3533	-0.0081	-0.0626	-0.0142	-0.0077	-0.0128	-0.1544	-0.1598
SPAC144.06	apl5	AP-3 adaptor complex subunit Apl5 (predicted)	APL5	AP3D1	0	-0.1258	-0.1488	-0.0835	-0.107	-0.1033	-0.1451	-0.128	-0.1229
SPAC144.07c	gpn2	conserved GTPase Gpn2 (predicted)	GPN2	GPN2	0	-0.0353	0.1902	0.016	-0.0757	0.0295	-0.0575	-0.0256	-0.0589
SPAC144.08	jac1	mitochondrial (2Fe-2S) cluster assembly co-chaperone Jac1	JAC1	HSCB	0	-0.165	-0.1164	0.0935	0.022	-0.1443	0.052	-0.1996	0.074
SPAC144.09c	sfc2	transcription factor TFIIIA	PZF1	GTF3A	0	-0.2455	0.1336	-0.0934	-0.3123	0.0397	0.169	-0.4374	-0.0684
SPAC144.10c	gwt1	pig-W	GWT1	PIGW	0	0.0349	0.1303	0.0015	0.0879	0.1094	-0.0757	-0.001	0.1393
SPAC144.11	rps1102	40S ribosomal protein S11 (predicted)	RPS11B,RPS11A	RPS11	0	-0.5107	-0.0679	0.0541	-0.2383	-0.1129	-0.2008	-0.7088	-0.36
SPAC144.12	rki1	ribose 5-phosphate isomerase Rki1 (predicted)	RKI1	RPIA	0	-0.5394	-0.0023	0.0465	-0.1169	-0.0124	0.1453	-0.6419	-0.1459
SPAC144.13c	srw1	substrate-specific mitotic G1 APC coactivator Srw1/Ste9	CDH1	FZR1	0	0.4406	-0.4007	-0.0496	0.2302	-0.0565	0.061	-0.5375	-0.1014
SPAC144.14	klp8	kinesin-like protein Klp8		KIF13B,KIF13A,KIF16B,KIF14,KIF1C,KIF1A	0	0.4935	-0.4114	-0.0383	0.2255	-0.3489	-0.088	-0.9786	-0.335
SPAC144.15c	cog1	Golgi transport complex subunit Cog1 (predicted)	COG1	COG1	0	-0.0444	0.1127	0.0432	-0.0806	0.0283	-0.0918	-0.3666	-0.1445
SPAC144.16	cia2	CIA machinery protein Cia2 (predicted)	CIA2	CIAO2B	0	0.2367	0.2449	-0.134	0.1034	0.2072	0.0614	0.3271	0.0739
SPAC144.17c		6-phosphofructo-2-kinase (predicted)	YLR345W	PFKFB1,PFKFB2,PFKFB3,PFKFB4	0	0.2996	-0.0638	-0.0524	0.0987	-0.0832	-0.0362	0.351	0.1325
SPAC144.18	vrg4	Golgi GDP-mannose transmembrane transporter Vrg4	HVG1,VRG4	SLC35D2,SLC35D1	0	0.0668	0.014	-0.0818	0.0027	0.0072	-0.0922	0.4314	0.1072
SPAC1486.01	sod2	mitochondrial superoxide dismutase Sod2	SOD2	SOD2	0	0.3553	-0.2763	0.0536	0.3216	-0.2372	0.0335	1.1161	-0.0609
SPAC1486.02c	dsc2	Golgi Dsc E3 ligase complex subunit Dsc2	DSC2	UBAC2	0	0.0161	-0.0347	0.0037	0.1787	-0.002	-0.0135	-0.0325	0.0395
SPAC1486.03c	ntr1	RNA-binding splicing factor Ntr1	SPP382	TFIP11	0	0.0545	0.1185	0.0665	0.0786	0.0726	0.1184	0.6145	0.2454
SPAC1486.04c	alm1	nucleoporin Alm1			0	0.9863	NA	0.0234	NA	NA	0.4359	0.6201	0.6037
SPAC1486.05	nup189	nucleoporin Nup98 and Nup96	NUP145	NUP98	0	-0.1567	-0.0796	-0.0032	-0.0902	-0.0833	-0.0479	-0.1494	-0.04
SPAC1486.06	npt1	nicotinate phosphoribosyltransferase Npt1 (predicted)	NPT1	NAPRT	0	-0.274	-0.0021	0.0881	-0.1288	-0.0151	0.0861	-0.3929	-0.0903
SPAC1486.07c	mrpl19	mitochondrial ribosomal protein subunit L19 (predicted)	MRPL19	MRPL11	0	-0.0145	-0.6215	0.0251	0.0265	-0.1031	-0.1069	-0.2815	-0.4228
SPAC1486.08	cox16	mitochondrial copper chaperone for cytochrome c oxidase Cox16 (predicted)	COX16	COX16	0	-0.2154	NA	-0.0485	NA	0.0452	-0.1602	-0.3955	-0.4342
SPAC1486.09	nob1	ribosome biogenesis protein Nob1 (predicted)	NOB1	NOB1	0	-0.8281	0.1962	0.1764	-0.7073	-0.1656	0.0368	-0.8382	-0.4244
SPAC1486.10	thi1	transcription factor Thi1			0	-0.3364	0.0303	0.0862	-0.2704	-0.0832	0.0582	-0.3634	-0.1648
SPAC1486.11	fmc1	mitochondrial complex assembly factor Fmc1 (predicted)	FMC1	SDHAF3	0	0.8278	NA	0.149	NA	NA	0.1556	0.441	0.2709
SPAC14C4.01c		DUF1770 family protein			0	0.7217	0.3372	-0.4235	0.1618	0.3682	0.1224	1.2506	1.3316
SPAC14C4.02c	smc5	Smc5-6 complex SMC P-loop ATPase subunit Smc5	SMC5	SMC5	0	-0.0908	0.2782	-0.1672	-0.0695	0.0857	0.3435	0.0488	0.2061
SPAC14C4.04		ThiJ domain protein (predicted)			0	-0.0338	0.0185	-0.061	-0.0113	-0.0305	-0.0065	0.0267	0.1178
SPAC14C4.05c	man1	LEM domain nuclear inner membrane protein Man1, Sad1 interacting factor	HEH2,SRC1	LEMD3	0	0.4473	-0.191	0.0427	0.3636	-0.0485	-0.1664	0.236	-0.0331
SPAC14C4.06c	nab2	poly(A) binding protein Nab2 (predicted)	NAB2	ZC3H14	0	-0.0025	0.0536	-0.0093	0.0197	-0.0316	0.1192	0.5085	0.1669
SPAC14C4.07		transmembrane transporter (predicted)	YJL163C	SLC46A2,SLC46A1	0	0.5079	0.2813	0.0782	0.4041	0.2812	0.178	0.9147	0.65
SPAC14C4.09	agn1	cell wall glucan endo-1,3-alpha-glucosidase Agn1			0	0.6977	-0.2422	-0.0608	0.4385	-0.2348	-0.1598	-2.0215	-0.8143
SPAC14C4.10c		Nudix family hydrolase			0	0.1615	0.1801	-0.1202	0.136	0.236	0.0807	0.866	0.5581
SPAC14C4.11	vtc2	vacuolar transporter chaperone (VTC) complex polyphosphate synthetase subunit Vtc2/3 (predicted)	VTC2,VTC3		0	-0.161	0.1251	0.1603	0.0505	0.1442	-0.0682	-0.3893	-0.3886
SPAC14C4.12c	laf1	Clr6 L associated factor 1 Laf1	FUN19,YOR338W		0	-0.5227	-0.0808	-0.0304	-0.3485	-0.1341	0.1229	-0.9038	0.2071
SPAC14C4.13	rad17	RFC related checkpoint protein Rad17	RAD24	RAD17	0	-0.2141	0.0686	-0.0444	-0.4691	-0.144	-0.0722	-0.1795	-0.033
SPAC14C4.14	atp1	F1-FO ATP synthase alpha subunit	ATP1	ATP5F1A	0	-0.0132	-0.6108	0.0074	-0.0071	-0.5657	0.0316	0.1771	-0.5628
SPAC14C4.15c	dpp1	vacuolar dipeptidyl peptidase (predicted)	DAP2,STE13		0	-0.0232	-0.1783	-0.0623	-0.1237	-0.0394	0.0938	-0.0067	-0.1539
SPAC14C4.16	dad3	DASH complex subunit Dad3	DAD3		0	0.6889	NA	0.1891	0.115	NA	0.1428	-0.0782	-0.1159
SPAC1527.01	mok11	alpha-1,3-glucan synthase Mok11			0	0.1744	0.1537	-0.0803	0.0621	0.1396	0.1553	0.1747	0.0482
SPAC1527.02	sft2	Golgi transport protein Sft2 (predicted)	SFT2	SFT2D3	0	0.3392	0.0424	-0.0049	0.2806	0.1907	0.115	0.3758	0.2649
SPAC1527.03	lar1	RNA-binding protein, LARP1 family Lar1 (predicted)	SRO9,SLF1	LARP1B,LARP1	0	-0.5753	-0.0244	0.1561	-0.4403	-0.0941	0.0142	-0.494	-0.1457
SPAC1556.01c	rad50	DNA repair protein Rad50	RAD50	RAD50	0	0.681	NA	-0.0536	NA	NA	0.4511	1.3142	0.9117
SPAC1556.02c	sdh1	succinate dehydrogenase Sdh1 (predicted)	YJL045W,SDH1	SDHA	0	0.231	0.0532	-0.0178	0.1183	0.0428	0.0465	0.6154	0.2248
SPAC1556.03	azr1	mitochondrial protein phosphatase Azr1	PTC7	PPTC7	0	-0.3415	-0.0309	-0.0082	-0.085	-0.0182	0.0012	-0.1901	0.029
SPAC1556.04c	cdd1	cytidine deaminase Ccd1 (predicted)	CDD1	CDA	NA	NA	NA	NA	NA	NA	NA	NA	NA
SPAC1556.05c	cgr1	ribosome biogenesis CGR1 family (predicted)	CGR1	CCDC86	NA	NA	NA	NA	NA	NA	NA	NA	NA
SPAC1556.07	pmm1	phosphomannomutase Pmm1	SEC53	PMM1,PMM2	0	0.0416	-0.1687	0.0633	-0.0052	-0.1778	-0.1087	-0.2932	-0.6211
SPAC1556.08c	cbs2	AMP-activated protein kinase gamma subunit Cbs2	SNF4	PRKAG1,PRKAG2,PRKAG3	0	0.2716	0.0267	-0.0006	0.309	0.1097	-0.0506	-0.0467	0.1297
SPAC1565.01	rcf2	cytochrome c oxidase assembly protein Rcf2	RCF2	HIGD1B,HIGD2B,HIGD1C,HIGD2A,HIGD1A	0	-0.4847	0.0209	-0.0013	-0.4344	-0.0106	-0.2105	-0.9684	-0.5687
SPAC1565.02c		Rho-type GTPase activating protein, with CRAL-TRIO_domain (predicted)		ARHGAP1	0	0.2932	-0.2024	-0.0356	0.233	0.0152	0.0621	0.0393	-0.0231
SPAC1565.03		Schizosaccharomyces pombe specific protein			0	NA	NA	NA	NA	NA	-0.3335	-0.5289	-0.3757
SPAC1565.04c	ste4	adaptor protein Ste4	STE50		NA	NA	NA	NA	NA	NA	NA	NA	NA
SPAC1565.05	utp8	t-UTP complex subunit Utp8 (predicted)	UTP8	NOL11	0	-0.8215	-0.2562	0.202	-0.3769	-0.2646	-0.0414	-0.697	-0.4036
SPAC1565.06c	spg1	GTPase Spg1	TEM1		0	0.038	0.1233	-0.1206	0.0361	0.1163	0.0514	0.3844	0.1729
SPAC1565.07c	knd1	Cullin-associated NEDD8-dissociated protein Knd1 (predicted)		CAND1,CAND2	0	0.148	0.3731	-0.0887	0.1287	0.0674	-0.1953	0.1903	0.1583
SPAC1565.08	cdc48	AAA family ATPase involved in ubiquitin-mediated protein degradation Cdc48	CDC48	VCP	0	0.748	0.063	-0.0107	0.5796	0.1084	0.0129	0.8824	0.4287
SPAC15A10.01	atm1	mitochondrial iron-sulfur cluster exporter Atm1	ATM1	ABCB7	0	0.1263	0.2013	-0.2254	0.0605	0.2293	0.4369	0.779	0.5933
SPAC15A10.02	taf12	SAGA complex/transcription factor TFIID complex subunit A Taf12	TAF12	TAF12	0	0.0295	0.2619	0.1301	-0.2607	-0.144	-0.0207	-0.0404	-0.057
SPAC15A10.03c	rad54	DNA-dependent ATPase Rad54/Rhp54	RAD54	RAD54L	0	0.2289	0.2344	-0.0827	0.0858	0.0112	0.0926	-0.0936	0.1082
SPAC15A10.04c	zpr1	EF-1 alpha binding zinc finger protein Zpr1 (predicted)	ZPR1	ZPR1	0	-0.8206	-0.2453	0.2558	-0.4166	-0.2681	-0.1186	-1.226	-0.606
SPAC15A10.05c	mug182	NADHX epimerase (predicted)	NNR1	NAXE,YJEFN3	0	1.1258	0.4308	0.1634	1.0491	1.054	0.1358	2.0348	1.1123
SPAC15A10.06		CPA1 sodium ion/proton antiporter (predicted)	NHX1	SLC9A6,SLC9A7,SLC9A9	0	0.3098	0.1481	-0.0316	0.2586	0.1678	0.1127	0.7236	0.406
SPAC15A10.07		Schizosaccharomyces specific protein			0	0.0948	0.0429	0.1123	0.182	0.047	0.0091	-0.0973	-0.0342
SPAC15A10.08	ain1	alpha-actinin		ACTN1,ACTN2,ACTN4	0	0.237	-0.0159	0.134	0.1181	-0.2943	0.0509	-0.0632	0.2087
SPAC15A10.09c	pun1	SUR7 family protein Pun1 (predicted)	PUN1		0	0.2145	-0.3447	-0.0613	0.1013	-0.3184	-0.1629	-1.0751	-0.0467
SPAC15A10.10	mde6	Muskelin homolog, kelch repeat, expressed during meiotic cell cycle (predicted)		MKLN1	0	0.3706	NA	-0.1567	NA	NA	-0.0073	-0.7647	0.0066
SPAC15A10.11	ubr11	ubiquitin-protein ligase E3 (UBR family) Ubr11	UBR1,UBR2	UBR1,UBR2	0	0.014	0.0532	-0.0296	-0.0459	0.0238	-0.1162	0.091	0.0952
SPAC15A10.12c	tca17	TRAPP complex subunit 2-like Tca17 (predicted)	TCA17	TRAPPC2L	0	NA	NA	-0.016	NA	NA	-0.0243	0.4129	-0.0972
SPAC15A10.13	ppk3	protein kinase domain and HEAT repeat protein Ppk3	CEX1	SCYL1	0	-0.1528	0.0802	0.1918	-0.1231	-0.077	-0.0358	-0.1526	-0.1395
SPAC15A10.15	sgo2	inner centromere protein, shugoshin Sgo2	SGO1	SGO1	0	NA	NA	0.1304	NA	NA	0.1514	0.0069	0.1026
SPAC15A10.16	bud6	nucleation-promoting factor Bud6	BUD6	KIAA1217,SRCIN1	0	0.1015	0.2343	-0.0903	-0.1621	0.1616	-0.1361	0.5755	0.2588
SPAC15A10.17	coa2	cytochrome c oxidase assembly protein Coa2 (predicted)	COA2		0	-0.4854	-1.1118	0.0596	-0.4716	-0.6736	-0.1768	-0.6743	-1.0518
SPAC15E1.02c		DUF1761 family protein			0	1.2989	0.5273	-0.1885	1.1471	1.1365	0.7537	4.2461	2.9575
SPAC15E1.03	rpl42	60S ribosomal protein L36/L42	RPL42B,RPL42A	RPL36AL,RPL36A	0	-0.6338	-0.2381	-0.0458	-0.1758	-0.1622	0.0021	-0.2678	-0.7243
SPAC15E1.04	hal3	thymidylate synthase / phosphopantothenoylcysteine decarboxylase / protein phosphatase inhibitor moonlighting protein Hal3	CDC21	TYMS	0	0.2209	0.158	-0.023	0.1698	0.1014	0.0901	0.3414	0.3341
SPAC15E1.05c	ect1	ethanolamine-phosphate cytidylyltransferase (predicted)	ECT1	PCYT2	0	-0.1239	-0.0839	0.0527	0.1034	-0.0301	-0.0107	-0.1296	-0.0777
SPAC15E1.06	vps29	retromer complex subunit Vps29	VPS29	VPS29	0	0.0903	0.1004	0.0118	0.1196	0.1467	0.0048	-0.011	0.0598
SPAC15E1.08	naa10	NatA N-acetyltransferase complex catalytic subunit Naa10 (predicted)	ARD1	NAA10,NAA11	0	-0.2238	-0.1873	0.0722	-0.0737	-0.0548	-0.1889	-0.3866	-0.354
SPAC15E1.09	grx2	glutaredoxin Grx2	GRX1,GRX2	GLRX2,GLRX	0	0.2906	0.3205	-0.0457	0.1372	0.205	-0.0182	0.4199	0.1268
SPAC15E1.10	fub1	PI31 proteasome inhibitor Fub1 (predicted)	FUB1	PSMF1	0	0.4352	0.0155	-0.0051	0.5718	0.7262	-0.0489	1.3413	0.6739
SPAC15F9.02	seh1	SEA complex subunit Seh1	SEH1	SEH1L	0	0.0375	0.0254	0.0385	0.1062	-0.0267	0.0355	0.1043	0.019
SPAC15F9.03c	nxt2	nuclear import receptor Nxt2	NTF2	NUTF2	0	-0.0354	0.0179	0.0785	-0.0487	-0.0513	-0.2441	-0.0797	-0.3839
SPAC16.01	rho2	Rho family GTPase Rho2	RHO2	RHOA,RHOB,RHOC	0	-0.1627	0.0954	0.054	-0.1135	0.0532	0.009	-0.2445	0.0093
SPAC16.02c	srp2	splicing factor Srp2	NPL3	SRSF4,SRSF5,SRSF6	0	0.0898	0.0175	0.1243	0.1301	0.0908	0.0557	0.0402	-0.1115
SPAC16.03c	ura2	dihydroorotase Ura2	URA4		0	-0.2171	-0.1934	0.0557	-0.1679	-0.2203	-0.0217	-0.3282	-0.3906
SPAC16.04	dus3	tRNA dihydrouridine synthase Dus3 (predicted)	DUS3	DUS3L	0	-0.4422	-0.0497	0.1325	-0.3576	-0.0609	-0.0462	-0.5496	-0.2328
SPAC16.05c	sfp1	transcription factor Sfp1 (predicted)	SFP1	JAZF1	0	-0.4782	0.1788	-0.1663	-0.4257	0.1574	0.2281	-0.0901	0.1822
SPAC1610.01	saf5	splicing factor Saf5	LOT5	CLNS1A	0	0.06	NA	0.0634	NA	NA	-0.0003	0.0324	-0.1324
SPAC1610.02c	mrpl1	mitochondrial ribosomal protein subunit L1 (predicted)	MRPL1	MRPL1	0	0.2792	0.2579	0.0192	0.2061	0.1546	0.0021	0.021	-0.0783
SPAC1610.04	mug99	mitochondrial conserved fungal membrane protein Mug99			0	-0.0905	-0.2951	0.021	-0.0945	-0.228	0.1256	0.3519	-0.1145
SPAC1635.01	por1	mitochondrial outer membrane voltage-dependent anion-selective channel Por1 (predicted)	POR2,POR1	VDAC1,VDAC2,VDAC3	0	0.7833	0.413	-0.0498	0.6285	0.5349	0.153	1.3878	1.0274
SPAC1639.01c	elo1	fatty acid elongase Elo1	ELO2,ELO1,ELO3	ELOVL4,ELOVL2,ELOVL1,ELOVL5,ELOVL7	0	0.2442	0.0805	0.0473	0.299	0.0438	0.0571	0.0488	-0.1059
SPAC1639.02c	trk2	plasma membrane potassium ion transmembrane transporter Trk2	TRK1,TRK2		0	-0.0571	0.1464	-0.0339	0.0197	0.1125	0.1345	0.1465	0.0774
SPAC167.01	ire1	serine/threonine protein kinase, sensor for unfolded proteins in the ER Ire1	IRE1	ERN2,ERN1	0	-0.2529	-0.0895	-0.1169	-0.2403	-0.0973	-0.0959	0.2662	0.221
SPAC167.02	ptb1	geranylgeranyltransferase II beta subunit Ptb1	BET2	RABGGTB	0	0.4305	0.1404	0.0292	0.2264	0.1343	0.003	0.055	-0.1005
SPAC167.03c	snu66	U4/U6 x U5 tri-snRNP complex subunit Snu66	SNU66	SART1	NA	NA	NA	NA	NA	NA	NA	NA	NA
SPAC167.04	pam17	TIM23 translocase complex-associated motor subunit Pam17 (predicted)	PAM17		0	0.1063	-0.0414	0.0586	-0.0963	-0.1294	-0.094	0.4471	0.1002
SPAC167.05	dbs2	Usp (universal stress protein) family protein			0	0.6101	0.3469	-0.0521	0.4422	0.3422	0.0855	0.9282	0.543
SPAC167.06c	mug143	Schizosaccharomyces specific protein Mug143			0	1.1855	NA	-0.2485	NA	NA	-0.0587	2.7298	0.3252
SPAC167.07c	hul5	HECT-type ubiquitin-protein ligase E3 (predicted)	HUL5	UBE3B	0	0.3601	0.2421	-0.0241	0.2243	0.2129	0.076	0.6164	0.2128
SPAC167.09	pga1	GPI-mannosyltransferase II complex subunit Pga1 (predicted)	PGA1		0	0.4112	-0.0564	0.0483	0.3734	NA	0.0848	0.6071	0.3342
SPAC1687.01	rpc19	DNA-directed RNA polymerase I and III subunit Rpc19	RPC19	POLR1D	0	-0.6661	-0.2045	0.0145	-0.5242	-0.2168	-0.0595	-0.8881	-0.4381
SPAC1687.02	rce1	CAAX prenyl protease (predicted)	RCE1	RCE1	0	0.2136	0.0715	-0.004	0.1765	0.1604	0.0437	0.0292	-0.0126
SPAC1687.03c	rfc4	DNA replication factor C complex subunit Rfc4	RFC4	RFC2	0	-0.247	-0.1516	0.1551	-0.1586	-0.1092	-0.0312	-0.3251	-0.2118
SPAC1687.04	mcb1	MCM binding protein homolog Mcb1		MCMBP	0	0.1491	0.0288	-0.0101	0.1533	0.0455	-0.0987	-0.0588	-0.2212
SPAC1687.05	pli1	SUMO E3 ligase Pli1	SIZ1,NFI1	PIAS3,PIAS4,PIAS2,PIAS1	0	-0.1079	-0.09	0.0256	-0.0483	-0.0769	0.1817	-0.0469	0.24
SPAC1687.06c	rpl44	60S ribosomal protein L28/L44 (predicted)		RPL28	0	-0.7908	-0.1605	0.0246	-0.441	-0.2054	-0.3015	-0.9933	-0.5274
SPAC1687.07		ER membrane DUF2015 family conserved fungal protein	YCL012C		0	0.2529	0.2481	-0.0947	0.1677	0.2195	0.0057	1.0263	0.4229
SPAC1687.08		Schizosaccharomyces pombe specific protein			0	0.2067	0.1425	-0.0536	0.2322	0.2233	0.1159	0.8579	0.2559
SPAC1687.09	irs4	autophagy/CVT pathway ENTH/VHS domain protein Irs4 (predicted)	TAX4,IRS4	EPS15L1,EPS15	0	0.0719	0.2348	0.0108	0.0781	0.1598	-0.0039	0.3004	0.3004
SPAC1687.10	mcp1	microtubule binding protein Mcp1	ASE1	PRC1	0	0.053	NA	-0.0232	NA	NA	0.0876	-0.4036	0.0354
SPAC1687.11	spb1	rRNA methyltransferase Spb1 (predicted)	SPB1	FTSJ3	0	-0.8563	-0.0388	0.2131	-0.4736	-0.2913	-0.0386	-0.6732	-0.2487
SPAC1687.12c	coq4	ubiquinone biosynthesis protein Coq4 (predicted)	COQ4	COQ4	0	0.2866	0.0832	0.0532	0.2328	0.087	0.0339	0.285	0.0568
SPAC1687.13c	csn5	COP9/signalosome complex protease subunit Csn5	RRI1	COPS5	0	0.2	-0.0497	0.0534	0.1341	NA	0.0024	0.255	-0.0809
SPAC1687.14c		EF hand family protein, centrin-like			0	0.5575	0.0111	0.0234	0.561	0.2973	0.2056	1.0189	0.3819
SPAC1687.15	gsk3	serine/threonine protein kinase Gsk3	MRK1,RIM11,MCK1	GSK3A,GSK3B	0	0.3546	0.0255	0.032	0.3873	0.0264	-0.0484	0.1135	-0.2241
SPAC1687.16c	erg31	C-5 sterol desaturase Erg31	ERG3	SC5D	0	-0.5431	0.0698	-0.0859	-0.5705	0.0458	0.1774	-1.0718	0.0938
SPAC1687.17c		Der1-like (degradation in the ER) family (predicted)	DER1,DFM1	DERL3,DERL2,DERL1	0	0.0891	0.0558	-0.0037	0.0511	-0.1459	-0.0594	-0.2488	-0.1621
SPAC1687.18c	ssl3	cohesin loading factor Ssl3	SCC4	MAU2	0	0.0106	0.095	0.0647	-0.3577	-0.2361	0.0274	-0.1629	0.0624
SPAC1687.19c	qtr1	queuine tRNA-ribosyltransferase Qtrt1		QTRT1	0	-0.2799	-0.2071	0.0514	-0.2124	-0.2383	-0.1131	-0.756	-0.1987
SPAC1687.20c	mis6	CENP-I ortholog Mis6	CTF3	CENPI	0	-0.274	-0.0311	-0.1066	-0.3141	-0.223	0.0141	-0.377	0.0843
SPAC1687.21		fructose-2,6-bisphosphatase, human TIGAR ortholog (predicted)	YOR283W	TIGAR	0	0.0828	0.1306	-0.0622	0.0794	0.0628	0.1383	0.3856	0.3136
SPAC1687.22c	puf3	pumilio family RNA-binding protein Puf3 (predicted)	PUF3	PUM1,PUM2	0	0.6917	0.2288	-0.0213	0.5476	0.1919	0.009	1.1427	0.3559
SPAC16A10.01		plasma membrane ThrE amino acid transmembrane transporter family protein (preedicted)	YJL107C		0	0.3999	-0.0648	-0.3036	0.2189	0.4289	0.1333	1.6709	0.6122
SPAC16A10.02	sub1	transcription coactivator PC4	SUB1	SUB1	0	NA	NA	-0.1728	NA	NA	-0.2213	-0.1437	-0.2185
SPAC16A10.03c		ubiquitin-protein ligase E3 involved in vesicle docking Pep5/Vps11-like (predicted)	PEP5	VPS11	0	-0.0196	0.2585	-0.0365	0.0941	0.177	0.1004	0.1142	0.3361
SPAC16A10.04	rho4	Rho family GTPase Rho4	RHO4	RHOA,RHOB,RHOC	0	0.589	-0.2951	-0.1022	0.4212	-0.2699	-0.2676	-0.8318	-0.101
SPAC16A10.05c	dad1	DASH complex subunit Dad1	DAD1		NA	NA	NA	NA	NA	NA	NA	NA	NA
SPAC16A10.06c	nse2	Smc5-6 complex non-SMC SUMO ligase subunit Nse2	MMS21	NSMCE2	0	0.1017	NA	0.0273	NA	NA	0.0273	0.3869	0.2273
SPAC16A10.07c	taz1	shelterin complex subunit Taz1		TERF1,TERF2	0	0.0514	0.2728	0.0401	0	0.0774	0.0862	0.0811	0.0738
SPAC16A10.08c	mug74	Schizosaccharomyces specific protein Mug74			0	0.2327	0.4352	-0.1188	-0.1089	-0.0846	0.0904	0.3984	0.2146
SPAC16C9.01c		ribokinase-like, unknown specificity (predicted)	MAK32		0	0.3627	0.1571	-0.1495	0.0537	0.2378	-0.0169	0.7596	-0.024
SPAC16C9.02c	mta1	S-methyl-5-thioadenosine phosphorylase Mta1	MEU1	MTAP	0	-0.6381	-0.1846	0.2489	-0.2892	-0.2134	-0.0732	-0.8872	-0.5083
SPAC16C9.03	nmd3	export adaptor Nmd3 (predicted)	NMD3	NMD3	0	-0.8605	-0.0214	0.1883	-0.5619	-0.0584	0.0717	-0.6335	-0.3023
SPAC16C9.04c	mot2	CCR4-Not complex ubiquitin-protein ligase E3 subunit Mot2	MOT2	CNOT4	0	0.1445	0.1102	-0.1793	-0.0347	0.0884	0.0381	0.3349	0.3507
SPAC16C9.05	cph1	Clr6 histone deacetylase associated PHD finger protein Cph1	RCO1	PHF12	0	0.2041	0.0769	0.0764	0.2004	0.0331	-0.0746	0.0137	-0.0748
SPAC16C9.06c	upf1	ATP-dependent RNA helicase Upf1	NAM7	UPF1	0	-0.3393	-0.2262	0.0018	-0.2772	-0.2656	-0.1328	-0.5422	-0.1753
SPAC16C9.07	pom2	DYRK family protein kinase Pom2	YAK1	DYRK2,DYRK3,DYRK4	0	-0.0918	0.1925	0.094	-0.057	0.0084	-0.0068	0.0957	-0.0008
SPAC16E8.01	shd1	cytoskeletal protein binding protein Sla1 family, Shd1 (predicted)	SLA1		0	0.0146	-0.0424	-0.1045	-0.0853	0.0488	-0.0333	-0.2086	-0.0139
SPAC16E8.02	mpo1	ER membrane fatty acid alpha-oxygenase Mpo1 (predicted)	MPO1		0	0.6451	0.2472	-0.1435	0.6248	0.2768	0.0541	1.2173	0.5479
SPAC16E8.03	gna1	glucosamine-phosphate N-acetyltransferase (predicted)	GNA1	GNPNAT1	0	0.5826	0.1218	-0.0988	0.4536	0.2867	0.0283	1.2042	0.5425
SPAC16E8.04c	aro7	chorismate mutase Aro7 (predicted)	ARO7		0	0.0217	0.1717	0.0972	0.0132	0.0246	0.1003	-0.0132	-0.1299
SPAC16E8.06c	nop12	RNA-binding protein Nop12 (predicted)	NOP12	RBM34	0	-0.6669	-0.128	0.2251	-0.3595	-0.1754	0.0855	-0.725	-0.3107
SPAC16E8.07c	vph1	V-type ATPase V0 subunit a (predicted)	STV1,VPH1	TCIRG1,ATP6V0A2,ATP6V0A1,ATP6V0A4	0	0.3278	0.1264	-0.0358	0.2468	0.1295	0.1109	0.3941	0.2649
SPAC16E8.08	pos1	Spa2 interacting protein Pos1			0	-0.3007	-0.072	-0.1724	-0.2567	-0.0414	0.0919	-0.4586	0.0533
SPAC16E8.09	scd1	RhoGEF Scd1	CDC24		0	0.0505	0.1242	0.0572	0.0783	0.0973	0.1028	0.3432	0.3313
SPAC16E8.10c	rsm7	mitochondrial ribosomal protein subunit S7, Rsm7(predicted)	RSM7	MRPS7	0	0.436	NA	0.1459	NA	NA	0.1046	0.2134	0.0995
SPAC16E8.11c	tfb1	transcription factor TFIIH complex subunit Tfb1 (predicted)	TFB1	GTF2H1	0	-0.086	0.0712	0.0141	-0.1244	0.0659	0.0596	0.2359	0.0264
SPAC16E8.12c	png3	ING family homolog Png3 (predicted)			0	-0.1763	0.1986	-0.0368	-0.4254	-0.3094	-0.1176	-0.3299	-0.126
SPAC16E8.13		ubiquitin-protein ligase E3, human BRAP ortholog (predicted)	ETP1	BRAP	0	0.1049	0.0244	0.0599	0.0187	-0.1613	0.1651	0.5129	0.2921
SPAC16E8.14c	tae1	ribosomal protein AdoMet-dependent proline dimethyltransferase Tae1 (predicted)	TAE1	NTMT1,METTL11B	0	-0.1378	-0.3546	0.0346	0.0781	NA	0.0187	-0.2088	-0.4536
SPAC16E8.15	tif45	translation initiation factor eIF4E, 4F complex subunit	CDC33	EIF4E,EIF4E1B	0	-0.3915	-0.0845	0.1904	-0.1618	-0.1311	-0.063	-0.5921	-0.2268
SPAC16E8.16	sua7	transcription factor TFIIB	SUA7	GTF2B	0	0.3171	0.1604	-0.1345	0.2341	0.2217	0.24	0.8348	0.8989
SPAC16E8.17c		succinate-CoA ligase alpha subunit (predicted)	LSC1	SUCLG1	0	0.3837	0.0105	-0.02	0.2649	0.0789	-0.0223	-0.0772	-0.1344
SPAC16E8.18		Schizosaccharomyces pombe specific protein			0	-0.1911	-0.1116	-0.0811	-0.1506	0.0603	0.0115	-0.1673	-0.0269
SPAC16E8.18c	tam5	Schizosaccharomyces specific protein Tam5			0	-0.0044	0.2218	-0.0602	-0.0712	0.0838	0.0493	-0.0142	0.0539
SPAC1705.02		SERF family protein, DUF, human 4F5S homolog, implicated in mRNA splicing	YDL085C-A	SERF1A	0	-0.1415	-0.1478	0.016	-0.1083	0.1827	-0.0972	-0.1478	-0.0428
SPAC1705.03c	ecm33	extracellular leucine-rich repeat domain, receptor L domain-like Ecm33	ECM33,SPS22,PST1,SPS2		0	0.4943	-0.3474	-0.1546	0.1216	-0.2266	-0.1518	-1.3995	0.4981
SPAC1751.01c	gti1	gluconate transmembrane transporter inducer Gti1	MIT1,ROF1		0	0.4957	-0.3014	0.0293	0.8506	0.1385	0.1402	0.5682	-0.0884
SPAC1751.02c	rsm19	mitochondrial ribosomal protein subunit S19 (predicted)	RSM19	RPS15	0	0.0651	-0.1696	0.0561	0.1294	0.0406	-0.0794	-0.1147	-0.3024
SPAC1751.03	tif313	translation initiation factor eIF3m		EIF3M	0	-0.3123	-0.1704	0.1918	-0.0043	-0.1698	-0.144	-0.3048	-0.27
SPAC1751.04	loc1	ribosome biogenesis protein Loc1 (predicted)	LOC1		0	-0.419	-0.1409	0.1587	-0.2611	NA	0.0298	-0.6172	-0.4233
SPAC1782.01	ecm29	proteasome assembly chaperone Ecm29	ECM29	ECPAS	0	0.0589	0.1542	-0.0015	0.0913	0.1178	0.0424	0.2786	0.271
SPAC1782.02c		conserved fungal protein	ILM1		0	-0.0184	-0.0974	0.0065	0.0629	-0.0859	-0.0373	-0.2181	-0.1551
SPAC1782.03	saf3	splicing associated factor Saf3	SPP381	MFAP1	NA	NA	NA	NA	NA	NA	NA	NA	NA
SPAC1782.04	cox24	mitochondrial mRNA processing protein Cox24/Pet20 (predicted)	QRI5,MRX6	AURKAIP1	0	-0.1476	-0.2201	0.0687	-0.0956	-0.0989	-0.1427	-0.3842	-0.3779
SPAC1782.05	ypa2	protein phosphatase type 2A regulator, PTPA family Ypa2	RRD2	PTPA	0	0.2314	0.1939	0.0352	0.2543	0.2215	0.0153	0.3663	0.1854
SPAC1782.06c	phb1	prohibitin Phb1 (predicted)	PHB1	PHB	0	0.3442	0.1554	0.1786	0.3752	0.1611	-0.0121	0.7487	0.1131
SPAC1782.07	qcr8	ubiquinol-cytochrome-c reductase complex subunit 7	QCR8	UQCRQ	0	-0.262	-0.5793	0.1013	-0.232	-0.7428	-0.04	-0.1168	-0.8681
SPAC1782.08c	rex3	exonuclease Rex3 (predicted)	REX3	REXO1	0	-0.126	0.0412	0.1194	-0.062	0.0563	-0.0111	-0.1671	-0.053
SPAC1782.09c	clp1	Cdc14-related protein phosphatase Clp1/Flp1	CDC14	CDC14A,CDC14B	0	0.1491	0.0313	-0.1015	-0.0238	-0.0203	-0.0874	-0.3982	-0.1016
SPAC1782.10c	nhp2	box H/ACA snoRNP complex subunit Nhp2	NHP2	NHP2	0	-0.9168	-0.197	0.1237	-0.6053	-0.2001	-0.2996	-0.9901	-0.5459
SPAC1782.11	met14	adenylyl-sulfate kinase (predicted)	MET14	PAPSS1,PAPSS2	0	-0.5751	-0.0897	0.0483	-0.366	-0.0965	-0.1113	-0.638	-0.5604
SPAC1782.12c		ER transmembrane protein, DUF423 family protein, human TMEM256 ortholog, implicated in lipid metabolism or membrane organization		TMEM256	0	0.4249	-0.1057	-0.0876	0.2549	0.4247	0.1105	1.0071	0.4601
SPAC1783.01		methionine synthase reductase (predicted)		MTRR	0	0.2831	0.3526	0.2383	0.3825	0.2882	0.0219	0.6335	0.2747
SPAC1783.02c	vps66	1-acylglycerol-3-phosphate O-acyltransferase Vps66 (predicted)	LOA1	GPAT3	0	0.1338	0.0185	-0.0135	0.2509	-0.0143	-0.0795	0.0102	-0.1594
SPAC1783.03	fta2	CENP-P ortholog Fta2	CTF19	CENPP	0	-0.0734	-0.2486	-0.0961	NA	NA	-0.0186	-0.2995	-0.1911
SPAC1783.04c	hst4	histone deacetylase, Sirtuin family, NAD-dependent Hst4	HST4,HST3	SIRT2,SIRT3	0	-0.1852	0.101	0.183	-0.0191	0.1119	0.0434	-0.1713	-0.1447
SPAC1783.05	hrp1	ATP-dependent DNA helicase Hrp1	CHD1	CHD1,CHD2	0	-0.3776	-0.0884	0.1467	-0.5076	-0.4916	-0.0003	-0.1411	0.0775
SPAC1783.06c	atg12	autophagy associated ubiquitin-like protein modifier Atg12	ATG12	ATG12	NA	NA	NA	NA	NA	NA	NA	NA	NA
SPAC1783.07c	pap1	transcription factor Pap1/Caf3	YAP1		0	0.4522	0.2615	-0.0649	0.3513	0.2826	0.3792	0.5486	0.8775
SPAC1783.08c	rpl1502	60S ribosomal protein L15b (predicted)	RPL15A,RPL15B	RPL15	0	-0.4981	-0.0548	0.102	-0.2328	-0.1134	-0.1378	-0.531	-0.4361
SPAC1786.01c	ptl2	triacylglycerol lipase ptl2	TGL4,TGL5		0	0.5309	0.1407	0.026	0.5687	0.3482	-0.335	0.9303	0.1063
SPAC1786.02		phospholipase (predicted)	PLB2,PLB1,PLB3	PLA2G4E,PLA2G4F,PLA2G4D,PLA2G4A,PLA2G4B,PLA2G4C	0	-0.5438	-0.3611	0.0581	-0.5675	-0.4567	-0.2439	-0.4985	-0.7023
SPAC1786.03	cut11	spindle pole body docking protein Cut11	NDC1	NDC1	0	-0.2362	-0.0844	0.0105	-0.1362	-0.1154	-0.119	-0.2029	-0.1281
SPAC17A2.01	bsu1	plasma membrane high-affinity import carrier for pyridoxine, pyridoxal, and pyridoxamine Bsu1			0	0.206	0.2654	-0.076	0.3348	-0.0572	-0.0868	0.0633	0.6504
SPAC17A2.02c		ER protein, DUF887 family protein, implicated in lipid metabolism	TDA4,YPR114W	TLCD4	0	0.2183	-0.0922	-0.1588	0.0424	-0.0201	-0.2555	-0.4322	-0.1517
SPAC17A2.03c	vma6	V-type ATPase V0 subunit d (predicted)	VMA6	ATP6V0D1,ATP6V0D2	0	0.0826	-0.1112	-0.1094	0.0626	-0.0211	-0.0116	-0.0329	0.0588
SPAC17A2.04c	cns1	HSP chaperone complex subunit Cns1 (predicted)	CNS1	TTC4	0	-0.3824	-0.0387	0.0262	-0.2971	-0.1621	-0.1027	-0.5601	-0.4109
SPAC17A2.05	osm1	fumarate reductase Osm1 (predicted)	FRD1,OSM1		0	0.4796	0.2861	-0.1201	0.1743	0.247	0.0777	0.4409	0.7385
SPAC17A2.06c	vps8	CORVET complex WD repeat Vps8 (predicted)	VPS8	VPS8	0	0.1727	0.1962	0.0166	0.0886	0.1104	0.0158	0.4269	0.114
SPAC17A2.07c		Schizosaccharomyces specific protein			0	-0.1828	0.2914	-0.365	NA	NA	-0.1322	-0.4712	-0.1628
SPAC17A2.08c	ntr2	spliceosome complex disassembly protein Ntr2 (predicted)	NTR2		NA	NA	NA	NA	NA	NA	NA	NA	NA
SPAC17A2.09c	csx1	RNA-binding protein Csx1	NGR1,NAM8	TRNAU1AP	0	0.3126	0.406	0.208	0.4022	0.3563	-0.0488	0.3047	0.182
SPAC17A2.10c		Schizosaccharomyces pombe specific protein			0	0.4427	0.7236	0.0275	0.518	0.6045	-0.4276	-0.2915	-0.6357
SPAC17A2.12	rrp1	ATP-dependent DNA helicase/ ubiquitin-protein ligase E3 (predicted)	ULS1	TTF2	0	-0.5606	-0.1726	0.1094	-0.3518	-0.2133	-0.0749	-0.5728	-0.1488
SPAC17A2.13c	rad25	14-3-3 protein Rad25	BMH2,BMH1	YWHAB,YWHAE,YWHAG,YWHAH,YWHAQ,YWHAZ	0	0.6541	0.2463	-0.0284	0.4142	0.2818	-0.095	0.3797	0.2355
SPAC17A2.14	mnr2	vacuolar CorA family magnesium ion transmembrane transporter Mnr2	MNR2		0	-0.3121	-0.1385	-0.1234	-0.3861	-0.191	-0.1605	-0.286	-0.0858
SPAC17A5.01	pex6	peroxin-6 (predicted)	PEX6	PEX6	0	-0.2336	0.0779	-0.0599	-0.3586	-0.2217	0.2507	0.176	0.2071
SPAC17A5.02c	dbr1	RNA lariat debranching enzyme Dbr1	DBR1	DBR1	0	0.2972	NA	0.1082	NA	NA	0.1545	-0.1005	-0.0185
SPAC17A5.03	rpl301	60S ribosomal protein L3	RPL3	RPL3,RPL3L	0	-0.2977	-0.2122	0.1156	-0.0126	-0.0616	-0.085	-0.1856	-0.137
SPAC17A5.04c	mde10	spore wall assembly ADAM family peptidase Mde10			0	-0.1425	-0.166	0.0838	-0.0444	-0.0162	0.0651	-0.073	-0.0732
SPAC17A5.05c		methyltransferase (predicted)			0	-0.1795	0.0053	0.02	-0.107	-0.0179	0.04	-0.0639	-0.0437
SPAC17A5.06	ptr8	transcription factor TFIIH complex DNA helicase (ERCC-3) subunit Ptr8	SSL2	ERCC3	0	0.0924	0.0958	0.0067	0.0773	0.0524	0.0748	0.2766	0.1919
SPAC17A5.07c	ulp2	SUMO deconjugating cysteine peptidase Ulp2 (predicted)	ULP2	SENP6,SENP7	0	-0.0665	0.0424	0.2615	-0.017	0.0246	0.1293	0.1059	0.0866
SPAC17A5.08	erp2	COPII-coated vesicle component Erp2/3/4 (predicted)	ERP2,ERP3,ERP4	TMED3	0	0.3141	0.1006	0.0091	0.2416	0.0751	-0.0055	0.0748	0.0167
SPAC17A5.09c	glc8	protein phosphatase regulatory subunit Glc8 (predicted)	GLC8	PPP1R2	0	0.1538	0.192	-0.0048	0.1583	0.0399	0.1201	-0.2126	0.2479
SPAC17A5.10	hua1	conserved fungal protein, possibly DNA J domain Hua1	HUA1		0	0.3929	-0.05	-0.1117	0.2361	0.1406	0.1012	0.9401	0.4671
SPAC17A5.11	rec12	meiotic recombination endonuclease Rec12	SPO11	SPO11	NA	NA	NA	NA	NA	NA	NA	NA	NA
SPAC17A5.12	ucp7	UBA/TPR/DNAJ domain protein Ucp7	SWA2		0	-0.0472	0.0989	-0.0865	-0.1512	-0.0643	0.0598	-0.1625	-0.0115
SPAC17A5.13	fol2	GTP cyclohydrolase Fol2 (predicted)	FOL2	GCH1	0	-0.2855	-0.0577	-0.2668	-0.2671	-0.0747	-0.1303	-0.47	-0.3806
SPAC17A5.14	exo2	exonuclease II Exo2	XRN1	XRN1	0	-0.0421	-0.0829	0.1423	0.1171	-0.0906	0.0569	0.1039	0.0364
SPAC17A5.15c	gus1	cytoplasmic glutamate-tRNA ligase Gus1 (predicted)	GUS1	EPRS1	0	-0.3344	-0.2791	0.1744	-0.056	-0.2075	-0.1167	-0.4135	-0.1775
SPAC17A5.16	ftp105	Golgi localized protein, human HID1 ortholog 3, implicated in vesicle-mediated transport	ECM30	HID1	0	-0.0934	-0.0583	-0.0504	-0.0619	-0.0361	-0.1474	0.0082	0.0498
SPAC17A5.18c	rec25	meiotic recombination protein Rec25			NA	NA	NA	NA	NA	NA	NA	NA	NA
SPAC17C9.01c	nuc2	anaphase-promoting complex TPR lobe subcomplex subunit Apc3	CDC27	CDC27	0	0.3092	NA	0.0041	NA	NA	0.0538	0.2456	0.2716
SPAC17C9.02c	lys7	alpha-aminoadipate reductase phosphopantetheinyl transferase Lys7	LYS5	AASDHPPT	0	-0.1951	-0.1489	-0.073	-0.1465	-0.1604	-0.0827	-0.5576	-0.2859
SPAC17C9.03	tif471	translation initiation factor eIF4G	TIF4632,TIF4631	EIF4G2	0	-0.3803	-0.0083	0.1547	-0.2777	0.0352	-0.0011	-0.6122	-0.256
SPAC17C9.05c	pmc3	mediator complex subunit Med27		MED27	0	0.0979	0.178	0.0646	-0.1034	0.0361	0.0247	0.1745	0.0993
SPAC17C9.06	sam50	mitochondrial sorting and assembly machinery complex subunit Sam50 (predicted)	SAM50	SAMM50	0	0.6212	0.168	-0.0846	0.5552	0.1293	0.0229	0.6899	0.0113
SPAC17C9.07	alg8	dolichyl pyrophosphate Glc1Man9GlcNAc2 alpha-1,3-glucosyltransferase Alg8 (predicted)	ALG8	ALG8	0	0.0462	0.0131	-0.1315	0.0958	-0.0062	0.0558	0.007	0.0208
SPAC17C9.08	pnu1	mitochondrial endodeoxyribonuclease Pnu1	NUC1	ENDOG,EXOG	0	0.2492	0.3025	0.0627	0.3215	0.3005	0.1899	0.1746	0.3021
SPAC17C9.09c	tim13	Tim8-Tim13 mitochondrial intermembrane space protein transporter complex subunit Tim13 (predicted)	TIM13	TIMM13	0	0.0617	-0.3317	0.0109	0.064	-0.1331	-0.2129	-0.1956	-0.3132
SPAC17C9.10	stm1	vacuolar amino acid transmembrane transporter Stm1 (predicted)	RTC2,ILT1,YPQ2,YPQ1	SLC66A1	0	-0.0379	-0.0594	-0.0392	-0.067	-0.0281	0.2794	-0.0697	0.3465
SPAC17C9.11c		zf-C2H2 type zinc finger protein/UBA domain protein		UBXN1	NA	NA	NA	NA	NA	NA	NA	NA	NA
SPAC17C9.12	scs22	VAP family protein Scs22	SCS22,SCS2	VAPA,VAPB	0	0.5908	0.4647	-0.0071	0.4774	0.4977	-0.0076	1.4056	0.337
SPAC17C9.13c	cut8	tethering factor for nuclear proteasome Cut8	STS1		0	-0.4147	-0.1346	0.1376	-0.2519	-0.2041	-0.1498	0.0173	-0.306
SPAC17C9.14	pex19	Pex19 protein (predicted)	PEX19	PEX19	0	0.1277	-0.0461	0.0315	0.2102	0.2754	0.2096	0.3734	0.1171
SPAC17C9.15c	dhm2	Schizosaccharomyces specific protein Dhm2			0	-0.0099	-0.0159	-0.0104	-0.0212	-0.0025	0.0304	-0.1131	-0.115
SPAC17C9.16c	mfs1	plasma membrane spermidine transmembrane transporter Mfs1 (predicted)			0	0.5632	0.204	-0.2022	0.0833	0.1788	-0.0657	0.4998	0.3402
SPAC17D4.01	pex7	peroxin-7 (predicted)	PEX7	PEX7	0	-0.4302	-0.1916	-0.3262	-0.8887	-0.3044	-1.2491	-2.1509	-2.6092
SPAC17D4.02	cdc45	DNA replication pre-initiation complex subunit Cdc45	CDC45	CDC45	0	-0.2782	-0.0309	0.131	-0.0599	-0.0354	-0.0224	-0.1275	-0.0361
SPAC17D4.03c	cis4	Golgi zinc importer, CDF family, Cis4	MSC2	SLC30A5,SLC30A7	0	-0.0636	-0.1059	-0.0523	-0.0572	-0.0652	0.0045	-0.0816	0.0387
SPAC17D4.04	trm401	tRNA (cytosine-5-)-methyltransferase (predicted)	NCL1	NSUN2	0	-0.2629	0.0694	0.0994	-0.208	-0.3245	-0.0284	-0.268	-0.2022
SPAC17G6.02c	tco1	RTA1-like protein	PUG1,RTA1,YLR046C,RSB1		0	0.203	0.1594	0.2316	0.1926	0.013	0.0618	0.5717	0.3977
SPAC17G6.03		extracellular 5'-nucleotidase, human NT5E family (predicted)	YHR202W	NT5E	0	1.1258	0.2048	-0.3182	0.6121	0.1937	0.4162	0.9331	0.2469
SPAC17G6.04c	cpp1	protein farnesyltransferase beta subunit Cpp1	RAM1	FNTB,CHURC1-FNTB	0	0.3512	0.1017	-0.112	0.3258	0.1726	-0.0201	0.2756	0.0342
SPAC17G6.05c	bro1	BRO1 domain protein Bro1 (predicted)	BRO1	PTPN23,RHPN1,RHPN2,PDCD6IP	0	0.1827	0.1621	-0.1171	0.2117	0.0429	-0.0653	0.1068	0.0856
SPAC17G6.06	rps2401	40S ribosomal protein S24 (predicted)	RPS24A,RPS24B	RPS24	0	-0.3696	0.0142	0.0898	-0.045	0.0172	-0.1671	-0.2739	-0.2278
SPAC17G6.07c	use1	SNARE Use1 (predicted)	USE1	USE1	0	-0.0532	0.0465	0.0101	-0.0481	0.0134	-0.0164	0.0376	-0.0412
SPAC17G6.08	pep7	prevacuole/endosomal FYVE tethering component Pep7 (predicted)	PEP7	RBSN	0	0.1932	0.1049	-0.026	0.062	-0.0598	0.1357	0.4757	0.3458
SPAC17G6.09	sec62	ER protein translocation subcomplex subunit Sec62 (predicted)	SEC62	SEC62	0	-0.0542	-0.1585	0.0453	0.0984	-0.106	-0.0653	-0.2647	-0.2482
SPAC17G6.10	ssr1	SWI/SNF and RSC complex subunit Ssr1	RSC8	SMARCC1,SMARCC2	0	0.0741	0.0584	-0.0068	-0.0334	0.1132	0.0024	-0.0008	-0.0602
SPAC17G6.11c		sphingolipid biosynthesis protein (predicted)	SKN1,KRE6		0	-0.4766	-0.2881	0.0881	-0.3218	-0.2633	0.0113	-0.7435	-0.1848
SPAC17G6.12	cul1	cullin 1	CDC53	CUL1	0	0.4176	0.342	-0.0142	0.3242	0.1358	-0.0163	0.6654	0.3285
SPAC17G6.13	slt1	Schizosaccharomyces specific protein Slt1			0	1.3903	0.2276	0.0185	1.1387	0.2832	-0.1143	1.1851	0.1585
SPAC17G6.14c	uap56	TREX complex subunit, ATP-dependent RNA helicase Uap56	SUB2	DDX39B,DDX39A	0	0.1218	-0.047	0.0129	0.2427	-0.0149	-0.088	0.0164	-0.2252
SPAC17G6.15c	fsf1	mitochondrial carrier, serine Fsf1 (predicted)	FSF1	SFXN5,SFXN1,SFXN2,SFXN3,SFXN4	0	-0.5765	-0.2623	0.1217	-0.3404	-0.1967	-0.0601	-0.5634	-0.2662
SPAC17G6.16c	ysh1	mRNA cleavage and polyadenylation specificity factor complex endoribonuclease subunit Ysh1	YSH1	CPSF3	0	0.0203	-0.0411	0.1062	0.166	-0.0294	-0.0796	0.2684	0.1368
SPAC17G6.17	pof8	LARP7 family RNA-binding protein Pof8/Lar7		SSB,LARP7	0	0.2379	NA	0.0815	NA	NA	0.0533	-0.151	-0.009
SPAC17G8.01c	trl1	tRNA ligase Trl1 (predicted)	TRL1		0	-0.2355	-0.2649	0.0855	0.0179	0.237	0.2183	-0.1776	-0.115
SPAC17G8.02	urh2	uridine ribohydrolase Urh2 (predicted)	URH1		0	0.198	0.1954	-0.0386	0.1596	0.1378	0.139	-0.0674	0.3076
SPAC17G8.03c	bur6	transcription regulator complex subunit Bur6 (predicted)	BUR6	DRAP1	0	0.0979	-0.1016	-0.0068	0.0301	0.001	0.0229	0.0263	-0.0682
SPAC17G8.04c	arc5	ARP2/3 actin-organizing complex subunit Arc5	ARC15	ARPC5L,ARPC5	0	0.3244	0.2167	0.0498	0.2485	0.178	-0.0364	0.3433	0.1044
SPAC17G8.05	med20	mediator complex subunit Med20	SRB2	MED20	0	NA	NA	NA	NA	NA	0.1173	-0.1492	-0.1184
SPAC17G8.06c		dihydroxy-acid dehydratase (predicted)	ILV3		0	-0.3344	-0.0953	0.0674	-0.1227	-0.0852	0.3085	0.2133	0.0852
SPAC17G8.07	yaf9	YEATS family histone acetyltransferase subunit Yaf9	YAF9	YEATS4,MLLT3	0	-0.2088	0.0974	0.0488	-0.0129	0.0404	0.0932	-0.3026	-0.0536
SPAC17G8.08c	gdt2	Golgi Ca(2+)/H(+) antiporter Gdt2	GDT1	TMEM165	0	-0.4677	-0.0878	0.1454	-0.2775	-0.1065	0.01	-0.5576	-0.2774
SPAC17G8.09	shg1	Set1C complex subunit Shg1	SHG1		NA	NA	NA	NA	NA	NA	NA	NA	NA
SPAC17G8.10c	dma1	mitotic spindle checkpoint ubiquitin ligase Dma1	DMA1,DMA2	RNF8	0	0.5186	0.1195	0.044	0.4092	0.2278	0.0327	0.4654	0.383
SPAC17G8.11c	imt3	mannosyltransferase Imt3	CSH1,SUR1		0	-0.4791	-0.202	0.0228	-0.5332	-0.2247	0.0331	-0.1617	0.2313
SPAC17G8.12	sec3	exocyst complex subunit Sec3	SEC3	EXOC1	0	0.0194	0.145	-0.0413	-0.1336	-0.1886	-0.0361	0.2082	0.0877
SPAC17G8.13c	mst2	histone acetyltransferase Mst2	SAS3	KAT6A,KAT7,KAT6B,KAT8	0	0.0113	0.0439	0.0846	-0.064	-0.0062	0.0578	0.0382	-0.068
SPAC17G8.14c	pck1	protein kinase C (PKC)-like Pck1	PKC1	PRKCA,PRKCB,PRKCD,PRKCE,PRKCH,PRKCQ	0	0.0699	-0.0395	-0.04	0.0885	-0.0645	-0.1484	0.1529	-0.0982
SPAC17G8.15	wip1	CENP-W ortholog	WIP1	CENPW	NA	NA	NA	NA	NA	NA	NA	NA	NA
SPAC17H9.01	cid16	poly(A/U) polymerase Cid16 (predicted)		TUT7,TUT4	0	-0.0216	0.5149	0.0149	-0.2736	-0.0712	0.0452	0.2307	0.3728
SPAC17H9.02	mtl1	TRAMP/MTREC complex subunit, ATP-dependent RNA helicase Mtl1	MTR4	MTREX	0	-0.3333	-0.0844	-0.0375	-0.3021	-0.0989	0.0014	-0.206	-0.0187
SPAC17H9.03c	rdl1	RAD51D-like protein 1	PSY3	RAD51D	0	0.1374	-0.2315	-0.0085	-0.0545	NA	-0.0394	-0.0106	-0.0877
SPAC17H9.04c	nrp1	nucleolar RNA-binding protein, human TEX13A and TEX13B ortholog, implicated in mRNA processing	NRP1	TEX13A,TEX13B	0	-1.0632	-0.2579	0.0906	-0.7358	-0.3503	-0.185	-1.118	-0.6516
SPAC17H9.05	ebp2	rRNA processing protein Ebp2	EBP2	EBNA1BP2	0	NA	NA	0.2252	NA	NA	0.0938	-0.7323	-0.2362
SPAC17H9.06c		DUF4196 and DUF4211, human CCDC82 ortholog		CCDC82	NA	NA	NA	NA	NA	NA	NA	NA	NA
SPAC17H9.07	srp21	signal recognition particle subunit Srp21 (predicted)	SRP21	SRP9	0	-0.2206	-0.1982	0.1008	-0.1043	-0.1561	-0.0053	-0.3211	-0.2676
SPAC17H9.08		mitochondrial carrier, coenzyme A (predicted)	LEU5	SLC25A16	0	-0.3311	-0.0403	-0.0018	-0.0548	0.0228	-0.062	-0.4131	-0.103
SPAC17H9.09c	ras1	GTPase Ras1	RAS2,RAS1	HRAS,KRAS,NRAS	0	-0.1225	0.0363	-0.0312	-0.0295	-0.0051	0.1093	-0.313	0.0002
SPAC17H9.10c	ddb1	Cul4-RING E3 adaptor Ddb1		DDB1	0	-0.3613	-0.1273	-0.0406	-0.3586	-0.1956	-0.0178	-0.2692	0.0164
SPAC17H9.11	gmf1	cofilin/tropomyosin family Glia Maturation Factor homolog Gmf1	AIM7	GMFB,GMFG	0	-0.0283	0.0649	0.0005	-0.1042	0.0149	0.0151	-0.1187	0.1288
SPAC17H9.12c	cyc2	mitochondrial cytochrome c-heme linkage protein Cyc2 (predicted)	CYC2	CYB5RL	0	0.0029	0.1685	0.0661	0.0555	-0.0163	-0.1121	-0.0839	-0.2857
SPAC17H9.13c	pro2	glutamate 5-kinase Pro2	PRO1,YHR033W	ALDH18A1	0	-0.0785	0.4397	-0.1544	-0.2907	-0.0899	0.1136	-0.0334	-0.0108
SPAC17H9.14c	pdi2	ER protein disulfide isomerase Pdi2	MPD2		0	0.1489	0.0335	-0.0545	0.0982	0.0501	0.0179	0.6587	0.0947
SPAC17H9.16	tom22	mitochondrial TOM complex subunit Tom22 (predicted)	TOM22	TOMM22	0	0.0065	0.1241	0.1541	0.1534	0.1133	-0.0543	-0.2284	-0.2702
SPAC17H9.17c	mdm10	ERMES complex subunit Mdm10 (predicted)	MDM10		0	-0.0335	-0.1783	-0.0118	0.1404	-0.118	-0.0439	-0.0809	-0.177
SPAC17H9.19c	cdt2	WD repeat protein Cdt2		DTL	0	0.4601	-0.3662	-0.0345	0.2721	-0.3748	-0.3476	-2.2508	-0.7184
SPAC17H9.20	psc3	mitotic cohesin complex, HEAT repeat subunit Psc3	IRR1	STAG1,STAG2,STAG3	0	0.0051	-0.2161	-0.0875	-0.1357	-0.3303	-0.0463	-0.3391	-0.3685
SPAC1805.01c	ppk6	serine/threonine protein kinase Ppk6 (predicted)	PSK1,PSK2	PASK	0	-0.2198	-0.1425	0.1968	0.0182	-0.068	0.0192	0.0275	0.0631
SPAC1805.02c	etf2	electron transfer flavoprotein beta subunit EtfB (predicted)	CIR1	ETFB	0	-0.141	0.131	0.0342	-0.0212	0.0945	0.0973	-0.2416	0.1514
SPAC1805.03c	trm13	tRNA 2'-O-methyltransferase Trm13 (predicted)	TRM13	TRMT13	0	NA	NA	NA	NA	NA	0.3113	-0.1671	0.0291
SPAC1805.04	nup132	nucleoporin, WD repeat Nup132	NUP133	NUP133,NUP155	0	-0.1148	0.0394	0.0346	-0.0638	-0.1206	-0.0681	-0.1322	-0.2185
SPAC1805.05	cki3	serine/threonine protein kinase Cki3	YCK3,YCK1,YCK2	CSNK1G1,CSNK1G2,CSNK1G3	0	-0.2404	0.0029	0.0667	-0.0496	0.0394	0.0467	-0.6592	0.085
SPAC1805.06c	hem2	porphobilinogen synthase Hem2 (predicted)	HEM2	ALAD	0	-0.018	-0.1457	-0.0287	-0.0245	-0.1433	-0.1069	-0.3467	-0.4234
SPAC1805.07c	dad2	DASH complex subunit Dad2	DAD2		0	-0.0258	-0.0552	-0.0142	0.0218	0.0421	-0.2726	-0.5127	-0.1902
SPAC1805.08	dlc1	dynein light chain Dlc1	TDA2	TCTE3,DYNLT1,TCTEX1D1,TCTEX1D2,TCTEX1D4	0	0.157	-0.0111	0.0804	0.0764	-0.0586	-0.1216	-0.0201	-0.1126
SPAC1805.09c	fmt1	mitochondrial methionyl-tRNA formyltransferase Fmt1 (predicted)	FMT1	MTFMT	NA	NA	NA	NA	NA	NA	NA	NA	NA
SPAC1805.10		Schizosaccharomyces specific protein			0	-0.4328	NA	0.2317	NA	NA	0.0114	0.1496	0.1232
SPAC1805.11c	rps2602	40S ribosomal protein S26 (predicted)	RPS26B,RPS26A	RPS26	0	-0.0385	0.2606	0.226	0.1534	0.2637	0.1699	0.0954	-0.1087
SPAC1805.12c	uep1	ribosomal-ubiquitin fusion protein Ubi2	RPL40A,RPL40B	UBA52	0	-0.2942	0.0071	0.045	-0.0686	0.0534	-0.1543	-0.3706	-0.2447
SPAC1805.13	rpl14	60S ribosomal protein L14 (predicted)	RPL14B,RPL14A	RPL14	0	-0.2398	0.0186	0.0851	-0.0142	0.0022	-0.0188	-0.1475	-0.2638
SPAC1805.14		Schizosaccharomyces specific protein			0	-0.4249	-0.3545	0.2029	-0.196	-0.1852	0.03	-0.2244	-0.0431
SPAC1805.15c	pub2	HECT-type ubiquitin-protein ligase E3 Pub2	RSP5	NEDD4,NEDD4L	0	0.2067	0.3421	-0.0297	-0.0629	0.2662	0.0803	0.3478	0.5268
SPAC1805.16c		purine nucleoside phosphorylase (predicted)	PNP1	PNP	0	0.1589	-0.0098	-0.1986	0.0103	0.0584	0.1112	-0.0979	0.2001
SPAC1805.17	crm1	karyopherin/importin beta family nuclear export signal receptor Crm1	CRM1	XPO1	0	0.0673	-0.0953	0.122	0.1931	-0.048	-0.0839	-0.2812	0.0064
SPAC1805.18	pop6	RNase P and RNase MRP subunit Pop6/Pop7 ortholog	POP7,POP6	RPP25L,POP7,RPP25	0	-0.4087	0.0133	-0.0446	-0.3927	0.042	-0.1699	-0.1709	-0.1738
SPAC1834.01	erf1	cytoplasmic translation release factor class I eRF1	SUP45	ETF1	0	-0.6136	-0.1088	0.1151	-0.3922	-0.1518	-0.0617	-0.8015	-0.4735
SPAC1834.02	aro1	pentafunctional aromatic polypeptide Aro1 (predicted)	ARO1		0	0.1504	0.0524	-0.093	0.0874	0.0324	0.0357	-0.0559	0.1851
SPAC1834.03c	hhf1	histone H4 h4.1	HHF1,HHF2	H4C1	0	0.4611	0.0456	-0.0479	0.2494	-0.024	-0.0599	0.1403	-0.7798
SPAC1834.04	hht1	histone H3 h3.1	HHT1,HHT2	H3-3A	0	0.4885	0.2094	-0.0301	0.2865	0.0954	-0.019	0.3856	-1.0703
SPAC1834.05	alg9	mannosyltransferase complex subunit Alg9 (predicted)	ALG9	ALG9	0	0.0325	-0.0053	0.0098	-0.0209	0.0582	0.0551	0.0332	0.0312
SPAC1834.06c	pmo25	mo25 family protein Pmo25	HYM1	CAB39L,CAB39	0	-0.0257	-0.0592	-0.0421	-0.0044	-0.0599	-0.0209	0.1785	-0.038
SPAC1834.07	klp3	kinesin-like protein Klp3	SMY1	KIF5B	0	0.0394	0.1771	0.0552	-0.109	0.0127	0.047	0.2149	0.1748
SPAC1834.08	mak1	histidine kinase Mak1			0	-0.0496	0.0732	-0.1166	-0.0243	0.092	0.0474	0.2134	0.2385
SPAC1834.09	mug51	variant protein kinase 19 family protein		STK19	0	0.426	NA	0.0473	0.2163	NA	0.1795	0.7629	0.4592
SPAC1834.10c		mitochondrial proton-transporting ATP synthase complex assembly protein (predicted)		TMEM70	0	NA	NA	0.1847	NA	NA	-0.1218	-0.4594	-0.1746
SPAC1834.11c	sec18	secretory pathway protein Sec18 (predicted)	SEC18	NSF	0	0.4271	0.1648	0.0059	0.2389	0.1036	-0.092	0.7526	0.1573
SPAC1851.02	slc1	1-acylglycerol-3-phosphate O-acyltransferase Slc1 (predicted)	SLC1	AGPAT1,AGPAT2	0	-0.0395	-0.0499	0.1803	0.1925	-0.029	-0.0789	-0.1637	-0.2908
SPAC1851.03	ckb1	CK2 family regulatory subunit Ckb1	CKB1,CKB2	CSNK2B	0	0.069	0.0788	0.0144	0.0672	0.0797	-0.0696	0.1705	0.0844
SPAC1851.04c	ric1	Ypt/Rab-specific guanyl-nucleotide exchange factor (GEF) subunit Ric1	RIC1	RIC1	0	0.1382	0.296	-0.0653	0.1899	0.0635	0.0978	0.4503	0.2585
SPAC186.01	pfl9	cell surface glycoprotein, flocculin Pfl9, DIPSY family			NA	NA	NA	NA	NA	NA	NA	NA	NA
SPAC186.03		L-asparaginase (predicted)	ASP3-1,ASP3-2,ASP3-3,ASP3-4	ASPG	0	1.5778	0.4306	-0.3642	0.0709	0.3592	-0.1872	0.4006	-0.3653
SPAC186.04c		N-terminal of transmembrane channel, truncated			NA	NA	NA	NA	NA	NA	NA	NA	NA
SPAC186.05c	gdt1	Golgi calcium and manganese antiporter Gdt1	GDT1	TMEM165	0	-0.0559	0.4396	-0.1578	0.0597	NA	-0.4459	-1.0641	NA
SPAC18B11.02c	pus9	tRNA pseudouridine synthase Pus9 (predicted)	PUS9	RPUSD2	0	-0.3076	-0.1401	0.1509	-0.2909	-0.061	0.0056	-0.4988	-0.4237
SPAC18B11.03c		N-acetyltransferase (predicted)	SLI1		0	-0.0411	0.1043	-0.1451	-0.0205	0.0275	0.202	-0.1546	0.2266
SPAC18B11.04	ncs1	neuronal calcium sensor related protein Ncs1	FRQ1	NCS1	0	0.3001	0.1958	-0.0121	0.2988	0.2178	0.0165	0.2525	0.319
SPAC18B11.05	gpi18	pig-V, dolichyl-phosphate-mannose-glycolipid alpha-mannosyltransferase (predicted)	GPI18	PIGV	0	0.2156	0.1721	-0.0124	0.2857	0.1441	0.224	0.0746	0.3344
SPAC18B11.06	lcp5	U3 snoRNP-associated protein Lcp5 (predicted)	LCP5	NGDN	0	-0.9623	-0.1938	0.2147	-0.6119	-0.4817	0.0387	-0.8523	-0.4792
SPAC18B11.07c	rhp6	Rad6 homolog, ubiquitin conjugating enzyme E2 Rhp6	RAD6	UBE2A,UBE2B	0	0.4205	0.2272	0.0332	0.3281	0.1412	-0.0546	0.3355	0.2111
SPAC18B11.08c		UPF0139 family conserved fungal ER membrane protein	YPR063C		0	-0.1007	-0.395	0.0345	-0.1079	-0.1215	-0.2671	-0.4732	-0.6244
SPAC18B11.09c		serine O-acetyltransferase activity (predicted)	YJL218W		0	-0.05	NA	0.0656	NA	NA	-0.1304	0.5838	-0.1548
SPAC18B11.10	tup11	transcriptional corepressor Tup11	TUP1		0	0.0151	-0.0318	-0.081	-0.0261	-0.0466	-0.1129	-0.358	-0.27
SPAC18B11.11		GTPase activating protein (predicted)		TSC2	0	-0.035	-0.0651	-0.1048	-0.0449	-0.048	-0.0526	-0.1255	-0.11
SPAC18G6.01c		chalcone related protein family	AIM18,AIM46		0	0.4328	0.4558	0.0216	0.2961	0.3636	0.2416	1.025	0.9444
SPAC18G6.02c	chp1	heterochromatin (HP1) family chromodomain protein Chp1			0	-0.5195	0.0542	-0.0531	NA	NA	0.0456	-0.159	-0.0638
SPAC18G6.03	ypt3	Rab11 family GTPase Ypt3	YPT31,YPT32	RAB11A,RAB11B	0	-0.1032	-0.2233	0.0977	-0.1506	-0.1839	-0.0305	-0.3038	-0.1412
SPAC18G6.04c	shm2	serine hydroxymethyltransferase Shm2 (predicted)	SHM1	SHMT1,SHMT2	0	0.0208	-0.0726	0.0139	0.0042	-0.0549	0.1313	0.0067	-0.0705
SPAC18G6.05c	gcn1	translation initiation regulator Gcn1	GCN1	GCN1	0	-0.1479	-0.0578	-0.0177	-0.0538	-0.0082	-0.1285	-0.0637	-0.039
SPAC18G6.06	utp11	U3 snoRNP-associated protein Utp11 (predicted)	UTP11	UTP11	0	-0.3418	0.0595	0.0159	-0.2732	-0.181	0.0573	-0.2628	-0.1127
SPAC18G6.07c	mra1	rRNA (pseudouridine) methyltransferase Mra1	EMG1	EMG1	0	-0.4285	-0.0838	0.1065	-0.2338	-0.0648	-0.0023	-0.5445	-0.2811
SPAC18G6.10	lem2	LEM domain nuclear inner membrane protein Heh1/Lem2	HEH2,SRC1	LEMD2	0	0.0422	0.2074	0.0587	0.0975	0.1925	-0.0133	0.0725	0.032
SPAC18G6.11c	rrn3	RNA polymerase I general transcription inititation factor subunit Rrn3	RRN3	RRN3	0	-0.6805	-0.1502	0.0209	-0.6132	-0.1949	0.0634	-0.3407	-0.1312
SPAC18G6.12c		ThiJ domain protein (predicted)			0	0.1495	-0.0154	0.0238	0.0981	0.0555	-0.3932	-0.1348	-0.5161
SPAC18G6.13		Schizosaccharomyces specific protein			NA	NA	NA	NA	NA	NA	NA	NA	NA
SPAC18G6.14c	rps7	40S ribosomal protein S7 (predicted)	RPS7B,RPS7A	RPS7	0	-0.5446	-0.1701	0.077	-0.1688	-0.1917	-0.2734	-0.6842	-0.3564
SPAC18G6.15	mal3	microtubule plus-end binding protein, EB1 family Mal3	BIM1	MAPRE1,MAPRE2	0	0.0566	0.0065	0.018	0.1035	-0.0203	-0.1372	-0.1508	-0.0198
SPAC1952.01	gab1	Pig-U, Gab1 (predicted)	GAB1	PIGU	0	-0.1801	-0.3819	-0.0927	-0.1846	-0.2218	-0.1149	-0.2787	-0.327
SPAC1952.02	tma23	ribosome biogenesis protein Tma23 (predicted)	TMA23	GPATCH4	0	-0.4964	-0.2874	-0.0089	-0.3023	-0.2403	0.0316	-0.5597	-0.2692
SPAC1952.03	otu2	ubiquitin specific cysteine protease, OTU family, Otu2	OTU2	OTUD6B,OTUD6A	0	0.3222	NA	0.2722	NA	NA	0.2839	0.4893	0.3559
SPAC1952.05	gcn5	SAGA complex histone acetyltransferase catalytic subunit Gcn5	GCN5	KAT2A,KAT2B	0	-0.3204	0.1051	0.0232	-0.1713	0.0431	0.0613	-0.2309	-0.1188
SPAC1952.06c		spliceosomal complex subunit (predicted)		CTNNBL1	0	-0.3211	-0.0971	0.0754	-0.2089	-0.1105	-0.0777	-0.2916	-0.2152
SPAC1952.07	rad1	checkpoint clamp complex protein Rad1	RAD17	RAD1	0	0.0076	-0.0162	0.0882	0.0834	-0.0354	0.0677	-0.0443	-0.1186
SPAC1952.08c		pyridoxamine 5'-phosphate oxidase (predicted)	YLR456W,YPR172W		0	0.1883	0.3075	-0.0377	0.1479	0.1461	-0.1663	0.1168	0.068
SPAC1952.09c		acetyl-CoA hydrolase (predicted)	ACH1		0	0.0019	-0.2591	0.0771	0.224	-0.2078	0.2408	0.3491	-0.0732
SPAC1952.10c		conserved fungal multispanning membrane protein			0	-0.0364	0.0756	0.0025	-0.201	0.039	0.1527	-0.1108	0.1052
SPAC1952.11c	ure2	nickel-dependent urease Ure2			0	0.3752	-0.0428	-0.1035	0.1262	-0.0782	0.004	0.0765	0.1479
SPAC1952.12c	csn71	COP9/signalosome complex subunit 7a (predicted)		COPS7A,COPS7B	0	0.0061	-0.4509	-0.0586	0.0328	-0.1814	-0.0285	-0.3651	-0.0704
SPAC1952.13	ned1	lipin, phosphatidate phosphatase Ned1	PAH1	LPIN1,LPIN2,LPIN3	0	0.5318	0.2648	-0.0519	0.5526	0.2409	-0.13	0.8207	0.4503
SPAC1952.14c	mrpl25	mitochondrial ribosomal protein subunit L25 (predicted)	MRPL25		0	0.22	0.2028	-0.0044	0.1069	0.0489	0.1535	0.3265	-0.0146
SPAC1952.16	rga9	RhoGAP, GTPase activating protein Rga9 (predicted)			0	0.1266	-0.1906	0	0.1519	-0.1144	-0.1391	-0.1589	0
SPAC1952.17c	tbc13	GTPase activating protein, involved in vesicle-mediated transport (predicted)		TBC1D13	0	0.3501	0.2398	0.0242	0.1511	NA	0.1427	0.7829	0.4118
SPAC19A8.01c	sec73	Arf GEF Sec73 (predicted)	SYT1	DAPP1	0	0.0199	-0.3043	-0.0051	-0.2103	-0.1151	-0.0989	-0.4679	0.182
SPAC19A8.02	sip3	ER-plasma membrane tethering protein Sip3 (predicted)	LAM1,SIP3		0	0.0932	-0.1949	0.1065	NA	NA	-0.0182	0.3637	0.0691
SPAC19A8.03	ymr1	phosphatidylinositol-3-phosphatase, myotubularin family (predicted)	YMR1	MTMR9,MTMR8,MTM1,MTMR1,MTMR2,MTMR6,MTMR7	0	0.4993	0.2577	-0.0771	0.3037	0.2297	0.0058	0.063	0.2005
SPAC19A8.04	erg5	C-22 sterol desaturase Erg5	ERG5	CYP26C1,CYP26B1,CYP26A1	0	0.2331	0.043	-0.0832	0.0276	0.0499	0.0113	0.4295	0.1882
SPAC19A8.05c	sst4	sorting receptor for ubiquitinated membrane proteins, ESCRT 0 complex subunit Sst4	VPS27	STAM,STAM2	0	0.657	0.2316	-0.1894	0.3598	0.1072	0.1347	1.0357	0.5704
SPAC19A8.06	pbr1	ER oxidoreductase Pbr1, implicated in lipid metabolism (predicted)	PBR1	RDH14	0	-0.0242	0.1659	0.0734	-0.0449	0.15	0.077	0.2583	0.2849
SPAC19A8.07c	imp4	U3 snoRNP-associated protein Imp4 (predicted)	IMP4	IMP4	0	-0.8367	-0.2232	0.1531	-0.4337	-0.1243	-0.0048	-0.9442	-0.6785
SPAC19A8.08	upf2	nonsense-mediated decay protein Upf2	NMD2	UPF2	0	-0.1657	0.1384	-0.0517	-0.0345	-0.049	-0.0219	0.0479	0.1463
SPAC19A8.09	yos1	ER to Golgi transport protein Yos1 (predicted)	YOS1	IER3IP1	0	0.1011	-0.4335	-0.0157	0.2753	NA	-0.2402	0.2783	-0.3768
SPAC19A8.10	rfp1	SUMO-targeted ubiquitin-protein ligase subunit Rfp1	SLX5		0	0.0422	0.0219	0.061	-0.0377	-0.0899	-0.0143	0.1212	0.1193
SPAC19A8.11c	irc6	clathrin coat adaptor Irc6	IRC6		0	0.432	0.0177	0.2736	0.2619	NA	0.2128	0.4089	0.225
SPAC19A8.12	dcp2	mRNA decapping complex catalytic subunit Dcp2	DCP2	DCP2	0	0.1827	0.2871	-0.0353	0.1391	0.1898	0.0739	0.249	-0.0037
SPAC19A8.13	usp101	U1 snRNP-associated protein Usp101	SNP1	SNRNP35	0	-0.1425	-0.0699	0.0324	-0.2205	-0.1378	-0.0383	-0.3681	-0.1401
SPAC19A8.14	pth2	mitochondrial aminoacyl-tRNA hydrolase Pth2 (predicted)	PTH2	PTRH2	0	-0.092	-0.2778	0.1403	0.2824	0.0925	-0.0687	0.0321	-0.294
SPAC19A8.15	trp2	tryptophan synthase (predicted)	TRP5		0	0.2468	-0.1505	-0.1256	0.1325	-0.1158	0.2599	0.203	-0.0454
SPAC19A8.16	prl65	DUF2945 family protein			0	0.3172	NA	0.0678	0.478	NA	-1.1895	4.5268	3.4149
SPAC19B12.01		TPR repeat protein, human TTC27 ortholog	EMW1	TTC27	0	-0.902	-0.1287	0.2433	-0.5115	-0.2696	-0.0742	-1.0732	-0.3506
SPAC19B12.02c	gas1	cell wall 1,3-beta-glucanosyltransferase Gas1	GAS1		0	0.3153	-0.328	-0.0169	-0.0204	-0.307	-0.0334	-1.9716	0.6138
SPAC19B12.03	bgs3	cell wall 1,3-beta-glucan synthase catalytic subunit Bgs3	GSC2,FKS1,FKS3		0	-0.4109	-0.0416	-0.0479	-0.3433	-0.123	-0.1651	-0.8509	-0.241
SPAC19B12.04	rps3001	40S ribosomal protein S30 (predicted)	RPS30A,RPS30B	FAU	0	-0.4807	-0.026	-0.0316	-0.2185	-0.0581	-0.2207	-0.4073	-0.3283
SPAC19B12.05c	fcp1	CTD phosphatase Fcp1	FCP1	CTDP1	0	-0.0082	0.1475	0.0084	0.0051	-0.0214	0.0408	-0.0407	0.0146
SPAC19B12.06c	rbd4	rhomboid family protease, unknown biological role, associated with COP1 coated vesicle (predicted)	RBD2		0	0.1056	0.0143	0.0644	0.0611	-0.0019	-0.0997	-0.5062	-0.1811
SPAC19B12.07c		zinc finger C2H2-type, human ZNF277 ortholog, implicated in transcriptional regulation		ZNF277	0	0.2404	0.1261	-0.0974	0.0965	0.1261	0.0358	0.4511	0.2706
SPAC19B12.08	atg4	Atg8 deconjugator Atg4 (predicted)	ATG4	ATG4C,ATG4A,ATG4D,ATG4B	0	0.8562	0.1371	-0.3208	0.3487	0.2268	0.0082	1.5406	0.4713
SPAC19B12.09	srp14	signal recognition particle subunit Srp14	SRP14	SRP14	0	-0.0179	0.0143	0.0368	0.1474	NA	-0.0204	-0.1885	-0.2322
SPAC19B12.10	sst2	human AMSH/STAMBP protein homolog, ubiquitin specific-protease		STAMBP	0	0.3892	0.1032	-0.0189	0.2706	0.2446	0.141	0.9294	0.1949
SPAC19B12.11c	bud20	zinc finger ribosome biogenesis protein Bud20 (predicted)	BUD20	ZNF593	0	-0.8756	0.0282	0.1037	-0.7489	-0.117	-0.016	-0.8458	-0.3012
SPAC19B12.13	cox1102	cytochrome c oxidase assembly protein Cox1102/ mitochondrial ribosomal protein Rsm2202, fusion protein (predicted)	RSM22,COX11		0	-0.1198	-0.0117	0.1312	-0.0127	0.0248	0.0109	0.0432	0.2069
SPAC19D5.01	pyp2	tyrosine phosphatase Pyp2	PTP3,PTP2	PTPN1,PTPN2	0	-0.1937	NA	0.1348	NA	NA	-0.1134	2.3084	-0.2088
SPAC19D5.02c	pex22	peroxisomal membrane protein Pex22 (predicted)	PEX22		0	0.2567	NA	0.1566	0.0402	NA	-0.0476	-0.1139	0.1229
SPAC19D5.03	cid1	terminal uridylyltransferase Cid1		TUT7,TUT4	0	-0.4656	-0.2883	-0.12	-0.3489	-0.2495	-0.1297	-0.1955	-0.0415
SPAC19D5.04	ptr1	HECT-type ubiquitin-protein ligase E3 Ptr1	TOM1	HUWE1	0	-0.0395	0.0932	0.0347	0.0288	0.1616	-0.0461	0.0891	0.1386
SPAC19D5.05c	imp3	U3 snoRNP-associated protein Imp3 (predicted)	IMP3	IMP3	0	-0.4552	-0.1597	0.1358	-0.3789	-0.1385	0.0469	-0.6792	-0.4372
SPAC19D5.06c	din1	RNA NAD-cap (NAD-forming) hydrolase/RNA pyrophosphohydrolase Din1	RAI1	DXO	0	-0.1035	-0.2905	0.0686	0.0011	-0.0406	-0.0349	-0.6247	-0.3862
SPAC19D5.07	uga1	4-aminobutyrate aminotransferase (GABA transaminase)	UGA1	ABAT	0	0.3488	-0.0498	-0.2106	-0.2943	0.0398	-0.2182	-0.5211	-0.137
SPAC19D5.09c	Tf2-8	retrotransposable element/transposon Tf2-type			0	-0.0194	0.4054	-0.1144	-0.1272	-0.0753	0.7715	0.2171	0.2857
SPAC19D5.11c	ctf8	Ctf18 RFC-like complex subunit Ctf8	CTF8	CHTF8	0	-0.2102	NA	-0.0175	NA	NA	-0.0665	-0.454	-0.4672
SPAC19E9.01c	nup40	nucleoporin Nup40	ASM4,NUP53	NUP35	0	0.0466	-0.0238	-0.0793	0.1001	-0.029	-0.0943	0.0553	-0.0174
SPAC19E9.02	fin1	serine/threonine protein kinase, NIMA related Fin1	KIN3	NEK10	0	0.1573	-0.643	0.0563	0.1653	NA	-0.2094	-0.6131	-0.0175
SPAC19E9.03	pas1	cyclin Pas1	PCL5	CNPPD1	0	0.211	0.6015	-0.1423	0.255	0.6041	0.8482	0.2679	1.2544
SPAC19G12.01c	cut20	anaphase-promoting complex, platform subcomplex scaffold subunit Apc4/Cut20	APC4	ANAPC4	0	-0.0235	-0.1274	-0.0614	-0.0079	-0.1208	-0.0518	-0.182	-0.1232
SPAC19G12.02c	pms1	MutL family mismatch-repair protein Pms1	PMS1	PMS2	0	0.1169	0.2635	-0.1079	0.1035	NA	0.1331	0.4752	0.2646
SPAC19G12.03	cda1	chitin deacetylase Cda1	CDA1,CDA2		0	0.634	0.2571	-0.0078	0.4393	0.2475	0.1756	0.4834	0.3565
SPAC19G12.04	dal1	ureidoglycolate hydrolase (predicted)	DAL3		NA	NA	NA	NA	NA	NA	NA	NA	NA
SPAC19G12.05	mce1	mitochondrial carrier, citrate (predicted)	CTP1	SLC25A1	0	-1.3784	-0.4236	0.0399	-1.1018	-0.5284	0.2573	-1.0337	-0.3707
SPAC19G12.06c	hta2	histone H2A beta	HTA2,HTA1	H2AB1	0	0.4693	0.0901	-0.0894	0.2969	0.0491	-0.0278	-0.0755	-0.7882
SPAC19G12.07c	rsd1	RNA-binding protein Rsd1 (predicted)		RBM39,RBM23	0	-0.1027	0.1793	0.1594	-0.0873	0.0936	0.1303	-0.0355	0.1879
SPAC19G12.08	scs7	ER sphingosine hydroxylase Scs7	SCS7	FA2H	0	-0.6456	-0.1752	0.0196	-0.5543	-0.2553	-0.0658	-0.8529	0.0314
SPAC19G12.09		NADH/NADPH-dependent indole-3-acetaldehyde reductase, implicated in cellular detoxification	YDL124W		0	1.5083	0.862	0.2174	1.63	1.1183	0.3827	3.5894	1.9767
SPAC19G12.10c	cpy1	vacuolar carboxypeptidase Y	ATG42,PRC1	CTSA	0	0.5401	0.3628	-0.1535	0.338	0.3671	0.0382	1.3975	1.1381
SPAC19G12.11	coq9	ubiquinone biosynthesis protein Coq9 (predicted)	COQ9	COQ9	0	0.4234	0.0154	0.0162	0.3879	0.0493	0.0182	0.2786	0.1846
SPAC19G12.12	dlp1	decaprenyl diphosphate synthase subunit 2 Dlp1	COQ1	PDSS1	0	0.0098	0.0229	0.0204	0.0569	-0.0085	-0.0595	-0.2331	-0.1786
SPAC19G12.13c	poz1	shelterin complex subunit Poz1			0	0.0823	NA	0.0188	-0.0107	NA	-0.1132	-0.3023	-0.034
SPAC19G12.14	its3	1-phosphatidylinositol-4-phosphate 5-kinase Its3	MSS4	PIP5K1A,PIP5K1B,PIP5K1C	0	-0.002	0.0127	-0.0087	-0.0246	0.0008	-0.0481	-0.2237	-0.0457
SPAC19G12.15c	tpp1	trehalose-6-phosphate phosphatase Tpp1	TPS2		0	0.5932	0.1669	0.0139	0.6605	0.1854	-0.0111	1.0553	0.5998
SPAC19G12.16c	adg2	conserved fungal cell surface protein Adg2 (predicted)			0	0.9215	-0.3975	-0.0407	0.5389	-0.3141	-0.1967	-2.28	-0.5288
SPAC19G12.17	erh1	enhancer of rudimentary homolog Erh1		ERH	0	0.1837	0.0451	0.0441	0.0414	0.2625	-0.0549	-0.0937	-0.2096
SPAC1A6.01c		human thyroid receptor interacting protein homolog, transcription coactivator (predicted)	RQT4	TRIP4	0	NA	NA	-0.3779	NA	NA	-0.4762	-0.3356	-0.3407
SPAC1A6.02	wdr55	WD repeat protein, human WDR55 family, involved in ribosome biogenesis (predicted)	JIP5	WDR55	0	-0.2586	-0.3226	0.131	-0.043	-0.1977	-0.0903	-0.3735	-0.3556
SPAC1A6.03c		lysophospholipase (predicted)	PLB2,PLB1,PLB3	PLA2G4E,PLA2G4F,PLA2G4D,PLA2G4A,PLA2G4B,PLA2G4C	0	0.3158	0.087	0.046	0.2975	0.0765	0.021	2.683	1.015
SPAC1A6.04c	plb1	phospholipase B homolog Plb1	PLB2,PLB1,PLB3	PLA2G4E,PLA2G4F,PLA2G4D,PLA2G4A,PLA2G4B,PLA2G4C	0	1.6578	0.1599	0.0427	1.8041	0.2688	-0.2861	0.6225	0.0092
SPAC1A6.05c	ptl3	triacylglycerol lipase ptl3	TGL4,TGL5		0	-0.1861	-0.1581	-0.0678	-0.0369	-0.1186	0.0513	0.052	-0.0646
SPAC1A6.06c	meu31	Schizosaccharomyces specific protein Meu31			NA	NA	NA	NA	NA	NA	NA	NA	NA
SPAC1A6.07	sle1	eisosome assembly protein Seg1	SEG1		0	0.1126	0.2149	0.0283	0.1737	0.2685	0.1287	0.7925	0.1522
SPAC1A6.08c	mug125	Schizosaccharomyces specific protein Mug125			NA	NA	NA	NA	NA	NA	NA	NA	NA
SPAC1A6.09c	lag1	sphingosine N-acyltransferase Lag1	LAG1,LAC1	CERS2,CERS4,CERS5,CERS3,CERS6	0	-0.2231	-0.1128	-0.0177	-0.1862	-0.1071	-0.0012	-0.6467	-0.1838
SPAC1A6.10	tcd1	tRNA threonylcarbamoyladenosine dehydratase Tcd1 (predicted)	TCD1,TCD2	UBA5	0	-0.274	-0.1642	-0.0139	-0.2279	-0.1882	-0.0798	-0.382	-0.1371
SPAC1B1.01	deb1	transcription factor Deb1/Rdp1			0	-0.2146	0.0739	-0.025	-0.1586	0.088	0.0311	-0.149	-0.2741
SPAC1B1.02c		NAD/NADH kinase (predicted)	YEF1,UTR1	NADK	0	0.0973	0.1385	-0.1877	-0.0371	0.0923	-0.0227	-0.1029	0.0756
SPAC1B1.03c	kap95	karyopherin/importin beta family nuclear import signal receptor Kap95	KAP95	KPNB1	0	-0.2313	-0.2406	0.0451	-0.186	-0.301	-0.1364	-0.3335	-0.29
SPAC1B1.04c	pan3	PAN complex protein phosphotransferase subunit Pan3 (predicted)	PAN3	PAN3	0	-0.1238	-0.0985	0.0589	0.0606	-0.0179	-0.1254	-0.239	-0.3436
SPAC1B2.02c	ugo1	mitochondrial fusion protein Ugo1 (predicted)	UGO1		0	0.0334	0.0953	0.096	0.0576	0.0188	-0.0106	0.0856	-0.0659
SPAC1B2.03c	elo2	fatty acid elongase Elo2	ELO2,ELO1,ELO3	ELOVL4,ELOVL2,ELOVL1,ELOVL5,ELOVL7	0	-0.3298	-0.1408	0.0122	-0.2102	-0.1923	-0.1105	-1.0774	-0.1762
SPAC1B2.04	cox6	cytochrome c oxidase subunit VI (predicted)	COX6	COX5A	0	-0.3717	-0.6636	0.0612	-0.2378	-0.6228	-0.1356	-0.7087	-0.8801
SPAC1B2.05	mcm5	MCM complex subunit Mcm5	MCM5	MCM5	0	-0.4285	-0.3058	0.0634	-0.2586	-0.2286	-0.0484	-0.6186	-0.2472
SPAC1B3.01c		uracil phosphoribosyltransferase (predicted)	FUR1	UCK2,UCK1,UCKL1	0	0.049	-0.1905	-0.1524	-0.4408	-0.2386	-0.2811	-0.7638	-0.2033
SPAC1B3.02c		transcription elongation factor, Elf1 family (predicted)	ELF1	ELOF1	0	-0.1139	-0.0506	0.0309	0.0424	-0.1242	-0.2462	-0.4481	-0.5658
SPAC1B3.03c	wis2	cyclophilin family peptidyl-prolyl cis-trans isomerase Wis2	CPR7,CPR6	PPID	0	0.407	-0.1208	0.1958	0.525	-0.0094	-0.285	-0.13	-0.436
SPAC1B3.04c	guf1	mitochondrial elongation factor GTPase Guf1 (predicted)	GUF1	GUF1	0	NA	NA	-0.1542	NA	NA	-0.3223	-0.3914	-0.4016
SPAC1B3.05	not3	CCR4-Not complex NOT box subunit Not3/5	NOT3,NOT5	CNOT3	0	-0.0864	-0.0927	0.0673	0.0626	-0.1057	-0.1388	-0.3319	-0.3008
SPAC1B3.06c		UbiE family methyltransferase (predicted)			0	0.243	0.0877	-0.2587	0.0709	0.1328	0.2921	0.4778	0.6017
SPAC1B3.07c	vps28	ESCRT I complex subunit Vps28	VPS28	VPS28	0	0.7879	0.549	0.0064	NA	NA	0.4149	0.6742	0.7534
SPAC1B3.08		TREX2 complex subunit (predicted)	YJR084W	PCID2	0	0.2806	0.191	0.0909	0.3135	0.2042	0.0842	0.8411	0.1243
SPAC1B3.09c	noc202	Noc complex subunit Noc202 (predicted)	NOC2	NOC2L	0	-0.3689	-0.1865	0.0601	-0.2369	-0.2379	-0.0576	-0.2437	-0.2315
SPAC1B3.10c		SEL1 repeat protein, ERAD E3 ligase adaptor subunit (predicted)		SEL1L,SEL1L2,SEL1L3	0	-0.1231	0.2338	-0.3847	-0.4504	-0.3194	-0.1685	0.0448	-0.2684
SPAC1B3.11c	ypt4	GTPase Ypt4		RAB14,RAB4A,RAB4B	0	NA	NA	NA	0.6639	NA	-0.0574	0.9549	0.2478
SPAC1B3.12c	rpb10	DNA-directed RNA polymerase I, II, and III subunit Rpb10	RPB10	POLR2L	0	-0.3903	-0.0523	-0.0558	-0.3059	-0.1213	-0.0158	-0.4982	-0.3031
SPAC1B3.13	nan1	U3 snoRNP-associated protein Nan1 (predicted)	NAN1	WDR75	0	-0.6547	-0.2076	0.1311	-0.4829	-0.2789	-0.0556	-0.8047	-0.4421
SPAC1B3.14	vma3	V-type ATPase V0 subunit c (proteolipid subunit)	VMA3	ATP6V0C	0	0.1216	-0.0405	-0.1047	-0.0061	-0.0048	0.0111	0.2264	0.011
SPAC1B3.15c		transmembrane transporter (predicted)	VHT1		0	0.262	-0.1566	0.0653	0.2274	0.0418	0.0945	1.3195	0.9974
SPAC1B3.16c	vht1	plasma membrane vitamin H transmembrane transporter Vht1	VHT1		0	-1.0386	-0.1654	-0.3877	-0.9975	0.1292	0.4987	-0.9523	-0.2517
SPAC1B3.17	clr2	chromatin silencing protein Clr2			0	-0.0991	-0.0703	0.2086	-0.0281	0.2104	0.367	0.3339	0.2459
SPAC1B3.18c	mrps18	mitochondrial ribosomal protein subunit S18 (predicted)	MRPS18	MRPS11	0	-0.0291	-0.2577	0.0743	-0.1021	-0.151	-0.152	-0.2614	-0.3636
SPAC1B3.20		Schizosaccharomyces specific protein			NA	NA	NA	NA	NA	NA	NA	NA	NA
SPAC1B3.21	coa3	cytochrome c oxidase assembly protein Coa3 (predicted)	COA3	COA3	0	0.2826	0.1925	-0.1012	0.1792	0.1381	-0.011	1.1949	0.0993
SPAC1B9.02c	sck1	serine/threonine protein kinase Sck1	SCH9	SGK1,SGK3,SGK2,AKT1,AKT2	0	0.1554	-0.0572	-0.0331	0.1316	-0.0244	-0.0491	0.2373	0.1858
SPAC1B9.03c		RNA-binding protein involved in ribosomal large subunit assembly and maintenance (predicted)	SSF2,SSF1	PPAN	0	NA	NA	0.0426	NA	NA	-0.1349	-0.8989	-0.6099
SPAC1D4.01	tls1	splicing factor Tls1		C9orf78	0	NA	NA	-0.0318	NA	NA	0.0478	0.0451	0.0987
SPAC1D4.02c	grh1	human GRASP protein family Golgi protein (predicted)	GRH1	GORASP1,GORASP2	0	0.5698	0.2381	0.0484	0.4122	NA	0.0846	0.8411	0.2038
SPAC1D4.03c	aut12	autophagy associated protein Aut12 (predicted)	MON1	MON1B,MON1A	0	0.3024	-0.5384	-0.0646	0.5294	0.4005	0.0671	0.5872	0.3374
SPAC1D4.04	cct2	chaperonin-containing T-complex beta subunit Cct2	CCT2	CCT2	0	-0.1936	-0.1709	0.119	-0.0066	-0.1346	-0.1023	-0.0999	-0.1866
SPAC1D4.05c	erd101	Erd1 homolog (predicted)	ERD1	XPR1	0	-0.0658	-0.055	0.0275	0.0208	-0.0276	0.0338	-0.1546	-0.0925
SPAC1D4.06c	csk1	cyclin-dependent kinase activating kinase Csk1	CAK1		0	0.053	-0.1194	-0.1202	0.1063	-0.0068	0.1458	-0.1841	-0.0936
SPAC1D4.08	pis1	CDP-diacylglycerol--inositol 3-phosphatidyltransferase Pis1	PIS1	CDIPT	0	-0.0151	0.0389	0.0591	-0.0265	-0.0089	0.1382	-0.1841	0.125
SPAC1D4.09c	rtf2	replication termination factor Rtf2		RTF2	0	NA	NA	0.021	NA	NA	0.0658	0.197	0.0943
SPAC1D4.10	trz1	nuclear 3'-tRNA processing endonuclease tRNAse Z, Trz1	TRZ1	ELAC2	0	-0.0793	-0.0361	0.0202	-0.0027	-0.1292	-0.087	0.4752	-0.2983
SPAC1D4.11c	lkh1	dual specificity protein kinase Lkh1	KNS1	CLK4,CLK1,CLK2,CLK3	0	0.3651	0.2805	-0.0109	0.3456	0.2206	-0.0201	1.051	0.7973
SPAC1D4.12	rad15	transcription factor TFIIH complex DNA helicase subunit Rad15	RAD3	ERCC2	0	0.038	-0.0381	0.0092	0.0691	-0.0642	-0.0437	0.4215	0.1595
SPAC1D4.13	byr1	MAP kinase kinase Byr1	STE7	MAP2K1,MAP2K2	0	0.0239	0.2199	0.1722	0.1978	0.2429	-0.079	0.4214	-0.1739
SPAC1D4.14	tho2	THO complex subunit Tho2 (predicted)	THO2	THOC2	0	-0.1724	-0.3936	0.2684	0.1364	-0.1421	0.0765	0.2403	0.0359
SPAC1F12.02c	tma19	translationally controlled tumor protein homolog Tma19/Tpt1	TMA19	TPT1	0	-0.4821	-0.0736	0.134	-0.274	-0.0755	-0.0508	-0.4763	-0.2092
SPAC1F12.04c		peroxisomal protein Pex11 paralog (predicted)	PEX11	PEX11A,PEX11B	0	-0.0186	0.0611	0.0034	0.0311	0.0838	0.0724	-0.1208	-0.1757
SPAC1F12.05	any2	arrestin-related endocytic adaptor Any2 (predicted)	LDB19		0	-0.1616	-0.1697	-0.2376	-0.4531	-0.192	0.0198	-0.2629	-0.0205
SPAC1F12.06c		inosine-containing RNA endoribonuclease (predicted)		ENDOV	0	NA	NA	-0.1436	NA	NA	0.074	0.2255	0.1107
SPAC1F12.07	ser1	phosphoserine aminotransferase (predicted)	SER1	PSAT1	0	0.1159	-0.0292	-0.0427	0.1909	-0.0049	0.3729	0.5172	0.3766
SPAC1F12.08	cab4	cytidylyltransferase (predicted)	CAB4	COASY	0	NA	NA	0.3214	NA	NA	0.1781	0.1114	0.1214
SPAC1F12.09	gpi17	pig-S (predicted)	GPI17	PIGS	0	0.3487	0.1877	0.019	0.1137	0.1537	0.0915	0.5678	0.3991
SPAC1F12.10c		NADPH-hemoprotein reductase (predicted)	IRC21	CYB5R4	0	-0.0712	0.0909	-0.0158	-0.0716	0.1654	0.0182	0.4583	-0.1435
SPAC1F3.01	rrp6	exosome 3'-5' exoribonuclease subunit Rrp6	RRP6	EXOSC10	0	-0.4215	NA	0.1141	0.1112	NA	-0.0015	-0.3543	0.0575
SPAC1F3.02c	mkh1	MEK kinase (MEKK) Mkh1	BCK1		0	0.1823	0.4944	-0.0635	0.13	0.3842	0.033	0.8327	0.5828
SPAC1F3.03	sro7	Lgl family protein Sro7 (predicted)	SRO77,SRO7	STXBP5,STXBP5L	0	0.3619	0.1137	-0.1316	0.2382	0.0971	-0.0294	0.5658	0.2854
SPAC1F3.04c	tsr3	SSU-rRNA maturation protein Tsr3 (predicted)	TSR3	TSR3	0	0.2619	NA	0.2249	0.2309	NA	0.2187	0.4215	0.2437
SPAC1F3.05	gga21	Golgi localized Arf binding gamma-adaptin ortholog Gga21	GGA1,GGA2	TOM1,TOM1L1,TOM1L2	0	0.135	0.0209	-0.0039	0.1514	0.0524	0.105	-0.0049	0.2179
SPAC1F3.06c	spo15	mitotic and mieotic spindle pole body protein Spo15			0	0.0044	0.3222	-0.0052	-0.0494	0.0375	-0.0057	-0.1719	0.0344
SPAC1F3.07c	rsc58	RSC complex subunit Rsc58	RSC58	EN1,EN2	0	-0.2216	-0.3466	0.0905	-0.238	-0.2084	-0.0883	-0.4684	-0.3844
SPAC1F3.09	mug161	CwfJ family protein, splicing factor (predicted)	DRN1	CWF19L1	0	0.1439	-0.1086	0.1193	0.2827	-0.0141	0.0475	1.3264	0.0177
SPAC1F3.10c	2001-10-01	mitochondrial intermediate peptidase Oct1 (predicted)	2001-10-01	MIPEP	0	0.3241	0.0586	-0.0225	0.1889	0.1248	0.0586	0.7462	0.2213
SPAC1F5.02	pdi1	ER protein disulfide isomerase (predicted)	PDI1,EUG1	PDIA2,PDIA4,PDIA3,P4HB	0	0.2573	-0.0323	0.0235	0.2083	-0.0271	0.0351	0.479	0.1559
SPAC1F5.03c		FAD-dependent oxidoreductase involved in late endosome to Golgi transport (predicted)	TDA3		0	-0.0484	0.0225	-0.0145	-0.1752	-0.0795	0.0029	-0.584	0.0069
SPAC1F5.04c	cdc12	formin Cdc12	BNI1	DIAPH1	0	0.1043	0.3575	-0.0955	-0.1815	0.0531	0.1502	0.2098	0.1727
SPAC1F5.05c	mso1	exocytic docking protein Mso1	MSO1		0	0.0491	-0.2783	0.0207	0.0287	-0.1522	-0.1985	-0.5118	-1.1566
SPAC1F5.06	lsh1	ER heat shock protein Lsh1 (predicted)	LHS1	HYOU1	0	-0.0383	-0.1565	0.0375	-0.0172	-0.092	-0.1392	0.2689	0.1631
SPAC1F5.07c	hem14	protoporphyrinogen oxidase Hem14 (predicted)	HEM14	PPOX	0	0.0826	-0.0227	0.075	0.2616	-0.0659	-0.1764	0.2331	0.0878
SPAC1F5.08c	yam8	plasma membrane stretch-activated calcium ion channel Yam8	MID1	FAM155B,FAM155A	0	0.2253	0.222	-0.0262	0.2741	0.2581	0.1045	0.376	0.3337
SPAC1F5.09c	shk2	PAK-related kinase Shk2	CAF120,SKM1	PAK1,PAK2,PAK3	0	0.1626	0.0696	-0.0595	0.2002	0.2026	0.0206	0.1423	0.2004
SPAC1F5.10	fal1	exon junction complex subunit, ATP-dependent RNA helicase Fal1	FAL1	EIF4A3	0	-0.2539	-0.1227	0.1215	-0.2192	-0.0169	0.0996	-0.1751	-0.1185
SPAC1F5.11c	tra2	NuA4 complex phosphatidylinositol pseudokinase complex subunit Tra2	TRA1	TRRAP	0	-0.1352	0.0266	-0.039	-0.1734	-0.0412	-0.1231	-0.0505	-0.0848
SPAC1F7.01c	spt6	nucleosome remodeling protein/ transcription elongation factor Spt6	SPT6	SUPT6H	0	-0.0518	-0.0561	0.0105	-0.0075	-0.0219	0.0611	0.0452	0.1108
SPAC1F7.02c	has1	ATP-dependent RNA helicase Has1 (predicted)	HAS1	DDX18	0	-0.9334	-0.167	0.2142	-0.637	-0.209	0.0958	-0.76	-0.3568
SPAC1F7.03	pkd2	plasma membrane TRP-like calcium ion channel Pkd2	FLC2,FLC3,YOR365C,FLC1		0	0.3986	0.1453	-0.0494	0.1529	0.1516	0.1562	0.0543	0.4611
SPAC1F7.04	rho1	Rho family GTPase Rho1	RHO1	RHOA,RHOB,RHOC	0	0.0383	-0.1677	0.0066	-0.0143	-0.1128	-0.0703	-0.0213	0.0193
SPAC1F7.05	cdc22	ribonucleoside reductase large subunit Cdc22	RNR1,RNR3	RRM1	0	0.721	-0.5482	0.0743	0.4763	-0.5304	-0.2346	-2.7802	-0.3976
SPAC1F7.07c	fip1	plasma membrane iron transmembrane transporter Fip1	FTH1,FTR1		0	1.7537	1.7953	0.4442	1.8895	1.5032	-0.1056	-0.6969	0.2085
SPAC1F7.08	fio1	plasma membrane iron transport multicopper oxidase Fio1	GMC1,FET5,FET3		0	1.6133	1.8499	0.6382	1.9757	1.6042	-0.2357	-0.2544	0.3593
SPAC1F7.09c	dal2	allantoicase Dal2	DAL2	ALLC	0	0.5085	0.299	0.0743	0.5137	0.2219	0.0046	0.1479	0.1665
SPAC1F7.10		hydantoin racemase family (predicted)	DCG1		0	0.4154	-0.0639	0.0035	0.4298	0.2693	0.0632	0.0768	0.1717
SPAC1F7.11c		transcription factor, zf-fungal binuclear cluster type (predicted)			0	0.0907	0.0539	-0.0599	-0.0689	0.0197	0.1475	0.0967	0.0893
SPAC1F7.12	yak3	aldose reductase ARK13 family YakC, implicated in cellular detoxification from family members			0	1.0001	0.5282	-0.0763	0.786	0.525	0.1665	1.2261	0.9069
SPAC1F7.13c	rpl801	60S ribosomal protein L8/L2 (predicted)	RPL2A,RPL2B	RPL8	0	-0.4257	-0.1062	0.1519	-0.0432	-0.051	-0.0513	-0.4613	-0.2848
SPAC1F7.14c	tam6	mitochondrial DUF4536, human DMAC1 ortholog, possibly has a general role in mitochondrial complex assembly	YDL157C	DMAC1	0	0.0775	NA	0.2531	NA	NA	0.3203	-0.1475	0.2393
SPAC1F8.01	ght3	plasma membrane gluconate:proton symporter Ght3	HXT15,HXT7,HXT6,STL1,HXT13,MAL11,HXT4,HXT1,HXT5,HXT8,HXT9,HXT16,GAL2,HXT2,HXT14,HXT17,HXT11		0	3.3525	0.9086	0.0124	3.0935	1.6303	0.5092	2.2308	2.0601
SPAC1F8.02c	shu1	cell-surface heme acquisition protein Shu1			0	0.0779	0.3319	0.0557	0.2076	0.2531	0.0478	0.9912	0.1439
SPAC1F8.03c	str3	plasma membrane heme transmembrane transporter Str3	GEX1,SIT1,ARN1,ARN2,GEX2,ENB1		0	4.3616	4.2127	0.2121	3.816	4.31	-0.1395	3.2153	3.4922
SPAC1F8.06	pfl8	cell surface glycoprotein, flocculin Pfl8			0	-0.2122	0.1941	0.0039	-0.1627	0.1047	-0.1218	-0.4476	0.135
SPAC1F8.07c	pdc101	pyruvate decarboxylase (predicted)			0	0.2597	0.2888	0.1247	0.2438	0.3786	0.4313	0.5493	0.7686
SPAC20G4.01	caf16	CCR4-Not complex subunit Caf16 (predicted)	CAF16		0	-0.0313	-0.0172	0.008	0.0625	-0.0018	0.0462	-0.2774	-0.1587
SPAC20G4.02c	fus1	formin Fus1	BNR1	DIAPH1	NA	NA	NA	NA	NA	NA	NA	NA	NA
SPAC20G4.03c	hri1	eIF2 alpha kinase Hri1		EIF2AK3,EIF2AK2	0	1.685	0.7225	-0.0937	1.3624	0.8137	0.1252	1.9998	1.8035
SPAC20G4.04c	hus1	checkpoint clamp complex protein Hus1	MEC3	HUS1B,HUS1	0	0.146	NA	0.0303	NA	NA	0.136	0.0684	-0.1843
SPAC20G4.05c		mitochondrial protein, UPF0061 family, human SELENOO ortholog	FMP40	SELENOO	0	0.4108	0.2745	-0.099	0.2794	0.2342	0.0219	1.0207	0.5736
SPAC20G4.06c	adf1	actin depolymerizing factor, cofilin	COF1	DSTN,CFL1,CFL2	0	0.2878	0.2613	-0.0301	0.1635	0.2447	-0.0717	0.4263	0.0317
SPAC20G4.07c	erg4	C-24(28) sterol reductase Erg4	ERG4	DHCR7	0	0.0624	-0.1026	-0.0221	0.0209	-0.06	0.0681	0.0088	-0.034
SPAC20G4.08	pdc1	P-body assembly protein		EDC4	0	0.1688	0.1107	-0.1013	0.1696	0.1063	-0.0561	0.3701	-0.1244
SPAC20G4.09		Schizosaccharomyces pombe specific protein			NA	NA	NA	NA	NA	NA	NA	NA	NA
SPAC20G8.01	cdc17	ATP-dependent DNA replication ligase Cdc17	CDC9	LIG1	0	-0.0603	0.0064	0.0886	-0.0696	-0.0901	-0.0319	0.2022	0.029
SPAC20G8.02		mitochondrial DDHD family phospholipase (predicted)	DDL1	SEC23IP,DDHD1,DDHD2	0	0.2679	0.1041	0.0275	0.2673	0.2254	0.143	0.8299	0.194
SPAC20G8.03	itr2	myo-inositol transmembrane transporter	CIN10,ITR1,ITR2	SLC2A13	0	0.7833	0.2166	0.0269	0.7059	0.1687	0.0434	0.7169	0.6399
SPAC20G8.04c		mitochondrial electron transfer flavoprotein-ubiquinone oxidoreductase Cir2 (predicted)	CIR2	ETFDH	0	-0.1135	0.0736	-0.0797	-0.1807	0.0654	0.4161	0.5872	0.974
SPAC20G8.05c	cdc15	F-BAR domain protein Cdc15	HOF1	PSTPIP1,PSTPIP2	0	0.1556	-0.5313	-0.1429	0.0463	-0.3936	-0.1967	-1.5174	-0.1668
SPAC20G8.06	not1	CCR4-Not complex scaffold subunit Not1	CDC39	CNOT1	0	-0.2111	-0.1749	0.0778	-0.0649	-0.1194	-0.1657	-0.4278	-0.1658
SPAC20G8.07c	erg2	C-8 sterol isomerase Erg2	ERG2	SIGMAR1	0	-0.0557	-0.1711	-0.074	-0.1597	-0.1426	-0.0332	-0.4518	-0.0769
SPAC20G8.08c	fft1	SMARCAD1 family ATP-dependent DNA helicase Fft1 (predicted)	FUN30	SMARCAD1	0	-0.4306	-0.2796	-0.0426	-0.346	NA	-0.0593	-0.3641	-0.0978
SPAC20G8.09c	nat10	rRNA/tRNA cytidine N-acetyltransferase	KRE33	NAT10	0	-1.1216	-0.2104	0.2116	-0.707	-0.2263	-0.035	-0.8697	-0.3793
SPAC20G8.10c	atg6	autophagy associated beclin family protein Atg6	VPS30	BECN1	0	0.3926	-0.0158	-0.2049	0.2459	0.093	0.1772	1.1757	0.346
SPAC20H4.01	utp5	U3 snoRNP-associated protein Utp5 (predicted)	UTP5,UTP9	WDR43	0	-0.8017	-0.2048	0.1473	-0.5668	-0.2568	-0.0295	-0.4939	-0.3654
SPAC20H4.02	dsc3	Golgi Dsc E3 ligase complex subunit Dsc3	DSC3		0	0.5518	0.1553	0.0099	0.3523	0.328	0.2131	0.6766	0.3914
SPAC20H4.03c	tfs1	general transcription elongation factor TFIIS	DST1	TCEA1,TCEA2,TCEA3,TCEANC	0	-0.0062	0.329	0.0534	-0.091	-0.0547	0.0073	-0.135	-0.03
SPAC20H4.04	fml2	ATP-dependent 3' to 5' DNA helicase (predicted)	MPH1	FANCM	0	-0.2249	0.2557	0.1426	-0.3172	-0.1684	0.1192	-0.1023	0.1077
SPAC20H4.05c	mde1	5'-methylthioribulose-1-phosphate dehydratase, adducin Mde1 (predicted)	MDE1	APIP	0	-0.1595	-0.338	0.1169	0.1519	-0.0905	-0.1197	-0.5266	-0.4106
SPAC20H4.06c	gpl1	G-patch RNA-binding protein, involved in splicing Gpl1		GPATCH1	0	-0.2165	0.1402	0.0586	-0.0959	NA	0.0804	0.1529	0.0984
SPAC20H4.07	rad57	RecA family ATPase Rad57/Rhp57	RAD57	XRCC3	0	-0.2895	0.4316	-0.113	-0.278	-0.0546	-0.364	-0.4524	-0.6003
SPAC20H4.08	whi2	G-patch RNA-binding protein, involved in splicing (predicted)	WHI2	GPATCH1	0	-0.0289	NA	0.0954	0.1834	NA	0.0163	-0.1374	0.1478
SPAC20H4.09		ATP-dependent RNA helicase, spliceosomal Dhx35 (predicted)		DHX35	0	0.0283	0.1449	0.024	0.1035	0.1477	-0.0596	0.1175	0.0976
SPAC20H4.10	ufd2	ubiquitin-protein ligase E4 Ufd2 (predicted)	UFD2	UBE4B	0	0.07	0.0016	0.0169	0.0318	0.0565	-0.0202	0.3888	0.1255
SPAC20H4.11c	rho5	Rho family GTPase Rho5	RHO1	RHOA,RHOB,RHOC	0	1.1076	-0.2121	-0.1334	0.5979	0.1455	-0.0203	0.3374	0.8246
SPAC212.01c		S. pombe specific DUF999 family protein 2			0	0.2999	-0.0644	-0.1687	0.0743	0.1621	0.2664	1.0352	0.3737
SPAC212.02		Schizosaccharomyces pombe specific protein			NA	NA	NA	NA	NA	NA	NA	NA	NA
SPAC212.04c		S. pombe specific DUF999 family protein 1			0	0.231	0.0178	-0.1592	0.2023	0.0377	0.2367	1.0669	0.2849
SPAC212.06c		DNA helicase in rearranged telomeric region, truncated			NA	NA	NA	NA	NA	NA	NA	NA	NA
SPAC212.12		S. pombe specific GPI anchored protein family 1			0	-0.3691	NA	-0.2676	-0.0311	NA	-0.8496	-1.3535	-0.9585
SPAC21E11.03c	pcr1	transcription factor Pcr1			0	-0.0021	0.1572	-0.0131	0.0718	0.179	0.0984	1.0857	0.0992
SPAC21E11.04	aca1	L-azetidine-2-carboxylic acid acetyltransferase Aca1			0	1.1183	0.5147	-0.7168	0.2217	0.4626	1.1011	0.6205	0.7833
SPAC21E11.05c	cyp8	cyclophilin family peptidyl-prolyl cis-trans isomerase Cyp8		PPIL2	0	-0.1261	NA	0.1251	NA	NA	0.0224	-0.1148	-0.2091
SPAC21E11.06	tif224	translation initiation factor eIF2B delta subunit	GCD2	EIF2B4	0	-0.2058	-0.0816	0.0211	-0.0973	-0.1137	-0.0454	-0.3711	-0.2628
SPAC21E11.07	iba57	mitochondrial [4Fe-4S] cluster asssembly protein Iba57 (predicted)	IBA57	IBA57	0	0.3126	0.0852	-0.0169	0.0289	0.2308	0.086	0.3334	0.3118
SPAC21E11.08	lcb2	serine palmitoyltransferase Lcb2 (predicted)	LCB2	SPTLC2,SPTLC3	0	0.3712	0.1315	0.0173	0.3052	0.0926	0.0855	0.2458	0.1775
SPAC222.03c	tim10	Tim9-Tim10 complex subunit Tim10 (predicted)	TIM12,TIM10	TIMM10	0	-0.2656	-0.1992	-0.0153	-0.0224	-0.1938	-0.1911	-0.3432	-0.3368
SPAC222.04c	ies6	Ino80 complex subunit Ies6	IES6	INO80C	0	-0.1271	NA	-0.1311	0.1082	NA	-0.2651	-0.0373	-0.3171
SPAC222.05c	mss1	mitochondrial tRNA wobble uridine modification GTPase Mss1 (predicted)	MSS1	GTPBP3	0	-0.2545	0.0156	-0.0677	-0.2503	-0.036	-0.0356	-0.1381	0.0093
SPAC222.06	mak16	nuclear HMG-like acidic protein Mak16 (predicted)	MAK16	MAK16	0	-0.903	-0.1075	0.1901	-0.7043	-0.4712	0.1062	-0.6999	-0.3927
SPAC222.07c	hri2	eIF2 alpha kinase Hri2		EIF2AK3,EIF2AK2	0	0.2753	NA	-0.0813	0.1792	NA	-0.0138	-0.1698	0.0128
SPAC222.08c	sno1	glutamine aminotransferase subunit Sno1 (predicted)	SNO3,SNO1,SNO2		0	-0.2485	0.1308	-0.2555	-0.1036	0.1389	0.8499	-0.1313	0.7555
SPAC222.09	seb1	RNA-binding and 3'-end processing protein Seb1	NRD1	SCAF8	0	-0.2591	0.1217	0.1323	-0.0863	0.1555	0.1227	-0.0956	-0.0723
SPAC222.10c	byr4	two-component GAP Byr4	BFA1		0	-0.4165	-0.3026	-0.0196	-0.0439	-0.122	0.0042	-0.447	-0.0278
SPAC222.11	hem13	coproporphyrinogen III oxidase Hem13 (predicted)	HEM13	CPOX	0	0.0457	0.1011	0.1565	0.0993	0.1712	-0.0782	-0.5637	-0.1391
SPAC222.12c	atp2	F1-FO ATP synthase beta subunit Atp2	ATP2	ATP5F1B	0	-0.0062	-0.8039	0.1534	0.1486	-0.6917	0.0556	0.308	-0.7687
SPAC222.13c		6-phosphofructo-2-kinase (predicted)	PFK26	PFKFB1,PFKFB2,PFKFB3,PFKFB4	0	0.2664	0.2984	0.024	0.2227	0.1879	0.0962	0.621	0.1892
SPAC222.14c	sey1	ER fusion GTPase, atlastin Sey1	SEY1		0	0.2019	-0.0943	0.0611	0.1895	-0.1162	-0.0779	-0.0918	-0.1237
SPAC222.16c	csn3	COP9/signalosome complex subunit Csn3 (predicted)		COPS3	0	0.135	0.2227	-0.0454	0.0516	-0.0244	0.061	0.093	-0.0864
SPAC222.17		conserved fungal protein			NA	NA	NA	NA	NA	NA	NA	NA	NA
SPAC222.18		Srp1 family splicing factor (predicted)			0	-0.0062	0.078	-0.0582	0.1883	NA	0.1843	0.1526	0.0987
SPAC222.19	lam3	Ragulator complex subunit, human LAMTOR3 ortholog		LAMTOR3	0	0.4268	-0.1588	0.2925	0.0342	NA	0.0714	0.7081	-0.0304
SPAC227.01c	erd1	Erd1 homolog (predicted)	ERD1	XPR1	0	-0.1242	0.1051	0.1088	-0.0842	0.0609	0.0185	-0.297	-0.0114
SPAC227.02c	rrp15	rRNA processing protein Rrp15 (predicted)	RRP15	RRP15	0	-0.7831	-0.1007	0.0408	-0.6127	-0.1615	-0.0341	-1.0206	-0.5489
SPAC227.03c	yea6	mitochondrial carrier, NAD Yea6 (predicted)	YEA6,YIA6		0	-0.7163	-0.6948	0.0413	-0.6005	-0.3724	0.0584	0.1178	-0.1363
SPAC227.04	atg10	Atg12 conjugating enzyme Atg10	ATG10	ATG10	0	-0.0534	NA	-0.2887	NA	NA	-0.1268	0.4801	0.3664
SPAC227.05	gim3	prefoldin subunit 4, Gim3 (predicted)	GIM3	PFDN4	0	NA	NA	-0.1537	NA	NA	-0.1649	-0.3751	-0.2988
SPAC227.06	yip5	Rab GTPase binding Yip5 (predicted)	YIP5	YIPF1,YIPF2	0	-0.1209	-0.2477	0.0608	-0.1259	-0.2281	0.0537	-0.4265	-0.1837
SPAC227.07c	pab1	protein phosphatase PP2A regulatory subunit B-55 Pab1	CDC55	PPP2R2D,PPP2R2A,PPP2R2B,PPP2R2C	0	0.1584	-0.0277	-0.0729	0.1724	0.0092	-0.0528	0.0998	-0.1112
SPAC227.08c	yth1	mRNA cleavage and polyadenylation specificity factor complex Yth1	YTH1	CPSF4,CPSF4L	0	0.2505	-0.1394	-0.0465	0.1732	-0.0787	0.0416	0.2607	-0.0819
SPAC227.09	fol3	folylpolyglutamate synthase Fol3 (predicted)	RMA1,FOL3	FPGS	0	-0.0723	0.1359	0.0595	-0.2321	-0.0594	-0.0271	0.0217	-0.0001
SPAC227.10	gim4	prefoldin subunit 2, Gim4(predicted)	GIM4	PFDN2	0	-0.0475	-0.0544	0.0058	-0.045	-0.0757	-0.1304	-0.149	-0.3724
SPAC227.11c	yos9	sensor for misfolded ER glycoproteins Yos9 (predicted)	YOS9	OS9,ERLEC1	0	0.0727	0.0006	0.0244	0.2786	NA	0.1476	0.2784	0.1544
SPAC227.12	rna4	U4/U6 x U5 tri-snRNP complex WD repeat subunit Rna4	PRP4	PRPF4	0	0.0055	-0.1559	0.0543	-0.0623	-0.061	0.033	0.1066	-0.1104
SPAC227.13c	isu1	mitochondrial [2Fe-2S] cluster assembly protein Isu1	ISU2,ISU1	ISCU	0	0.4516	0.6427	-0.0168	0.4423	0.6053	0.0746	0.5087	0.8275
SPAC227.14	yfh7	uridine kinase Yfh7 (predicted)	YFH7		0	0.5552	0.3469	0.0445	0.6105	0.3897	0.079	0.5264	0.4299
SPAC227.15	reg1	protein phosphatase regulatory subunit Reg1 (predicted)	REG1		0	0.4115	0.324	-0.0429	0.3881	0.3246	-0.1422	0.2159	0.2144
SPAC227.16c	psf3	GINS complex subunit Psf3	PSF3	GINS3	0	0.1721	-0.2699	-0.0274	0.0236	0.0498	0.096	-0.0215	-0.1636
SPAC227.17c		DUF3128 family, human c22orf39 ortholog	EMI1	C22orf39	0	-0.1768	0.3719	0.0081	-0.0687	0.1349	0.3669	-0.4433	0.0382
SPAC227.18	lys3	saccharopine dehydrogenase Lys3	LYS1	AASS	0	0.0148	-0.1121	-0.189	0.2065	-0.0731	0.5475	0.0823	0.1742
SPAC227.19c		phosphatidylinositol N-acetylglucosaminyltransferase subunit Pig-Y		PIGY	0	-0.3204	-0.2758	-0.042	-0.3192	-0.0357	0.1002	-0.2867	-0.2611
SPAC22A12.01c	pso2	DNA 5' exonuclease (predicted)	PSO2	DCLRE1A	0	-0.2347	-0.1705	-0.0785	-0.324	-0.068	0.027	-0.1307	0.01
SPAC22A12.03c	csn4	COP9/signalosome complex subunit Csn4		COPS4	0	-0.0658	0.145	0.1496	-0.0674	0.0191	0.0675	-0.0175	0.1272
SPAC22A12.04c	rps2201	40S ribosomal protein S15a (predicted)	RPS22A,RPS22B	RPS15A	0	-0.4834	-0.094	0.0581	-0.2572	-0.1762	-0.2315	-0.5348	-0.4953
SPAC22A12.05	rpc11	DNA-directed RNA polymerase III complex subunit Rpc11	RPC11	POLR3K	0	-0.6859	-0.365	-0.0016	-0.4766	-0.1328	-0.1479	-0.8352	-0.6573
SPAC22A12.06c	fsh2	serine hydrolase-like, human TSTD2 and OVCA2 ortholog, unknown biological role, implicated in co-factor metabolism	FSH2	OVCA2,TSTD2	0	-0.6404	-0.7849	-0.0144	-0.7271	-0.7651	-0.072	-1.3966	-0.8512
SPAC22A12.07c	ogm1	protein O-mannosyltransferase Ogm1	PMT5,PMT1	POMT2	0	0.1722	-0.0345	0.0216	0.1503	-0.0452	0.0382	0.3249	0.3926
SPAC22A12.08c	crd1	cardiolipin synthase/ hydrolase fusion protein Crd1 (predicted)	CRD1,YKR070W		0	0.3697	0.2823	0.0119	0.3775	0.3652	0.0557	0.719	0.3406
SPAC22A12.09c	sap114	U2 snRNP-associated protein Sap114	PRP21	SF3A1	0	-0.0726	-0.182	-0.1078	-0.0776	NA	0.0068	-0.173	-0.1324
SPAC22A12.10	ept1	diacylglycerol cholinephosphotransferase/ diacylglycerol ethanolaminesphotransferase Ept1 (predicted)	EPT1,CPT1	CHPT1,CEPT1	0	-0.0438	-0.1589	-0.09	-0.1148	-0.2136	-0.0359	-0.2077	-0.2469
SPAC22A12.11	dak1	dihydroxyacetone kinase Dak1	DAK2,DAK1	TKFC	0	1.0184	0.3137	0.1908	1.0328	0.401	0.0109	1.4917	0.7414
SPAC22A12.12c	rrp40	exosome subunit Rrp40	RRP40	EXOSC3	0	-0.0739	0.0262	0.0255	-0.1483	-0.1461	-0.0149	-0.0143	0.1018
SPAC22A12.13	mug84	pig-P subunit (predicted)	GPI19	PIGP	0	0.0895	-0.1221	-0.0636	0.1145	-0.1088	-0.0045	-0.1378	-0.3017
SPAC22A12.14c		BSD domain protein, unknown biological role	DOS2	BSDC1	0	0.0669	0.2031	0.1717	0.2588	-0.2647	0.1426	0.1568	0.1408
SPAC22A12.15c	bip1	ER heat shock protein BiP	KAR2	HSPA5	0	0.3559	-0.211	-0.0181	0.4103	-0.0958	-0.1091	-0.0245	0.0992
SPAC22A12.16	acl2	ATP-citrate synthase subunit 2 (predicted)		ACLY	0	-0.0434	-0.0943	0.0293	-0.0054	-0.0844	0.163	-0.017	0.0773
SPAC22A12.17c		short chain dehydrogenase (predicted)			0	0.8257	NA	0.3523	1.3442	NA	0.3812	3.1316	1.1576
SPAC22E12.01	pet3	Golgi phosphoenolpyruvate transmembrane transporter Pet3	YMD8	SLC35C2	0	-0.2029	-0.1159	0.0748	-0.0911	-0.1568	-0.0919	-0.5761	-0.374
SPAC22E12.02		splicing factor, WW domain -binding Rbm42 (predicted)		RBM42	NA	NA	NA	NA	NA	NA	NA	NA	NA
SPAC22E12.03c	sdj1	glyoxylase III sdj1		PARK7	0	0.5886	0.1211	-0.0306	0.4772	0.1496	0.0235	1.5475	0.4979
SPAC22E12.04	ccs1	superoxide dismutase copper chaperone Ccs1	CCS1	CCS	0	0.0131	0.0843	0.0795	0.0582	0.0639	0.0785	0.2243	0.3884
SPAC22E12.05c	rer1	Rer1 family protein (predicted)	RER1	RER1	0	0.2918	-0.0767	0.0196	0.1803	-0.0426	-0.0996	-0.2009	-0.3375
SPAC22E12.06c	gmh3	alpha-1,2-galactosyltransferase Gmh3	MNN10,MNN11		0	0.0994	0.0857	-0.0427	0.0177	0.0974	0.1565	0.3104	0.1234
SPAC22E12.07	rna1	RanGAP GTPase activating protein Rna1	RNA1	RANGAP1	0	-0.3695	-0.1195	0.0857	-0.2517	-0.1827	0.1112	-0.6646	-0.1527
SPAC22E12.08	rrn10	RNA polymerase I upstream activation factor complex subunit Rrn10	RRN10		0	0.1213	-0.1333	0.0989	-0.0152	0.1224	-0.0093	-0.1042	-0.0593
SPAC22E12.09c	krp1	kexin	KEX2	PCSK7	0	-0.3793	-0.1312	0.0175	-0.1885	-0.0732	0.1306	-0.5894	0.0694
SPAC22E12.10c	etp1	mitochondrial [2Fe-2S] cluster assembly ferredoxin Etp1/ cytochrome oxidase cofactor Cox15, fusion protein	COX15,YAH1	COX15	0	-0.1109	-0.0787	0.0368	0.0788	-0.0919	0.0049	-0.1134	0.1517
SPAC22E12.11c	set3	histone lysine methyltransferase Set3	SET4,SET3	KMT2E	0	-0.0219	0.0614	-0.0701	-0.0663	0.0619	-0.0473	0.0207	-0.0684
SPAC22E12.13c	rlp24	ribosomal L24-like protein involved in ribosome biogenesis Rlp24 (predicted)	RLP24	RSL24D1	0	-1.0788	-0.1986	0.1321	-0.7486	-0.253	0.0533	-0.9992	-0.4195
SPAC22E12.14c	sck2	serine/threonine protein kinase S6K Sck2	SCH9	SGK1,SGK3,SGK2,AKT1,AKT2	0	-0.2955	-0.0534	0.0027	-0.2971	-0.0507	0.0889	-0.4159	-0.2786
SPAC22E12.16c	pik1	1-phosphatidylinositol 4-kinase Pik1	PIK1	PI4KB	0	-0.1853	-0.0687	0.0541	-0.0204	-0.0585	-0.0421	-0.0866	0.014
SPAC22E12.17c	glo3	ARF GTPase activating protein (predicted)	GLO3	ARFGAP2,ARFGAP3	0	-0.1971	-0.098	0.0317	0.01	-0.0705	-0.0257	-0.327	0.0733
SPAC22E12.18		human CCNDBP1 ortholog	YLR287C	CCNDBP1	0	-0.3585	-0.0702	0.1607	-0.0674	NA	0.0605	-0.5694	-0.3114
SPAC22E12.19	snt1	Set3 complex subunit Snt1	SNT1	NCOR1	0	-0.0339	0.0219	-0.0342	-0.0825	-0.0407	0.0585	-0.278	-0.0167
SPAC22F3.03c	rdh54	ATP-dependent DNA helicase Rdh54	RDH54	RAD54B	0	-0.0675	-0.0439	-0.0548	0.1443	-0.1792	-0.0546	-0.1125	-0.1539
SPAC22F3.06c	lon1	mitochondrial matrix Lon protease	PIM1	LONP1	0	0.0501	-0.2069	0.105	0.0668	-0.1677	-0.0303	0.1913	-0.1306
SPAC22F3.07c	atp20	F1-FO ATP synthase subunit G (predicted)	ATP20	ATP5MGL,ATP5MG	0	-0.1176	-0.612	0.1138	-0.0642	-0.3602	-0.1066	-0.3142	-0.5628
SPAC22F3.08c	rok1	ATP-dependent RNA helicase Rok1 (predicted)	ROK1	DDX52	0	-0.0549	0.0321	-0.0889	NA	NA	0.1717	-0.4193	-0.1551
SPAC22F3.09c	res2	MBF transcription factor complex subunit Res2	MBP1		0	0.4079	-0.0562	-0.0586	0.2709	-0.0882	-0.1485	0.8594	-0.1676
SPAC22F3.10c	gcs1	glutamate-cysteine ligase Gcs1	GSH1	GCLC	0	0.0603	0.2117	0.1287	0.1103	0.2487	0.0928	0.4377	0.1873
SPAC22F3.11c	snu23	U4/U6 x U5 tri-snRNP complex subunit Snu23	SNU23	ZMAT2	NA	NA	NA	NA	NA	NA	NA	NA	NA
SPAC22F3.12c	rgs1	regulator of G-protein signaling Rgs1	SST2		0	0.947	-0.1191	0.2862	1.16	0.1966	-1.0063	-1.4827	-1.0622
SPAC22F3.13	tsc1	hamartin		TSC1	0	0.4389	-0.0948	-0.27	0.0559	-0.0195	-0.1327	0.338	0.096
SPAC22F3.15	aim41	mitochondrial aspartyl/glutamyl-tRNA amidotransferase subunit B-related Aim41	AIM41		NA	NA	NA	NA	NA	NA	NA	NA	NA
SPAC22F8.02c	pvg5	Golgi 4,6-pyruvylated galactose (PvGal) residue biosynthesis protein Pvg5			0	0.2679	0.3243	0.0742	0.4101	0.3922	0.248	0.4826	-0.0921
SPAC22F8.04	pet1	Golgi phosphoenolpyruvate transmembrane transporter Pet1		SLC35C1	0	0.4689	0.1473	0.1695	0.5054	0.1505	0.0494	0.2117	-0.0796
SPAC22F8.05		alpha,alpha-trehalose-phosphate synthase (predicted)	TSL1,TPS3		0	1.8494	0.9339	0.2059	1.8919	1.2657	0.76	4.9364	2.1392
SPAC22F8.06	pam1	20S proteasome complex subunit beta 6 Pam1	PRE7	PSMB1	0	0.4211	0.1617	0.0521	0.3515	0.1744	0.0001	0.0551	0.0585
SPAC22F8.07c	rtf1	replication termination factor Rtf1	REB1,NSI1	TTF1	0	-0.0439	-0.0678	0.1999	NA	NA	0.1371	-0.1764	0.1932
SPAC22F8.08	sec24	coincidence detector Sec24/Sfb2 subunit	SEC24,SFB2	SEC24A,SEC24B	0	0.3371	0.0833	0.0061	0.305	0.0459	-0.0179	0.0725	0.0406
SPAC22F8.09	rrp16	rRNA processing protein Rrp16 (predicted)	NOP53	NOP53	NA	NA	NA	NA	NA	NA	NA	NA	NA
SPAC22F8.10c	sap145	U2 snRNP-associated protein Sap145	CUS1	SF3B2	0	-0.1373	-0.0829	-0.0399	-0.1514	-0.1746	-0.0351	-0.0955	-0.0633
SPAC22F8.11	plc1	phosphoinositide phospholipase C Plc1	PLC1	PLCB1,PLCH2,PLCH1,PLCB2,PLCB3,PLCB4,PLCD1,PLCD3,PLCD4,PLCL1,PLCL2,PLCG1,PLCG2	0	-0.1888	0.4543	-0.0465	0.0333	0.1273	0.1036	-0.0005	0.1485
SPAC22F8.12c	shf1	small histone ubiquitination factor Shf1	LGE1	PPHLN1	0	-0.0177	0.1847	-0.2035	NA	NA	-0.102	-0.2393	-0.1044
SPAC22G7.01c	fra1	iron responsive transcriptional regulator, peptidase family (predicted)	FRA1	XPNPEP1,XPNPEP2	0	0.3836	-0.0902	-0.0333	0.3998	-0.0522	-0.2254	0.0433	-0.2304
SPAC22G7.02	kap111	karyopherin/importin beta family nuclear import signal receptor Kap111 (predicted)	KAP122	IPO13	0	0.0643	-0.2449	0.1523	0.0971	-0.1498	-0.0047	-0.4289	-0.1745
SPAC22G7.03		Schizosaccharomyces specific protein			NA	NA	NA	NA	NA	NA	NA	NA	NA
SPAC22G7.04	pan2	PAN complex (poly(A)-specific ribonuclease) ubiquitin C-terminal hydrolase subunit Pan2 (predicted)	PAN2	PAN2	0	-0.0333	-0.008	-0.018	-0.0169	-0.0118	0.0761	0.0011	-0.0697
SPAC22G7.05	kri1	ribosome biogenesis protein Kri1 (predicted)	KRI1	KRI1	0	NA	NA	0.2808	NA	NA	0.2036	-0.4339	-0.005
SPAC22G7.06c	ura1	carbamoyl-phosphate synthase (glutamine hydrolyzing), aspartate carbamoyltransferase Ura1	URA2	CAD	0	-0.4805	-0.0511	0.0143	-0.3408	-0.0119	0.0692	0.0741	0.103
SPAC22G7.07c	ime4	mRNA (N6-adenosine)-methyltransferase Ime4 (predicted)	IME4	METTL4	0	0.096	0.0249	-0.1635	0.0571	-0.0457	0.0221	0.238	0.061
SPAC22G7.08	ppk8	serine/threonine protein kinase Ppk8 (predicted)	RTK1,PRR2,NPR1,HRK1		0	0.4834	0.4517	0.0664	0.3067	0.4184	0.2572	0.9685	0.5635
SPAC22G7.09c	nup45	nucleoporin Nup45	NUP49	NUP58	0	-0.0589	-0.0495	0.0535	-0.0674	-0.0104	0.0363	-0.1751	-0.0983
SPAC22G7.10	iss1	mRNA cleavage and polyadenylation specificity factor complex subunit, Fip1 homolog (predicted)	FIP1	FIP1L1	0	-0.0717	0.034	0.1228	0.051	0.0118	-0.0857	0.0092	0.3535
SPAC22G7.11c	cum1	Con-6 family conserved fungal protein			NA	NA	NA	NA	NA	NA	NA	NA	NA
SPAC22H10.02		DUF4452 family conserved fungal protein			0	0.3342	0.1692	0.0429	0.1878	0.0835	0.1142	0.5523	0.1647
SPAC22H10.03c	kap114	karyopherin/importin beta family nuclear import signal receptor Kap14	KAP114	IPO9	0	-0.2015	-0.1719	0.0168	-0.0831	-0.1671	-0.1748	-0.2598	-0.2234
SPAC22H10.04	ppa3	protein phosphatase type 2A Ppa1	PPG1	PPP3CA,PPP3CB,PPP3CC	0	0.1289	0.1743	0.0805	0.2123	0.1246	0.1374	0.2283	0.1108
SPAC22H10.05c		mRNA cleavage and polyadenylation specificity factor complex polyribonucleotide 5'-hydroxyl-kinase subunit (predicted)	CLP1	CLP1	0	0.2418	0.0778	-0.1254	0.2534	0.1529	0.2409	0.5259	0.486
SPAC22H10.07	scd2	Cdc42 GTPase complex scaffold subunit Scd2	BEM1		0	-0.1367	0.0758	0.0619	-0.0451	-0.007	0.1846	-0.0892	0.0442
SPAC22H10.08		DUF2009 family protein, conserved in yeast and apicomplexa			0	0.0473	0.0443	0.0569	0.1368	0.0032	-0.1085	-0.1115	-0.158
SPAC22H10.09		Schizosaccharomyces specific protein			0	-0.0994	0.0134	0.144	0.0937	0.0401	0.2282	0.2707	0.2271
SPAC22H10.10	alp21	tubulin specific chaperone cofactor E	PAC2	TBCEL	0	-0.0038	0.3378	-0.1055	NA	NA	0.2154	0.1446	0.2066
SPAC22H10.11c	crf1	transcriptional corepressor for ribosomal proteins via TOR signaling pathway Crf1 (predicted)	CRF1,IFH1		0	-0.3437	0.0527	0.0099	-0.2262	0.0792	0.0132	0.4777	0.2556
SPAC22H10.12c	gdi1	GDP dissociation inhibitor Gdi1 (predicted)	GDI1	GDI1,GDI2	0	0.5896	0.0712	0.0803	0.4775	0.1678	-0.0009	1.1692	0.3017
SPAC22H10.13	zym1	metallothionein Zym1			NA	NA	NA	NA	NA	NA	NA	NA	NA
SPAC22H12.01c	mug35	Schizosaccharomyces specific protein Mug35			0	0.9619	0.3694	0.0083	0.7296	0.3427	-0.2198	1.2572	0.1574
SPAC22H12.02	tfg3	TFIID, TFIIF, Ino80, SWI/SNF, and NuA3 complex subunit Tfg3	TAF14	YEATS4,MLLT3	0	0.2595	0.0729	0.1136	0.3226	0.0731	-0.031	-0.1384	-0.1413
SPAC22H12.03		mitochondrial hydrolase (predicted)	EAT1,IMO32	ABHD11	0	0.3529	-0.0054	0.0865	0.2268	0.2029	0.3171	0.0033	0.2049
SPAC22H12.04c	rps102	40S ribosomal protein S3a (predicted)	RPS1A,RPS1B	RPS3A	0	-0.238	-0.0438	0.1096	0.0319	-0.0168	-0.0486	-0.205	-0.1844
SPAC22H12.05c	fsc1	fasciclin domain protein Fsc1	YLR001C	POSTN	0	0.456	0.1296	0.0314	0.2839	0.1644	0.0239	0.6155	0.3117
SPAC23A1.02c	ted1	GPI-remodelling mannose-ethanolamine phosphate phosphodiesterase Ted1 (predicted)	TED1	MPPE1	0	-0.3199	-0.0288	-0.0356	-0.3843	-0.1418	-0.3951	-0.4154	-0.518
SPAC23A1.03	apt1	adenine phosphoribosyltransferase (APRT) Apt1	APT2,APT1	APRT	0	-1.1819	-0.1409	0.1903	-0.5798	-0.1369	-0.1295	-0.9136	-0.6463
SPAC23A1.04c	mnl1	alpha mannosidase Mnl1 (predicted)	MNL1	EDEM1	0	-0.2179	-0.1767	-0.1314	-0.235	-0.2344	-0.0799	-0.0372	-0.0631
SPAC23A1.05		serine palmitoyltransferase subunit A (predicted)		SPTSSA	0	0.016	-0.0242	-0.0421	-0.059	-0.033	-0.0205	-0.2914	-0.168
SPAC23A1.06c	cmk2	MAPK-activated protein kinase Cmk2	RCK1,RCK2		0	-0.3694	-0.2132	-0.1322	-0.3607	-0.143	0.2209	0.0593	0.0582
SPAC23A1.07		ubiquitin-protein ligase E3 (predicted)	PSH1	RNF170	0	-0.1786	-0.1	0.0461	-0.0198	0.2131	0.0099	-0.3761	-0.1753
SPAC23A1.08c	rpl3401	60S ribosomal protein L34	RPL34A,RPL34B	RPL34	0	-0.2829	-0.0024	0.0597	-0.0942	0.0176	-0.1858	-0.229	-0.2759
SPAC23A1.09	rbm8	exon junction complex subunit, RNA-binding protein Rbm8		RBM8A	0	0.2164	0.0495	0.0045	0.1976	NA	-0.0069	0.3456	-0.0211
SPAC23A1.10	tef102	translation elongation factor EF-1 alpha Ef1a-b	TEF2,TEF1	EEF1A1,EEF1A2	0	0.1514	0.3633	0.2302	0.4048	0.5696	0.7205	0.4311	0.3922
SPAC23A1.11	rpl1602	60S ribosomal protein L13/L16 (predicted)	RPL16A,RPL16B	RPL13A	0	0.1645	0.5503	0.4029	0.3667	0.5524	0.4901	0.0592	0.0984
SPAC23A1.12c	frs1	cytoplasmic phenylalanine-tRNA ligase beta subunit Frs1 (predicted)	FRS1	FARSB	0	-0.1531	-0.0076	0.0458	-0.0377	-0.0646	-0.0565	-0.0899	-0.1115
SPAC23A1.14c		pyridoxal phosphate-dependent transferase, unknown specificity, implicated in sulfur compound metabolism	YHR112C		0	0.6102	0.1773	0.0583	0.4753	0.1339	-0.0065	0.5404	0.0614
SPAC23A1.15c	sec20	SNARE Sec20 (predicted)	SEC20	BNIP1	0	0.2094	0.1421	-0.0692	0.1002	0.0971	0.069	0.2987	0.0177
SPAC23A1.16c	rtr1	RNA polymerase II CTD phosphatase Rtr1 (predicted)	RTR1	RPAP2	0	0.124	0.2026	-0.1955	0.0991	0.1078	-0.0319	0.3935	0.3205
SPAC23A1.17	bbc1	WIP family cytoskeletal protein Bbc1	BBC1		0	0.3338	0.1836	-0.0018	0.2192	0.18	0.0016	0.2446	0.1535
SPAC23A1.18c	mrp51	mitochondrial ribosomal protein subunit L51-b (predicted)	MRP51		0	0.2369	0.1558	0.082	0.2587	0.1164	0.0574	0.4047	0.2936
SPAC23A1.19c	hrq1	RecQ type DNA helicase Hrq1 (predicted)	HRQ1	RECQL4	0	-0.2558	0.0313	-0.1895	-0.3093	-0.8305	0.0402	-0.1569	0.0275
SPAC23A1.20	new11	Schizosaccharomyces specific protein New11			0	0.2163	-0.0663	-0.047	0.1764	-0.0077	0.1139	0.1571	0.1004
SPAC23C11.01	ice2	ER membrane protein involved triglyceride mobilization ICE2 family	ICE2		0	-0.2256	-0.3309	-0.0416	-0.2446	0.0072	0.1427	-0.3124	-0.12
SPAC23C11.02c	rps23	40S ribosomal protein S23 (predicted)	RPS23A,RPS23B	RPS23	0	-0.3172	-0.0883	0.055	-0.1438	-0.1215	-0.3046	-0.4572	-0.2689
SPAC23C11.03	mpp10	U3 snoRNP-associated protein Mpp10 (predicted)	MPP10	MPHOSPH10	0	-0.6347	-0.2157	0.2694	NA	NA	-0.0265	-0.695	-0.3098
SPAC23C11.04c	pnk1	DNA kinase/phosphatase Pnk1	TPP1	PNKP	0	0.2056	0.2315	-0.3562	NA	NA	-0.0107	-0.0599	0.1128
SPAC23C11.05	ipp1	inorganic pyrophosphatase Ipp1 (predicted)	IPP1	PPA2,PPA1	0	-0.0093	-0.1973	0.0086	-0.0177	-0.1612	0.0327	0.1481	-0.0116
SPAC23C11.06c		vacuolar membrane hydrolase, implicted in protein catabolism	YNL115C		0	0.8978	0.6553	0.0812	0.9618	0.7617	0.6496	4.0827	2.3915
SPAC23C11.08	php3	CCAAT-binding factor complex subunit Php3	HAP3	NFYB	0	0.0108	0.0425	-0.2021	0.0417	0.0758	0.1081	0.1759	0.2247
SPAC23C11.09	ala1	mitochondrial and cytoplasmic alanine-tRNA ligase Ala1 (predicted)	ALA1	AARS1,AARS2	0	0.0187	-0.2575	0.0158	0.0174	-0.2388	-0.1729	-0.2276	-0.191
SPAC23C11.10	mpn1	poly(U)-specific exoribonuclease, producing 3' uridine cyclic phosphate ends Mpn1	USB1	USB1	NA	NA	NA	NA	NA	NA	NA	NA	NA
SPAC23C11.11	cka1	serine/threonine protein kinase Cka1	CKA1,CKA2	CSNK2A1,CSNK2A2	0	-0.116	-0.0296	0.0357	-0.0452	-0.0429	-0.0144	-0.1931	-0.0723
SPAC23C11.12	hcn1	anaphase-promoting complex subunit TPR lobe accessory factor Hcn1/Apc12	CDC26	CDC26	0	0.1954	-0.4745	-0.6618	NA	NA	-0.1474	-0.3156	-0.1113
SPAC23C11.13c	hpt1	guanine/xanthine/hypoxanthine phosphoribosyltransferase Hpt1	HPT1,XPT1	PRTFDC1,HPRT1	0	-0.3041	-0.1572	0.1358	-0.2629	-0.1377	-0.1335	-0.3742	-0.0675
SPAC23C11.14	zhf1	ER zinc importer, CDF family, Zhf1	ZRC1,COT1	SLC30A1	0	-0.07	0.0596	0.046	0.058	0.0373	0.0988	-0.1258	0.0874
SPAC23C11.15	pst2	Clr6 histone deacetylase complex subunit Pst2	SIN3	SIN3A,SIN3B	0	-0.0336	-0.0342	0.0273	-0.0228	-0.169	0.0728	0.1916	0.1896
SPAC23C11.16	plo1	Polo kinase Plo1	CDC5	PLK2,PLK3,PLK1	0	0.1187	-0.0664	-0.0121	-0.0179	-0.0529	-0.1261	-0.654	0.2628
SPAC23C11.17	mdm28	mitochondrial inner membrane protein involved in translation Mdm28 (predicted)	MDM38,YLH47	LETM2,LETM1	0	-0.1984	-0.119	-0.1322	-0.2528	-0.1349	0.0998	0.1664	0.1572
SPAC23C4.02	crn1	actin binding protein, coronin Crn1	CRN1	CORO1A,CORO1B,CORO1C	0	-0.2824	-0.1557	-0.1414	-0.1999	-0.2105	-0.3362	-0.4883	-0.1771
SPAC23C4.03	hrk1	haspin related kinase Hrk1	ALK2,ALK1	HASPIN	0	-0.1212	-0.0323	-0.0656	-0.0437	-0.0099	-0.0557	-0.2634	-0.0166
SPAC23C4.04c		Schizosaccharomyces pombe specific protein			NA	NA	NA	NA	NA	NA	NA	NA	NA
SPAC23C4.05c	les1	LEA domain protein Les1	MSC1		0	0.5374	0.271	-0.0633	0.4456	0.337	0.1096	1.5933	0.2703
SPAC23C4.06c	efm6	elongation factor EF-1 alpha (eEF1A) lysine 390 methylase Efm6 (predicted)	EFM6	EEF1AKMT3,METTL21A	0	-0.3532	-0.0189	0.1913	-0.25	0.0593	0.333	0.155	0.5237
SPAC23C4.07	tht2	karyogamy protein Tht2			NA	NA	NA	NA	NA	NA	NA	NA	NA
SPAC23C4.08	rho3	Rho family GTPase Rho3	RHO3	RHOA,RHOB,RHOC	0	-0.1873	-0.0471	0.042	-0.0329	-0.0382	0.0352	0.358	-0.1377
SPAC23C4.09c		DNA-binding TFAR19-related protein, human Programmed cell death protein 5 ortholog (predicted)	SDD2	PDCD5	0	-0.0913	NA	0.2906	0.234	NA	-0.0154	-0.1997	-0.3054
SPAC23C4.10	sec2	Rab GEF Sec2 (predicted)	SEC2	RAB3IP,RAB3IL1	0	0.0307	-0.2895	0.1021	0.0517	0.0206	0.0252	0.177	-0.0756
SPAC23C4.11	atp18	F1-FO ATP synthase subunit J (predicted)	ATP18	ATP5MPL	0	0.0884	-0.7547	0.0276	0.0832	-0.2864	-0.0192	0.1429	-0.3872
SPAC23C4.12	hhp2	serine/threonine protein kinase Hhp2	HRR25	CSNK1D,CSNK1E	0	0.0038	0.0596	-0.013	0.0289	0.0968	0.0872	-0.0536	0.2517
SPAC23C4.13	bet1	SNARE Bet1 (predicted)	BET1	BET1,BET1L	0	0.6294	-0.0973	-0.4098	0.1833	-0.0908	-0.3307	-0.88	-0.027
SPAC23C4.14	alg1	mannosyltransferase complex subunit Alg1 (predicted)	ALG1	ALG1,ALG1L	0	-0.0969	-0.2042	0.0345	0.0152	-0.022	-0.0517	0.4982	-0.024
SPAC23C4.15	rpb5	DNA-directed RNA polymerase I, II and III subunit Rpb5	RPB5	POLR2E	0	-0.6309	-0.0978	0.13	-0.3962	-0.1121	-0.1124	-0.7791	-0.281
SPAC23C4.16c	atg15	autophagy associated lysophospholipase Atg15	ATG15	DAGLA,DAGLB	0	0.3652	0.1621	-0.0973	0.1635	0.2589	0.0841	0.5806	0.5349
SPAC23C4.17	trm402	tRNA (cytosine-5-)-methyltransferase (predicted)	NCL1	NSUN2	0	-0.8191	-0.3269	0.1561	-0.3744	-0.2751	-0.1317	-0.614	-0.3434
SPAC23C4.18c	rad4	BRCT domain protein Rad4	DPB11	TOPBP1	0	-0.2295	NA	0.0461	NA	NA	-0.0663	0.0845	-0.0345
SPAC23C4.19	spt5	DSIF transcription elongation factor complex subunit Spt5	SPT5	SUPT5H	0	0.1336	-0.0051	0.0834	0.1145	-0.001	-0.0259	-0.0199	0.185
SPAC23D3.01	pdp3	PWWP domain protein, involved in chromatin remodeling (predicted)	PDP3		0	-0.1458	-0.0904	0.1443	0.2059	NA	0.0723	-0.2945	0.0458
SPAC23D3.02	rfc2	DNA replication factor C complex subunit Rfc2	RFC2	RFC4	0	0.0571	-0.1094	0.0445	-0.0922	-0.2339	0.0121	-0.0265	-0.1276
SPAC23D3.03c		GTPase activating protein (predicted)		TBC1D12,TBC1D14	0	-0.1201	-0.31	0.2617	-0.0945	-0.1371	0.0605	-0.2457	0.0558
SPAC23D3.04c	gpd2	glycerol-3-phosphate dehydrogenase Gpd2	GPD1	GPD1L,GPD1	0	-0.2594	0.0957	-0.1829	-0.1492	0.0026	0.4822	-0.0524	0.4927
SPAC23D3.06c	nup146	nucleoporin, WD repeat Nup146	NUP42,NUP159	NUP214	0	-0.1676	0.0647	0.2276	0.0155	-0.088	0.057	0.353	0.1435
SPAC23D3.07	pup1	20S proteasome complex subunit beta 2 Pup1	PUP1	PSMB7	0	0.4349	0.0889	0.0506	0.2925	0.1578	0.0474	0.6639	0.3896
SPAC23D3.08	usp108	U1 snRNP-associated protein Usp108			0	-0.1733	-0.0896	0.013	-0.1335	-0.1671	-0.0336	-0.1522	-0.2679
SPAC23D3.09	arp42	SWI/SNF and RSC complex subunit Arp42	ARP4	ACTL6B,ACTL6A	0	0.0626	0.1769	-0.0106	0.0534	0.0342	-0.012	0.0843	-0.0319
SPAC23D3.10c	eng2	cell wall and ascospore endo-1,3-beta-glucanase Eng2	ACF2,DSE4		0	0.0436	-0.0174	0.0555	0.0284	-0.0112	0.2588	0.1961	0.3922
SPAC23D3.11	ayr1	1-acyldihydroxyacetone phosphate reductase Ayr1 (predicted)	AYR1	BDH1,HSD11B2,HSD17B2	0	0.88	0.2977	-0.1177	0.6716	0.8068	0.3778	2.3	1.1303
SPAC23D3.12		plasma membrane inorganic phosphate transmembrane transporter (predicted)	PHO84		0	0.6707	-0.0124	0.1842	0.3312	0.1209	0.936	1.6951	2.3994
SPAC23D3.13c		GEF (predicted)	MON2	MON2	0	-0.0224	0.1071	0.0209	-0.0516	-0.0301	0.1032	0.267	0.2247
SPAC23D3.14c	aah2	alpha-amylase homolog Aah2 (predicted)			0	0.3774	0.1657	0.1393	0.4327	0.4988	-0.0631	0.284	0.0313
SPAC23D3.16	lam4	Ragulator complex subunit, human LAMTOR4 ortholog		LAMTOR4	0	-0.6109	NA	-0.0771	NA	NA	-0.2925	-0.1884	-0.7861
SPAC23D3.17		protease inhibitor 178 family			NA	NA	NA	NA	NA	NA	NA	NA	NA
SPAC23E2.01	fep1	iron-sensing transcription factor Fep1			0	-0.108	-0.1593	-0.0317	-0.2967	-0.0928	0.0943	-0.1126	0.1225
SPAC23E2.02	lsd2	histone demethylase SWIRM2 (predicted)		KDM1B	0	0.0951	-0.0276	0.0541	0.0689	0.0454	0.05	0.1592	0.1181
SPAC23E2.03c	ste7	arrestin family meiotic suppressor protein Ste7			0	0.9173	-0.4465	0.0646	1.0271	0.0706	-0.1892	-0.0956	0.0034
SPAC23G3.01	rpb2	RNA polymerase II complex subunit Rpb2	RPB2	POLR2B	0	-0.0285	0.0147	0.0448	-0.0314	-0.0148	-0.0552	0.0489	0.0926
SPAC23G3.02c	sib1	ferrichrome synthetase Sib1			0	0.5163	0.5046	-0.019	0.4067	0.48	0.1441	0.7309	0.1043
SPAC23G3.03	sib2	ornithine N5 monooxygenase (predicted)			0	1.2021	0.7875	-0.0276	1.1102	0.8888	0.1434	1.581	0.0956
SPAC23G3.04	ies4	Ino80 complex subunit Ies4	IES4		0	-0.1567	-0.0665	-0.0207	-0.3266	-0.2563	-0.063	-0.451	-0.2925
SPAC23G3.05c		conserved endomembrane protein, regulator of G-protein signaling (RGS) domain, implicated in signal transduction (predicted)	RAX1	AKAP10	0	-0.1964	-0.1249	-0.1351	-0.2365	-0.1135	0.0695	-0.4101	-0.0796
SPAC23G3.06	nop58	U3 snoRNP protein Nop58 (predicted)	NOP58	NOP58	0	-0.6137	-0.1649	0.0317	-0.3866	-0.1906	-0.1097	-0.5115	-0.2596
SPAC23G3.07c	snf30	SWI/SNF complex subunit Snf30	SNF11		0	NA	NA	-0.0053	NA	NA	0.0073	0.1271	0.0903
SPAC23G3.08c	ubp7	ubiquitin C-terminal hydrolase Ubp7	UBP7	USP45	0	-0.0983	0.1008	0.0014	-0.1436	0.0753	0.0435	-0.1255	0.3354
SPAC23G3.09	taf4	transcription factor TFIID complex subunit Taf4 (predicted)	TAF4	TAF4	0	0.2149	0.0834	0.0143	0.2054	0.0633	0.0864	0.3701	0.1327
SPAC23G3.10c	ssr3	SWI/SNF and RSC complex subunit Ssr3	RSC6,SNF12	SMARCD1,SMARCD2,SMARCD3	0	0.2263	NA	-0.0198	NA	NA	0.1354	0.0277	0.1703
SPAC23G3.11	rpn6	19S proteasome regulatory subunit Rpn6	RPN6	PSMD11	0	0.3152	0.1008	0.0103	0.3465	0.0569	-0.0046	0.1603	0.0061
SPAC23G3.12c	htr12	serine protease, involved in lipid metabolism (predicted)	NMA111	HTRA2,HTRA4,HTRA3,HTRA1	0	-0.4596	-0.1802	0.1649	-0.2104	-0.2264	-0.0726	-0.2606	-0.0601
SPAC23H3.02c	ini1	RING finger-like protein Ini1	RDS3	PHF5A	0	0.0034	-0.1559	0.0266	-0.1086	0.1658	0.094	0.2701	0.1272
SPAC23H3.03c	npr2	SEA/Iml1/Npr2/3 complex subunit Npr2	NPR2	NPRL2	0	0.0259	-0.0079	-0.0232	-0.0458	-0.0939	-0.1363	0.2941	-0.0905
SPAC23H3.04		conserved fungal multispanning membrane protein			0	0.0541	-0.146	-0.0723	0.0067	0.2011	-0.0309	0.751	0.4006
SPAC23H3.05c	swd1	Set1C complex subunit Swd1	SWD1	RBBP5	0	-0.5204	-0.222	0.0055	-0.1925	-0.1631	-0.0559	-0.7068	-0.2524
SPAC23H3.06	apl6	AP-3 adaptor complex subunit Apl6 (predicted)	APL6	AP3B1,AP3B2	0	-0.1899	0.0703	0.1108	-0.0277	-0.14	-0.0207	-0.0428	-0.0483
SPAC23H3.07c	mrp2	mitochondrial ribosomal protein subunit S14 (predicted)	MRP2	MRPS14	0	-0.0895	-0.1327	0.0866	-0.0234	-0.0482	-0.1496	-0.1463	-0.189
SPAC23H3.08c	bub3	mitotic spindle checkpoint WD repeat protein Bub3	BUB3	BUB3	0	0.1906	0.164	-0.1563	NA	NA	0.0999	0.2212	-0.0462
SPAC23H3.09c	gly1	threonine aldolase Gly1 (predicted)	GLY1		0	-0.3055	0.0661	-0.1124	-0.1488	0.0237	0.1951	-0.3792	0.2354
SPAC23H3.10	ssr2	SWI/SNF and RSC complex subunit Ssr2	SWI3	SMARCC1,SMARCC2	0	-0.1027	0.259	0.0461	0.0242	-0.0471	0.0798	-0.157	0.0717
SPAC23H3.11c		beta-glucan biosynthesis protein (predicted)	SKN1,KRE6		0	-0.1441	-0.1457	-0.0657	-0.1891	0.0194	0.0861	-0.0386	0.152
SPAC23H3.12c		mitochondrial hydrogen/potassium transport system protein (predicted)	YDL183C		0	-0.166	0.0236	-0.1956	-0.2978	0.2003	0.0135	-0.1731	0.0494
SPAC23H3.13c	gpa2	heterotrimeric G protein alpha-2 subunit Gpa2	GPA2		0	0.5021	0.4224	-0.0507	0.4597	0.3526	-0.3273	0.4297	-0.2714
SPAC23H3.14	avl9	post-Golgi vesicle-mediated transport protein Avl9 (predicted)	AVL9	AVL9	0	-0.0439	0.1153	0.042	0.067	-0.0014	-0.6507	0.222	-0.1668
SPAC23H3.15c		Scizosaccharomyces specific protein			0	2.5884	1.7057	0.1811	2.9403	2.0458	0.7983	8.1626	4.7198
SPAC23H4.01c	osh3	sterol transfer protein Osh3	OSH3	OSBPL3	0	0.4338	0.0507	-0.0452	0.3345	0.0657	-0.1675	-0.0535	0.0289
SPAC23H4.02	ppk9	serine/threonine protein kinase Ppk9 (predicted)			0	0.2819	0.1653	-0.1057	0.269	0.1664	0.1758	0.1595	0.0556
SPAC23H4.03c	erv25	COPII-coated vesicle component Erv25 (predicted)	ERV25	TMED10	0	0.0716	0.0091	0.022	0.1204	-0.0133	-0.0411	-0.3088	-0.1225
SPAC23H4.04	slm3	mitochondrial tRNA-specific 2-thiouridylase Slm3 (predicted)	SLM3	TRMU	0	-0.0358	0.1829	0.058	-0.1105	-0.0389	0.0648	0.067	0.0542
SPAC23H4.06	gln1	glutamate-ammonia ligase Gln1	GLN1	GLUL	0	0.4706	-0.0049	-0.3749	-0.2532	-0.0326	-0.3332	-1.585	-0.3217
SPAC23H4.07c	srp102	signal recognition particle receptor beta subunit Srp102 (predicted)	SRP102	SRPRB	0	-0.0702	-0.0415	0.0184	0.0166	-0.0586	0.056	-0.134	-0.1266
SPAC23H4.08	iwr1	RNA polymerase II nuclear import protein Iwr1 (predicted)	IWR1		0	NA	NA	-0.0625	0.0161	NA	-0.0422	-0.1049	-0.0961
SPAC23H4.09	cdb4	endonuclease Cdb4 (predicted)		PA2G4	0	-0.4512	-0.1768	0.2125	-0.0341	-0.1796	-0.286	0.0061	-0.4726
SPAC23H4.10c	thi4	bifunctional thiamine-phosphate dipyrophosphorylase/hydroxyethylthiazole kinase	THI6		0	-0.0577	-0.0269	0.0816	0.1486	0.0824	0.2151	-0.1045	-0.268
SPAC23H4.11c	cnl2	centromere localized protein Cnl2	NKP2		NA	NA	NA	NA	NA	NA	NA	NA	NA
SPAC23H4.12	alp13	MRG family Clr6 histone deacetylase complex subunit Alp13	EAF3	MORF4,MORF4L2,MORF4L1	0	0.0534	0.0318	0.0352	0.0351	0.0381	-0.0193	-0.1732	-0.0586
SPAC23H4.13c		Schizosaccharomyces specific protein			0	0.0838	NA	0.017	NA	NA	0.0567	-0.0651	0
SPAC23H4.14	vam6	HOPS complex Rab GEF subunit Vam6 (predicted)	VAM6	VPS39	0	0.0723	0.1512	-0.0081	0.0594	0.0844	-0.0062	0.5607	0.074
SPAC23H4.15	tsr1	ribosome biogenesis protein Tsr1 (predicted)	TSR1	TSR1	0	-1.0555	-0.258	0.1343	-0.6426	-0.2835	-0.0297	-1.0718	-0.4499
SPAC23H4.16c	not11	CCR4-Not complex subunit Not11		CNOT11	0	-0.2043	-0.0203	0.017	-0.1577	-0.0339	0.0139	0.314	0.1338
SPAC23H4.17c	srb10	mediator complex, cyclin-dependent protein kinase subunit Srb10	SSN3	CDK8,CDK19	0	-0.1877	0.0184	-0.0442	-0.4368	-0.2838	0.0204	0.3826	0.1089
SPAC23H4.18c	rbx1	SCF complex, Cul4-RING and CLRC ubiquitin ligase ligase E3 subunit Rbx1	HRT1	RBX1	0	0.1498	-0.266	0.0877	0.3828	NA	0.1233	0.355	-0.0469
SPAC23H4.21		DUF4050 family protein, conserved in fungi and plants	YLR407W		NA	NA	NA	NA	NA	NA	NA	NA	NA
SPAC24B11.05		pyrimidine 5'-nucleotidase (predicted)	PHM8,SDT1		0	0.7253	0.2342	-0.1759	0.3557	0.2596	0.3092	0.8714	0.4159
SPAC24B11.06c	sty1	MAP kinase Sty1	HOG1	MAPK11,MAPK12,MAPK13,MAPK14	0	0.1578	0.0525	-0.0413	0.1767	0.015	-0.0246	0.0932	0.0322
SPAC24B11.07c		oxidoreductase (predicted)	PAM1,SVL3		0	-0.4043	-0.002	-0.018	-0.311	-0.0627	-0.111	-0.8195	-0.1476
SPAC24B11.08c	erv46	COPII-coated vesicle component Erv46 (predicted)	ERV46	ERGIC3	0	0.0283	0.0717	-0.0271	0.0412	0.0716	0.0272	-0.2692	-0.0026
SPAC24B11.09	mpc2	mitochondrial carrier, pyruvate Mpc2 (predicted)	MPC3,MPC2	MPC2	0	-0.2721	0.0392	-0.2303	-0.2672	-0.0095	0.2723	-0.2215	0.3003
SPAC24B11.10c	cfh1	SEL1/TPR repeat protein Cfh1 (predicted)	ACK1,SHC1	DELE1	0	-0.2579	-0.0137	-0.1631	-0.3254	-0.0323	0.0649	-0.1588	0.1288
SPAC24B11.11c	sid2	NDR kinase Sid2	DBF2,DBF20	STK38,STK38L	0	0.6462	0.0198	0.0179	0.5162	0.0509	0.0018	0.1416	0.2172
SPAC24B11.12c	dnf2	plasma membrane phospholipid-translocating ATPase complex, ATPase subunit Dnf2 (predicted)	DNF2	ATP10A,ATP10B,ATP10D	0	0.2629	-0.0697	-0.1188	0.1812	-0.0882	-0.1968	0.1463	-0.2333
SPAC24B11.13	hem3	hydroxymethylbilane synthase Hem3 (predicted)	HEM3	HMBS	0	-0.1843	-0.1339	-0.0395	-0.2384	-0.0755	-0.1764	-0.618	-0.2779
SPAC24C9.02c	cyt2	cytochrome c1 heme lyase Cyt2 (predicted)	CYT2	HCCS	0	-0.2516	NA	0.1181	0.0926	NA	-0.1413	-0.2741	-0.4326
SPAC24C9.03	mvd1	diphosphomevalonate decarboxylase mvd1 (predicted)	MVD1	MVD	0	-0.0855	-0.1668	-0.0714	-0.024	-0.1884	0.0478	-0.1509	-0.2428
SPAC24C9.04		Schizosaccharomyces specific protein			0	0.1957	NA	0.0787	NA	NA	0.0073	-0.3459	-0.061
SPAC24C9.05c	mug70	CBS and PB1 domain protein, conserved in fungi and plants, implicated in signalling Mug70			0	0.0428	-0.4361	0.1255	0.0747	-0.2219	-0.1094	-0.1941	-0.0757
SPAC24C9.06c	aco1	aconitate hydratase Aco1 (predicted)	ACO1	ACO2	0	0.4139	0.0279	-0.0513	0.3529	0.0858	0.2097	0.9971	0.4305
SPAC24C9.07c	bgs2	spore wall 1,3-beta-glucan synthase catalytic subunit Bgs2	GSC2,FKS1,FKS3		0	0.1215	0.2136	-0.0104	0.091	0.0985	0.0672	0.1119	-0.0218
SPAC24C9.08	cps1	vacuolar carboxypeptidase (predicted)	CPS1	PM20D1	0	0.7974	0.1049	-0.5107	0.2509	0.1817	0.1757	0.9642	0.4011
SPAC24C9.09		mitochondrial threonine-tRNA ligase (predicted)	MST1	TARS2	0	0.3005	NA	0.0452	NA	NA	0.1894	0.4194	0.1998
SPAC24C9.10c	mrp4	mitochondrial ribosomal protein subunit S2 (predicted)	MRP4	MRPS2	0	0.1906	0.0006	0.0956	0.1252	0.0268	0.123	0.1481	-0.0688
SPAC24C9.11	sgd1	ribosome small subunit biogenesis protein Sgd1 (predicted)	SGD1	NOM1	0	-0.6502	-0.139	0.1042	-0.5986	-0.5146	0.0275	-0.4725	-0.3414
SPAC24C9.12c	shm1	serine hydroxymethyltransferase Shm1 (predicted)	SHM2	SHMT1,SHMT2	0	0.0982	0.0218	0.0857	0.1961	0.0962	-0.0812	-0.0996	-0.3946
SPAC24C9.13c	mrp10	mitochondrial ribosomal protein subunit Mrp10 (predicted)	MRP10		0	0.1749	0.2529	0.0457	0.1466	0.1633	-0.2174	0.0545	-0.3491
SPAC24C9.14	otu1	ubiquitin-specific cysteine protease, OTU family, Otu1	OTU1	YOD1	0	0.6237	0.155	-0.0245	0.5591	0.1964	-0.1381	0.9079	0.0242
SPAC24C9.15c	spn5	meiotic septin Spn5			NA	NA	NA	NA	NA	NA	NA	NA	NA
SPAC24C9.16c	cox8	cytochrome c oxidase subunit VIII (predicted)	COX8	COX7C	0	-0.0624	-0.7763	0.085	-0.07	-0.1721	-0.0239	0.1735	-0.3527
SPAC24H6.01c	gup1	membrane bound O-acyltransferase, MBOAT Gup1 (predicted)	GUP1,GUP2	HHATL,HHAT	0	0.0701	-0.1303	-0.1469	0.0529	-0.098	-0.0044	0.2269	0.4164
SPAC24H6.02c	tim15	TIM23 translocase complex subunit Tim15 (predicted)	ZIM17	DNLZ	0	NA	NA	NA	NA	NA	0.0856	-0.2435	-0.1634
SPAC24H6.03	cul3	cullin 3	CUL3	CUL3	0	0.0586	0.0283	-0.0126	-0.121	-0.2278	-0.0648	0.2465	-0.0223
SPAC24H6.04	hxk1	hexokinase 1	HXK1,HXK2	GCK,HK1,HK2,HK3	0	0.4562	0.2241	-0.0191	0.4606	0.2429	-0.0609	0.1799	-0.0641
SPAC24H6.05	cdc25	M phase inducer tyrosine phosphatase Cdc25	MIH1	CDC25A,CDC25B,CDC25C	0	0.0296	-0.0407	-0.0306	-0.0012	0.0135	-0.1312	-0.2499	0.3071
SPAC24H6.06	sld3	DNA replication pre-initiation complex subunit Sld3	SLD3		0	-0.1143	NA	0.192	NA	NA	0.1645	0.3646	0.1492
SPAC24H6.07	rps901	40S ribosomal protein S9	RPS9B,RPS9A	RPS9	0	-0.264	0.0315	0.2171	-0.0676	0.0426	0.0786	-0.4705	-0.1917
SPAC24H6.08		Schizosaccharomyces specific protein			0	0.1661	-0.0371	0.0089	-0.0341	0.1071	-0.0878	0.1761	-0.1555
SPAC24H6.09	gef1	Cdc42 RhoGEF Gef1			0	-0.1316	0.0924	0.015	-0.1481	0.0493	0.0984	0.0882	0.2372
SPAC24H6.10c		phospho-2-dehydro-3-deoxyheptonate aldolase (predicted)	ARO4,ARO3		0	-0.2894	-0.0263	0.1175	-0.0852	-0.1059	0.1479	-0.0899	0.0968
SPAC24H6.11c		sulfate transmembrane transporter (predicted)	YGR125W		0	0.1804	-0.5504	-0.6568	-0.7752	-0.7329	-0.5781	-0.6308	-0.7401
SPAC24H6.12c	uba3	NEDD8 activating enzyme E1-type Uba3	UBA3	UBA3	0	-0.1583	-0.1553	0.0098	-0.1269	-0.1522	-0.0642	0.7801	-0.0668
SPAC24H6.13		calcium permeable stress-gated cation channel (predicted)	PHM7	TMEM63B,TMEM63C,TMEM63A	0	-0.0786	-0.1643	0.0518	-0.2549	-0.1785	0.146	0.8128	0.2508
SPAC25A8.01c	fft3	SMARCAD1 family ATP-dependent DNA helicase Fft3	FUN30	SMARCAD1	0	0.0468	0.0302	0.1421	0.0887	0.0647	0.0965	-0.1388	0.0447
SPAC25A8.02	atg14	autophagy associated protein Atg14	ATG14	ATG14	0	0.4745	0.3236	-0.1282	0.2907	0.2631	0.1448	0.9149	0.6547
SPAC25A8.03c		mitochondrial arginine methyltransferase, human NDUFAF7 ortholog (predicted)	YKL162C	NDUFAF7	0	-0.1759	-0.179	0.031	-0.0616	-0.0384	-0.0781	0.0213	-0.1151
SPAC25B8.01	dap1	cytochrome P450 regulator Dap1	DAP1	PGRMC2,PGRMC1	0	0.3776	-0.2585	0.0961	0.1976	-0.1036	-0.2562	-0.1488	-0.6799
SPAC25B8.02	sds3	Clr6 histone deacetylase complex subunit Sds3	SDS3	BRMS1,BRMS1L,SUDS3	0	0.7191	0.1806	-0.0224	0.302	NA	0.0681	0.5207	-0.1202
SPAC25B8.03	psd2	phosphatidylserine decarboxylase Psd2	PSD1	PISD	0	0.0288	-0.0698	0.0196	0.0391	-0.0402	0.0968	-0.4534	0.4413
SPAC25B8.04c	mss51	mitochondrial Cox1 translation regulator Mss51 (predicted)	MSS51		0	0.2078	-0.3823	0.1058	0.3291	-0.0058	0.0157	0.3332	-0.1247
SPAC25B8.05	deg1	tRNA-pseudouridine synthase Deg1 (predicted)	DEG1	PUS3	0	-0.2958	-0.0261	0.0383	-0.1603	-0.0945	0.0299	-0.3719	-0.0808
SPAC25B8.06c	dia4	mitochondrial serine-tRNA ligase (predicted)	DIA4	SARS2	0	0.2443	0.0243	-0.2271	-0.2526	NA	-0.0697	-0.201	-0.0785
SPAC25B8.07c	rcf1	cytochrome c oxidase assembly protein Rcf1	RCF1	HIGD1B,HIGD2B,HIGD1C,HIGD2A,HIGD1A	0	0.0297	-0.2919	-0.065	0.0193	-0.2951	-0.1411	-0.495	-0.3869
SPAC25B8.08		Golgi Ras-interacting protein with DIL domain, human RADIL and RASIP1 ortholog (predicted), implicated in vesicle-mediated transport	YPR089W	RADIL,RASIP1	0	0.4133	0.1072	-0.1379	0.2358	0.2631	0.1199	0.8459	0.2891
SPAC25B8.09		trans-aconitate 3-methyltransferase (predicted)	TMT1,CRG1		0	0.9097	0.4194	-0.1231	0.5269	0.2964	0.2077	0.7903	0.5132
SPAC25B8.10		trans-aconitate 3-methyltransferase (predicted)	TMT1,CRG1		0	0.5528	0.2352	-0.1352	0.4311	0.3283	0.1447	0.7127	0.7626
SPAC25B8.11		transcription factor (predicted)	DAL81		0	0.1252	-0.0109	-0.0454	-0.0435	0.0055	-0.0825	-0.0023	0.2176
SPAC25B8.12c		HAD superfamily hydrolase, unknown role			0	0.1411	0.2676	0.0654	0.1099	0.3422	-0.0533	0.5034	0.6983
SPAC25B8.13c	isp7	2-OG-Fe(II) oxygenase superfamily protein			0	0.8547	-0.5734	-1.568	-1.0976	-0.5297	-0.6675	-0.4337	-0.2299
SPAC25B8.14	mal2	CENP-O ortholog Mal2	MCM21	CENPO	0	-0.2246	-0.0012	-0.0518	-0.2263	0.076	0.0618	-0.4753	-0.0986
SPAC25B8.15c	tyw3	wybutosine biosynthesis protein Tyw3 (predicted)	TYW3	TYW3	NA	NA	NA	NA	NA	NA	NA	NA	NA
SPAC25B8.16	pop100	RNase P and RNase MRP subunit Pop100	POP1	POP1	0	-0.3412	0.1651	0.0364	NA	NA	-0.03	-0.251	-0.2115
SPAC25B8.17	ypf1	intramembrane aspartyl protease of the perinuclear ER membrane Ypf1 (predicted)	YPF1	HM13	0	-0.1982	-0.134	0.0505	-0.0693	-0.2148	-0.1403	-0.381	-0.3411
SPAC25B8.18		mitochondrial thioredoxin-related protein (predicted)	FMP46		0	-0.0771	-0.4218	-0.0939	-0.0735	0.0017	-0.3899	0.916	-0.0789
SPAC25B8.19c	loz1	transcription factor zf-C2H2 type			0	0.1464	0.0009	0.0335	0.0336	0.2287	0.0239	0.3969	0.4436
SPAC25G10.01		RNA-binding protein involved in histone acetylation		TRRAP	0	0.6912	0.1993	-0.2428	0.3741	0.2027	0.0991	0.5399	0.2774
SPAC25G10.02	cce1	mitochondrial cruciform-cutting endonuclease Cce1	CCE1		NA	NA	NA	NA	NA	NA	NA	NA	NA
SPAC25G10.03	zip1	transcription factor Zip1	MET28,MET4		0	-0.1634	-0.1554	-0.0716	-0.1179	-0.0735	0.0836	0.0407	0.1639
SPAC25G10.04c	rec10	meiotic recombination protein Rec10	RED1		NA	NA	NA	NA	NA	NA	NA	NA	NA
SPAC25G10.05c	his1	ATP phosphoribosyltransferase	HIS1		0	-0.3443	-0.1246	-0.0049	-0.2163	-0.1167	0.1049	-0.3356	-0.23
SPAC25G10.06	rps2801	40S ribosomal protein S28 (predicted)	RPS28B,RPS28A	RPS28	0	-0.6104	-0.0679	0.1482	-0.301	-0.0804	-0.3885	-0.646	-0.4476
SPAC25G10.07c	cut7	kinesin-5 family plus-end directed microtubule motor, bimC subfamily Cut7	KIP1,CIN8	KIF11	0	0.4673	NA	-0.0615	NA	NA	0.1988	0.1956	0.2044
SPAC25G10.08	tif302	translation initiation factor eIF3b (p84)	PRT1	EIF3B	0	-0.2838	-0.1099	0.0835	-0.0836	-0.2125	-0.1637	-0.2536	-0.224
SPAC25G10.09c	pan1	actin cortical patch component, with EF hand and WH2 motif Panl (predicted)	PAN1	ITSN1,ITSN2	0	0.1652	0.2019	0.0585	0.0826	0.3272	0.1054	0.0207	0.189
SPAC25H1.02	jmj1	histone demethylase Jmj1 (predicted)		JMJD4	0	0.1669	-0.2128	-0.0823	0.1047	-0.042	-0.121	1.911	-0.1154
SPAC25H1.03	atg101	autophagy associated HORMA domain protein Atg101		ATG101	0	0.2936	0.0719	-0.1333	0.208	0.1713	-0.1946	0.9168	-0.1321
SPAC25H1.04	mug105	K48-linkage specific deubiquitinase		ZUP1	0	-0.0035	0.1543	0.0503	-0.0181	0.1018	-0.0705	0.2723	-0.2731
SPAC25H1.05	meu29	calcium transport regulatory factor (predicted)		SARAF	0	0.0759	-0.2581	0.0227	0.0143	-0.2331	-0.1393	-1.1117	-0.026
SPAC25H1.06	pcf3	CAF assembly factor (CAF-1) complex subunit C, Pcf3	MSI1	RBBP4,RBBP7	0	0.0817	0.0957	0.0841	0.1224	0.0869	0.0283	0.0111	-0.0291
SPAC25H1.07	emc1	ER membrane protein complex subunit Emc1 (predicted)	EMC1	EMC1	0	-0.1996	-0.2158	0.078	-0.0623	-0.1929	0.0332	0.0029	-0.0799
SPAC25H1.08c	sqt1	ribosome assembly protein Sqt1 (predicted)	SQT1	AAMP	0	-0.1453	0.0617	0.1001	-0.1172	0.0153	-0.0264	0.1486	0.1394
SPAC25H1.10c	atp19	F1-FO ATP synthase subunit K (predicted)	ATP19	ATP5MD	0	-0.0034	-0.5173	-0.0176	-0.0019	-0.0506	-0.0298	0.0139	-0.5081
SPAC26A3.01	sxa1	aspartic protease Sxa1	MKC7,YPS7,YPS6,YPS1,YPS3		0	0.1839	0.1286	-0.0644	0.1469	0.1348	0.0463	0.5393	0.3017
SPAC26A3.02	myh1	adenine DNA glycosylase Myh1		MUTYH	0	-0.1986	0.0456	-0.0022	-0.3128	0.0017	0.0106	-0.3968	0.0777
SPAC26A3.03c	rmi1	RecQ mediated genome instability protein Rmi1 (predicted)	RMI1	RMI1	0	NA	NA	NA	NA	NA	-0.2126	-0.8888	-0.0224
SPAC26A3.04	rpl2002	60S ribosomal protein L20 (predicted)	RPL20A,RPL20B	RPL18A	0	-0.4056	-0.1439	0.1384	-0.1476	-0.1525	-0.1868	-0.6006	-0.2981
SPAC26A3.05	chc1	clathrin heavy chain Chc1 (predicted)	CHC1	CLTC,CLTCL1	0	0.4287	-0.0497	-0.0426	0.2188	0.0277	-0.0468	0.3415	0.2121
SPAC26A3.06	bud23	rRNA (guanine-N7-)-methyltransferase Bud23 (predicted)	BUD23	BUD23	0	-0.5789	-0.2635	0.2325	-0.0679	0.226	0.088	-0.4561	-0.3494
SPAC26A3.07c	rpl1101	60S ribosomal protein L11 (predicted)	RPL11B,RPL11A	RPL11	0	-0.4332	-0.0207	0.2157	-0.1498	-0.0651	-0.1225	-0.3666	-0.2114
SPAC26A3.08	smb1	Sm snRNP core protein Smb1	SMB1	SNRPB,SNRPN	0	-0.007	0.0216	0.0646	0.0168	-0.0379	-0.0179	-0.0801	-0.1121
SPAC26A3.09c	rga2	RhoGAP, GTPase activating protein Rga2	BEM3	CHN1,CHN2	0	-0.2559	0.078	-0.0846	-0.1833	0.0523	0.0604	-0.1978	-0.0336
SPAC26A3.10	cnt6	centaurin ADP ribosylation factor GTPase activating protein family (predicted)		ACAP1,ACAP2,ACAP3	0	-0.2474	0.0497	-0.0359	-0.1359	0.0319	0.096	-0.3961	0.1752
SPAC26A3.11		mitochondrial omega-amidase (predicted)	NIT3	NIT2	0	0.6483	-0.1515	-0.2047	0.1376	-0.0974	-0.0243	-0.041	-0.067
SPAC26A3.12c	dhp1	5'-3' exoribonuclease Dhp1	RAT1	XRN2	0	-0.3025	-0.003	0.1153	-0.1041	0.0148	0.1191	-0.0399	0.1073
SPAC26A3.14c		DUF1748 family protein	MCO8		0	0.2674	-0.029	0.037	0.162	-0.0484	0.0966	0.3182	-0.2119
SPAC26A3.15c	nsp1	nucleoporin Nsp1	NSP1	NUP62CL,NUP62	0	-0.0384	0.0017	0.1231	0.0402	-0.0832	-0.079	-0.1019	-0.0446
SPAC26A3.16	dsk2	UBA domain protein Dph1/Dsk2	DSK2	UBQLN4,UBQLN1,UBQLN2,UBQLN3	0	0.4848	0.1023	-0.0077	0.4026	0.1574	-0.0756	0.5871	0.2819
SPAC26A3.17c	rmt2	N-methyltransferase (predicted)	RMT2	GAMT	0	-0.4353	-0.1002	0.1855	-0.2709	-0.0693	0.117	-0.9075	-0.3188
SPAC26F1.01	sec74	Arf GEF Sec74 (predicted)	SYT1	DAPP1	0	0.0141	-0.1309	0.1003	0.0234	-0.0993	-0.0489	0.0623	-0.0212
SPAC26F1.02	pnn1	splicing factor, pinin ortholog Pnn1		PNN	NA	NA	NA	NA	NA	NA	NA	NA	NA
SPAC26F1.03	pda1	pyruvate dehydrogenase e1 component alpha subunit Pda1 (predicted)	PDA1	PDHA1,PDHA2	0	0.2088	-0.0604	-0.1832	0.1097	0.0002	0.1761	0.373	0.2136
SPAC26F1.04c	etr1	enoyl-[acyl-carrier protein] reductase (predicted)	ETR1	MECR	0	1.2602	0.6967	0.1654	1.1983	0.7928	0.0609	2.4633	1.0753
SPAC26F1.05	mug106	Schizosaccharomyces pombe specific protein Mug106			NA	NA	NA	NA	NA	NA	NA	NA	NA
SPAC26F1.06	gpm1	monomeric 2,3-bisphosphoglycerate (BPG)-dependent phosphoglycerate mutase (PGAM), Gpm1	GPM2,GPM1,GPM3	BPGM,PGAM4,PGAM1,PGAM2	0	0.7133	0.8236	0.413	0.7327	0.9607	0.1573	0.4243	0.411
SPAC26F1.07		glucose 1-dehydrogenase (NADP+) (predicted)	YPR1,GCY1		0	1.2984	0.8784	0.0222	1.1541	1.0343	0.1933	2.4565	1.0697
SPAC26F1.08c		malate transmembrane transporter (predicted)	BRE4		0	-0.033	-0.193	0.0612	0.1495	-0.0379	0.0774	0.0789	0.0424
SPAC26F1.09	gyp51	GTPase activating protein Gyp51 (predicted)	GYL1,GYP5	TBC1D1,RABGAP1,TBC1D4,RABGAP1L,EVI5L,EVI5	0	0.1791	0.1415	0.0909	0.0711	-0.0052	-0.0111	0.2135	0.1444
SPAC26F1.10c	pyp1	tyrosine phosphatase Pyp1	PTP3,PTP2	PTPN1,PTPN2	0	0.0018	0.2834	0.1357	0.0354	0.2689	-0.0493	0.6316	0.1305
SPAC26F1.12c	hgh1	Armadillo-type fold protein, human HGH1 ortholog, implicated in ribosome biogenesis	HGH1	HGH1	0	-0.6287	-0.1175	0.1913	-0.4868	-0.1764	-0.1311	-0.6029	-0.6709
SPAC26F1.13c	lrs1	cytoplasmic leucine-tRNA ligase Lrs1 (predicted)	CDC60	LARS1	0	-0.1628	-0.0548	0.0099	0.0113	-0.1005	0.0194	0.0138	0.1001
SPAC26F1.14c	aif1	mitochondrial inner membrane anchored oxidoreductase, apoptosis-inducing factor homolog Aif1 (predicted)	AIF1	AIFM3,AIFM1	0	1.6469	0.8086	-0.2842	1.1198	0.9481	0.5333	3.8547	1.9916
SPAC26H5.02c	mgs1	DNA replication ATPase Mgs1 (predicted)	MGS1	WRNIP1	0	0.5424	NA	-0.2009	NA	NA	0.1823	0.113	0.0888
SPAC26H5.03	pcf2	CAF assembly factor (CAF-1) complex subunit B, Pcf2	CAC2	CHAF1B	0	-0.3098	-0.1552	-0.0341	-0.2683	-0.2401	-0.0363	-0.2242	-0.2191
SPAC26H5.04	gid5	GID complex armadillo repeat subunit Gid5 (predicted)	VID28	ARMC8	0	0.4373	0.1709	0.106	0.3211	0.3699	0.0228	1.236	0.3133
SPAC26H5.05	mga2	IPT/TIG ankyrin repeat gene-specific transcription coactivator Mga2	MGA2,SPT23		0	0.0413	0.0623	0.0047	0.1329	0.0216	0.0677	0.1784	0.1817
SPAC26H5.06	pot1	shelterin complex subunit Pot1	CDC13	POT1	0	0.171	0.1019	0.008	0.2617	0.2305	0.2514	0.1651	0.2096
SPAC26H5.07c		seven transmembrane receptor protein (predicted)	YHL017W,PTM1	TMEM87A,TMEM87B	0	0.2937	0.0512	-0.1242	0.2065	0.0876	0.2949	0.4514	0.2234
SPAC26H5.08c	bgl2	glucan beta-glucosidase Bgl2 (predicted)	BGL2		0	0.0244	0.4851	0.1231	0.3525	0.4409	0.1111	1.0306	1.6041
SPAC26H5.09c		oxidoreductase involved in NADPH regeneration (predicted)	YMR315W	GFOD1,GFOD2	0	1.6058	0.8183	-0.1704	1.4004	1.0826	0.6231	2.5591	1.1509
SPAC26H5.10c	tif51	translation elongation and termination factor eIF5A (predicted)	HYP2,ANB1	EIF5A,EIF5A2	0	-0.0809	-0.0749	0.1827	-0.0234	-0.0158	0.0452	-0.0694	-0.0433
SPAC26H5.11	mug56	lipid binding spore wall assembly protein Mug56 (predicted)	SPO71		0	-0.6053	-0.5087	0.0272	-0.4954	-0.4445	0.0204	-0.5419	-0.0994
SPAC26H5.12	rpo41	mitochondrial RNA polymerase Rpo41	RPO41	POLRMT	0	-0.2837	-0.1962	0.0284	-0.0584	-0.1394	-0.0393	-0.0574	-0.0574
SPAC26H5.13c	kei1	inositol phoshorylceramide synthase regulatory subunit Kei1 (predicted)	KEI1		0	-0.113	-0.1162	0.0486	-0.0928	-0.106	-0.0444	-0.4338	-0.1352
SPAC27D7.02c	grp1	Golgi GRIP domain protein Grp1 (predicted)	IMH1		0	0.2139	0.3438	-0.1399	0.0341	0.3122	0.123	0.2909	0.1947
SPAC27D7.03c	mei2	RNA-binding protein involved in meiosis Mei2			0	0.5307	-0.3024	0.4603	0.6409	-0.058	-1.5087	-3.0682	-2.6256
SPAC27D7.04	omt2	4-alpha-hydroxytetrahydrobiopterin dehydratase (predicted)	MCO14	PCBD2,PCBD1	0	NA	NA	NA	NA	NA	0.0415	-0.129	-0.3094
SPAC27D7.05c	apc14	anaphase-promoting complex subunit Apc14			NA	NA	NA	NA	NA	NA	NA	NA	NA
SPAC27D7.06	etf1	electron transfer flavoprotein alpha subunit EtfA (predicted)	AIM45	ETFA	0	-0.0561	-0.0715	-0.0181	-0.0741	-0.146	-0.0537	-0.1417	-0.1277
SPAC27D7.07c	smd1	Sm snRNP core protein Smd1	SMD1	SNRPD1	0	-0.1523	-0.123	0.0346	-0.1096	-0.0931	-0.1461	-0.2474	-0.2567
SPAC27D7.08c	mtl16	23S rRNA/U6 snRNA (adenine-N(6))-methyltransferase Mtl16		METTL16	0	0.1444	NA	-0.081	NA	NA	0.0897	0.5598	0.4357
SPAC27D7.09c		But2 family protein, similar to cell surface molecules			0	1.5168	2.2118	0.4935	1.8386	2.4066	0.8128	3.548	3.1486
SPAC27D7.11c		But2 family protein, similar to cell surface molecules			0	1.4258	2.3189	0.7864	2.1061	2.5691	1.0276	4.1124	3.5092
SPAC27D7.12c	but1	thioredoxin family protein But1			0	NA	NA	-0.0376	NA	NA	-0.1148	-1.2456	-0.9419
SPAC27D7.13c	ssm4	dynactin microtubule-binding subunit, p150-Glued Ssm4	NIP100	DCTN1,DCTN2,DCTN3	NA	NA	NA	NA	NA	NA	NA	NA	NA
SPAC27D7.14c	tpr1	RNA polymerase II associated Paf1 complex subunit Tpr1	CTR9	CTR9	0	-0.0302	-0.1122	-0.0229	0.1335	-0.0801	-0.0388	0.3766	0.1094
SPAC27E2.01		alpha-amylase homolog (predicted)			0	0.253	-0.2327	-0.0681	-0.018	-0.0743	0.0807	0.1505	0.2089
SPAC27E2.02	yih1	IMPACT homolog, cytoplasmic translational regulator Yih1 (predicted)	YIH1,YDL177C	IMPACT	0	-0.3232	-0.2023	-0.0054	-0.1561	-0.188	-0.0018	-0.4297	-0.2564
SPAC27E2.03c		Obg-like ATPase, human OLA1 ortholog (predicted)	OLA1	OLA1	0	-0.2875	-0.05	0.1531	0.0161	-0.1154	-0.1471	-0.082	-0.3427
SPAC27E2.05	cdc1	DNA polymerase delta small subunit Cdc1	POL31	POLD2	0	-0.3687	-1.0657	0.2524	0.0038	-0.3055	-0.0919	-0.179	-0.1784
SPAC27E2.06c	msm1	mitochondrial methionine-tRNA ligase Msm1 (predicted)	MSM1	MARS2	0	0.355	0.1767	-0.0438	0.1167	NA	0.0618	1.0232	0.2914
SPAC27E2.07	pvg2	Golgi 4,6-pyruvylated galactose (PvGal) residue biosynthesis protein Pvg2			0	0.0741	0.1983	-0.0055	0.0339	0.1759	0.0604	0.057	-0.0039
SPAC27E2.09	mak2	histidine kinase Mak2			0	-0.0281	0.1235	-0.0497	-0.0698	0.141	-0.008	0.1366	0.1778
SPAC27E2.10c	rfc3	DNA replication factor C complex subunit Rfc3	RFC3	RFC5	0	-0.0178	0.1865	-0.0599	-0.1793	-0.0056	-0.0009	-0.2066	-0.112
SPAC27E2.11c		Schizosaccharomyces specific protein			0	-0.4122	-0.5354	-1.0423	-0.743	-0.5039	-0.4021	-0.8659	-0.4465
SPAC27E2.14		Schizosaccharomyces pombe specific protein			0	NA	NA	NA	NA	NA	-0.0888	-0.6466	-0.4453
SPAC27F1.02c	cdc8	tropomyosin	TPM2,TPM1	TPM3,TPM4	0	0.2481	0.1417	0.0479	0.2745	0.1059	-0.1029	0.2259	-0.0187
SPAC27F1.03c	uch1	ubiquitin C-terminal hydrolase Uch1	YUH1	UCHL3	0	0.5197	NA	0.0695	NA	NA	-0.0049	0.163	0.1235
SPAC27F1.04c	nuf2	NMS complex subunit Nuf2	NUF2	NUF2	NA	NA	NA	NA	NA	NA	NA	NA	NA
SPAC27F1.05c		aminotransferase class-III, unknown specificty			0	0.7528	-0.0014	-0.1558	0.333	0.0454	-0.2542	0.0022	-0.1349
SPAC27F1.06c	ani2	CENP-A amino terminus domain (NTD) isomerase Ani2	FPR4,FPR3		0	-1.2061	-0.623	0.3422	-0.7614	-0.4137	0.0106	-0.8734	-0.918
SPAC27F1.07	ost1	dolichyl-diphospho-oligosaccharide-protein glycosyltransferase Ost1 (predicted)	OST1	RPN1	0	0.0963	-0.1565	-0.0207	0.154	-0.0539	-0.0822	-0.0013	-0.0692
SPAC27F1.08	pdt1	plasma membrane Nramp family manganese ion transmembrane transporter	SMF2,SMF3,SMF1	SLC11A1,SLC11A2	0	0.3121	0.2303	0.0752	0.1854	0.2352	0.009	0.5249	0.2793
SPAC27F1.09c	prp10	U2 snRNP-associated protein Sap155	HSH155	SF3B1	0	0.0387	0.051	0.0374	0.0487	0.0444	-0.0138	0.0345	-0.0221
SPAC29A4.02c		translation elongation factor EF-1 gamma subunit	YGR201C,TEF4,CAM1	EEF1E1,EEF1G	0	-0.3665	-0.3306	0.1544	-0.1315	-0.3553	0.0898	-0.4974	-0.434
SPAC29A4.03c	mrps9	mitochondrial ribosomal protein subunit Mrps9 (predicted)	MRPS9	MRPS9	0	0.1426	0.2932	0.0034	0.2356	0.0933	-0.0298	0.0924	0.0546
SPAC29A4.04c	cbf5	pseudouridine synthase Cbf5 (predicted)	CBF5	DKC1	0	-0.453	-0.1315	0.0931	-0.2234	-0.1463	-0.0996	-0.306	0.0717
SPAC29A4.05	cam2	myosin I light chain Cam2		CALM1,CALM2,CALM3,CALML3,CALML5,CALML4	0	0.327	-0.0717	-0.007	0.3156	0.0213	-0.0475	0.0819	-0.1743
SPAC29A4.06c		splicing protein, human NSRP1 ortholog		NSRP1	NA	NA	NA	NA	NA	NA	NA	NA	NA
SPAC29A4.07	srb6	mediator complex subunit Med22	SRB6	MED22	0	NA	NA	0.1295	NA	NA	-0.1049	-0.1757	-0.0851
SPAC29A4.08c	prp19	Prp19 complex subunit, ubiquitin-protein ligase E4 Prp19	PRP19	PRPF19	0	-0.1244	-0.0629	0.0472	0.0531	-0.033	-0.0234	-0.0689	-0.1727
SPAC29A4.09		rRNA exonuclease Rrp17 (predicted)	RRP17	NOL12	0	-0.1278	0.1246	-0.016	-0.1745	NA	-0.0516	0.3241	-0.0159
SPAC29A4.10	rrn5	RNA polymerase I upstream activation factor complex subunit Rrn5	RRN5		0	-0.2104	-0.0952	-0.101	-0.1955	-0.1432	-0.0088	-0.2033	-0.0642
SPAC29A4.11	rga3	RhoGAP, GTPase activating protein Rga3	RGA2,RGA1	CHN1,CHN2	0	0.217	0.3786	-0.068	0.1471	0.1394	-0.1103	0.4044	0.1588
SPAC29A4.12c	mug108	Schizosaccharomyces specific protein Mug108			NA	NA	NA	NA	NA	NA	NA	NA	NA
SPAC29A4.13	ure6	urease accessory protein UreF			0	-0.2494	-0.213	-0.1145	-0.1815	-0.0701	0.0901	-0.4293	-0.1195
SPAC29A4.14c	pex3	peroxin-3 peroxisome import protein Pex3 (predicted)	PEX3	PEX3	0	-0.1156	-0.1519	-0.1012	-0.078	-0.095	-0.0534	-0.3429	-0.1624
SPAC29A4.15	srs1	cytoplasmic serine-tRNA ligase Srs1 (predicted)	SES1	SARS1	0	-0.2773	-0.1862	0.1022	-0.1556	-0.1907	-0.1168	-0.4359	-0.357
SPAC29A4.16	hal4	serine/threonine protein kinase Hal4	SAT4		0	-0.3113	-0.1571	0.0202	-0.1516	-0.1981	-0.0532	-0.4529	-0.2696
SPAC29A4.17c		mitochondrial FUN14 family protein involved in mitophagy	FUN14	FUNDC2,FUNDC1	0	1.09	-0.0418	-0.3166	1.1066	0.9015	0.239	1.6222	0.5535
SPAC29A4.18	prw1	Clr6 histone deacetylase complex subunit Prw1	HAT2	RBBP4,RBBP7	0	-0.049	-0.0233	-0.0914	-0.0115	-0.0231	0.0811	-0.1815	0.0331
SPAC29A4.19c	cta5	Ca2+/Mn2+ transporting P-type ATPase P5 type Cta5	YPK9	ATP13A3,ATP13A2,ATP13A5	0	NA	NA	0.0183	NA	NA	-0.3203	-0.4258	-0.1684
SPAC29A4.20	elp3	elongator complex subunit Elp3	ELP3	ELP3	0	-0.4927	-0.0576	0.0511	-0.3005	-0.2933	-0.0464	-0.536	-0.271
SPAC29B12.01	ino80	SNF2 family ATP-dependent 3' to 5' DNA helicase Ino80	INO80	INO80	0	0.1079	0.292	0.0499	0.18	0.1938	0.0274	0.1572	0.1674
SPAC29B12.02c	set2	histone lysine H3-K36 methyltransferase Set2	SET2	SETD2	0	-0.226	NA	0.131	NA	0.2789	-0.0267	-0.1328	-0.0254
SPAC29B12.03	spd1	ribonucleotide reductase (RNR) inhibitor	DIF1		0	0.1241	0.5154	0.0498	0.084	0.4874	0.303	0.5377	-0.2665
SPAC29B12.04	snz1	pyridoxal 5'-phosphate synthase (glutamine hydrolysing)	SNZ3,SNZ1,SNZ2		0	1.3922	1.1265	-0.0373	1.285	1.1254	0.915	1.273	1.3419
SPAC29B12.05c	mtq1	mitochondrial N(5)-glutamine methyltransferase (predicted)	MTQ1	HEMK1	NA	NA	NA	NA	NA	NA	NA	NA	NA
SPAC29B12.06c	rcd1	CCR4-Not complex RNA-binding protein subunit Rcd1	CAF40	CNOT9	0	-0.1447	-0.0665	-0.0784	-0.1444	-0.0944	-0.0501	-0.3373	-0.1169
SPAC29B12.07	sec16	multidomain vesicle coat component Sec16 (predicted)	SEC16	SEC16A,SEC16B	0	0.0172	-0.0546	0.0533	0.1222	-0.0011	-0.054	0.0156	0.0299
SPAC29B12.08	clr5	Clr5 protein			0	0.3715	0.526	-0.0357	0.1597	0.5234	0.3956	0.2853	0.6612
SPAC29B12.10c	pgt1	plasma membrane glutathione transmembrane transporter Pgt1	OPT1,OPT2		0	-0.43	-0.1577	-0.3065	-0.8613	-0.1888	-0.3695	-0.7863	-0.5796
SPAC29B12.11c		human WW domain binding protein-2 ortholog		WBP2,WBP2NL	0	0.3863	0.126	-0.1184	0.3376	0.1946	-0.028	1.0108	0.4761
SPAC29B12.12	hot13	helper of TIM Hot13 (predicted)	HOT13	RCHY1	0	NA	NA	NA	NA	NA	0.0267	-0.4026	-0.2128
SPAC29B12.13		S-(hydroxymethyl)glutathione synthase activity (predicted)			NA	NA	NA	NA	NA	NA	NA	NA	NA
SPAC29B12.14c		plasma membrane purine transmembrane transporter (predicted)	FUI1,FUR4,DAL4		0	0.2791	0.0703	-0.2907	-0.1149	0.0164	-0.028	0.2255	-0.0127
SPAC29E6.01	pof11	F-box/WD repeat protein Pof11		BTRC,FBXW11	0	0.0553	0.1445	-0.0456	0.1	0.0692	0.0079	0.4469	0.1543
SPAC29E6.02	prp3	U4/U6 x U5 tri-snRNP complex subunit Prp3	PRP3	PRPF3	0	-0.1199	0.1052	-0.1087	-0.0209	0.0204	-0.1587	-0.4438	-0.1742
SPAC29E6.03c	uso1	ER to Golgi tether Uso1 (predicted)	USO1	USO1	0	-0.2593	-0.3436	0.1281	-0.1783	NA	-0.0501	-0.1503	0.0467
SPAC29E6.04	nnf1	NMS complex subunit Nnf1	NNF1	PMF1	0	NA	NA	0.2463	NA	NA	0.1306	-0.0914	0.2051
SPAC29E6.05c	mxr1	peptide-methionine (S)-S-oxide reductase MsrA	MXR1	MSRA	0	0.4983	0.4511	-0.101	0.3329	0.6363	0.1461	0.8149	0.5276
SPAC29E6.06c		cytoplasmic cysteine-tRNA ligase Crs1 (predicted)	CRS1	CARS1	0	-0.494	-0.2163	0.1647	-0.195	-0.2012	-0.1986	-0.7426	-0.5532
SPAC29E6.07		Schizosaccharomyces pombe specific protein, expressed during meiotic cell cycle			0	NA	NA	0.0259	NA	NA	0.2205	0.4134	0.1221
SPAC29E6.08	tbp1	TATA-binding protein (TBP)	SPT15	TBP,TBPL2	0	0.2063	0.2486	-0.0736	0.0706	0.2614	0.0679	0.334	0.6703
SPAC29E6.09		Schizosaccharomyces specific protein			0	0.3779	0.0179	-0.0981	0.3459	0.407	0.1582	0.9424	0.4825
SPAC29E6.10c	nst1	conserved fungal NST1 family protein	NST1		0	-0.1729	0.1454	-0.1331	-0.287	-0.0133	0.0007	-0.2356	-0.0747
SPAC2C4.03c	smd2	Sm snRNP core protein Smd2	SMD2	SNRPD2	0	-0.2012	-0.5609	-0.0709	-0.159	-0.0915	-0.1224	-0.2149	-0.234
SPAC2C4.04c	aim29	DUF2340, human C2orf76 ortholog, implicated in mitochondrial organisation	AIM29	C2orf76	0	0.3048	0.2364	0.0643	0.3098	0.2876	0.0179	0.1843	0.3303
SPAC2C4.05	cor1	cornichon family protein (predicted)	ERV15,ERV14	CNIH1,CNIH4,CNIH3,CNIH2	0	0.2913	0.0439	-0.0743	0.126	0.0158	0.0652	0.2004	-0.1122
SPAC2C4.06c	rcm1	rRNA (cytosine-5-)-methyltransferase Rcm1 (predicted)	RCM1	NSUN5	0	-0.3127	-0.1326	0.0145	-0.0928	NA	0.2306	-0.4312	-0.032
SPAC2C4.07c	dis32	3'-5'-exoribonuclease activity Dis3L2		DIS3L2	0	0.4988	0.2632	-0.1232	0.2284	0.1653	0.0317	1.0619	0.3307
SPAC2C4.08		conserved fungal protein	GFD2,YDR514C		0	0.4328	NA	-0.1248	NA	NA	0.189	0.163	0.0951
SPAC2C4.09		mitochondrial calcium uniporter regulator (predicted)	FMP32	MCUR1,CCDC90B	0	0.2068	-0.0703	-0.03	0.2151	0.2572	0.0309	0.487	0.0197
SPAC2C4.10c	csc4	SIP/FAR complex subunit, Csc4			0	0.7947	NA	0.271	NA	NA	0.2146	0.4487	0.3688
SPAC2C4.11c	pno1	KH domain RNA-binding protein Pno1 (predicted)	PNO1	PNO1	0	-1.0242	-0.1292	0.1162	-0.7567	-0.1405	-0.0009	-0.9418	-0.4876
SPAC2C4.12c	tpt1	tRNA 2'-phosphotransferase Tpt1/ CIA machinery involved in ribosome biogenesis protein Yae1 fusion protein (predicted)	YAE1,TPT1	TRPT1	0	0.3783	NA	0.1775	NA	NA	0.3059	-0.1891	0.0598
SPAC2C4.13	vma16	V-type ATPase V0 subunit c''(predicted)	VMA16	ATP6V0B	0	0.0799	-0.0291	-0.0679	0.0983	0.0915	-0.029	-0.1646	0.0026
SPAC2C4.14c	ppk11	PAK-related GC kinase Ppk11	SPS1	STK24,STK25,STK26	0	-0.09	-0.0296	-0.0536	-0.0866	-0.0295	0.0149	-0.2473	-0.0166
SPAC2C4.15c	ubx2	UBX domain protein Ubx2	UBX5	UBXN7	0	0.3288	0.1403	-0.1029	-0.0219	-0.0747	0.0288	0.6625	0.2386
SPAC2C4.16c	rps801	40S ribosomal protein S8 (predicted)	RPS8A,RPS8B	RPS8	0	-0.3025	-0.1005	0.0803	-0.1277	-0.0637	-0.0664	-0.4325	-0.3056
SPAC2C4.17c	msy2	MS ion channel protein 2 (predicted)			0	0.2397	0.3523	-0.0397	0.181	0.2864	0.0988	1.4241	0.5878
SPAC2E12.02	hsf1	transcription factor Hsf1	HSF1,SKN7,SFL1	HSF1,HSF2	0	0.1877	0.1393	-0.0312	0.1754	0.1731	0.0362	0.597	0.1459
SPAC2E12.03c		plasma membrane basic amino acid transmembrane transporter (predicted)	RTC2,ILT1,YPQ2,YPQ1	SLC66A1	0	0.6002	0.6816	-0.4162	0.0048	0.5438	0.7102	0.8026	0.9771
SPAC2E1P3.01		dehydrogenase (predicted)	YCR102C,YLR460C,YNL134C		0	0.9949	0.3747	-0.1312	0.7499	0.4502	-0.0002	1.7939	0.9657
SPAC2E1P3.02c	amt3	plasma membrane ammonium transmembrane transporter Amt3	MEP1,MEP3	RHAG,RHCE,RHD,RHBG,RHCG	0	-0.0626	NA	0.2939	NA	NA	0.5601	0.4308	0.5958
SPAC2E1P3.03c	Tf2-3	retrotransposable element/transposon Tf2-type			0	-0.0433	0.3391	-0.1717	-0.0838	-0.0852	0.7204	0.1361	0.3103
SPAC2E1P3.04	cao1	copper amine oxidase Cao1		AOC2,AOC3,AOC1	0	1.0569	-0.0566	-0.2934	0.1611	-0.0721	-0.0616	0.0554	0.1018
SPAC2E1P3.05c		fungal cellulose binding domain protein			0	0.2475	-0.3335	-0.5742	-0.2679	-0.2651	0.1309	-0.2571	-0.6638
SPAC2E1P5.01c	mns1	mannosyl-oligosaccharide 1,2-alpha-mannosidase	MNS1	MAN1B1	0	-0.4864	-0.2479	-0.1657	-0.4863	-0.2003	0.2394	-0.4801	0.0007
SPAC2E1P5.02c	mug109	Rab GTPase binding protein upregulated in meiosis II (predicted)			0	0.1952	0.0409	-0.1337	-0.0474	-0.1031	0.0127	-0.2753	-0.2492
SPAC2E1P5.03	erj5	endoplasmic reticulum DNAJ domain protein Erj5 (predicted)	ERJ5	DNAJC1	0	0.1316	-0.1971	0.041	0.0392	-0.2466	-0.0831	-0.7056	-0.7307
SPAC2E1P5.04c	cwg2	geranylgeranyltransferase I beta subunit Cwg2	CDC43	PGGT1B	0	0.2253	0.0345	-0.0154	0.2433	0.0114	0.0444	-0.0142	-0.1549
SPAC2E1P5.05	rrp9	U3 snoRNP-associated protein Rrp9 (predicted)	RRP9	RRP9	0	-0.7469	-0.1597	0.0842	-0.5959	-0.1715	0.036	-0.7191	-0.4662
SPAC2F3.01	imt1	mannosyltransferase Imt1	CSH1,SUR1		0	-0.1968	-0.1078	0.0154	-0.0911	-0.2191	-0.0712	0.015	-0.3184
SPAC2F3.02		ER protein translocation subcomplex subunit (predicted)	SEC72		0	-0.0284	0.0492	0.0638	-0.0519	-0.0601	-0.0427	-0.371	-0.1211
SPAC2F3.03c	rpa49	DNA-directed RNA polymerase I complex subunit Rpa49 (predicted)	RPA49	POLR1E	0	-0.8147	-0.1717	0.1362	-0.5325	-0.3192	-0.0919	-0.838	-0.511
SPAC2F3.04c	rim1	mitochondrial single-stranded DNA binding protein Rim1	RIM1	SSBP1	0	0.0214	0.0089	-0.2677	-0.22	-0.0294	-0.075	-0.1458	-0.176
SPAC2F3.05c		xylose and arabinose reductase (predicted)	YJR096W		0	1.3673	0.273	-0.1401	0.6888	0.3024	-0.2997	2.4193	1.1122
SPAC2F3.06c	kap104	karyopherin/importin beta family nuclear import signal receptor Kap104	KAP104	TNPO2,TNPO1	0	-0.1862	0.0688	-0.0799	-0.0112	0.0023	-0.2499	-0.3105	-0.212
SPAC2F3.08	sut1	plasma membrane sucrose/maltose:proton symporter Sut1		SLC45A2,SLC45A3	0	1.0331	0.6008	-0.0445	0.9827	0.5874	0.31	2.2613	1.1222
SPAC2F3.09	hem1	5-aminolevulinate synthase Hem1	HEM1	ALAS1,ALAS2	0	-0.5816	0.2129	0.1539	-0.3282	0.1706	0.3327	-0.8219	0.1707
SPAC2F3.10	vps54	GARP complex subunit Vps54 (predicted)	VPS54	VPS54	0	0.2233	0.1334	-0.057	0.1647	0.1721	0.0052	0.1094	-0.081
SPAC2F3.11	ppx1	exopolyphosphatase, prune Ppx1 (predicted)	PPX1	PRUNE1,PRUNE2	0	0.035	0.1971	-0.0057	-0.0818	-0.0964	0.1205	0.1364	0.1297
SPAC2F3.12c	plp1	thioredoxin fold protein Plp1 (predicted)	PLP1	TXNDC9	0	-0.4766	-0.0432	0.0932	-0.4532	-0.347	-0.0513	-0.5908	-0.3839
SPAC2F3.13c	qtr2	queuine tRNA-ribosyltransferase Qtrtd1/Qtr2		QTRT2	0	-0.5211	0.0047	-0.1055	-0.6626	-0.6656	-0.2464	-0.835	-0.5226
SPAC2F3.14c	saf2	splicing associated factor Saf2			0	0.2509	NA	0.0581	NA	NA	0.2049	0.2531	0.3066
SPAC2F3.15	lsk1	P-TEFb-associated cyclin-dependent protein kinase Lsk1	CTK1	CDK13,CDK12	0	-0.0592	0.0743	0.0315	-0.0542	-0.1318	0.0618	-0.2695	-0.27
SPAC2F3.16		ubiquitin-protein ligase E3, implicated in DNA repair (predicted)		RCHY1	0	0.1437	0.1595	-0.1125	0.1266	0.1362	0.2202	0.3022	0.3051
SPAC2F3.17c	lsm6	Lsm2-8 complex subunit Lsm6	LSM6	LSM6	0	0.3342	0.0211	0.0044	0.1281	0.2786	0.1684	0.348	0.0749
SPAC2F3.18c		small endoribonuclease with 2 transmembrane domains (predicted)	YPR170W-B	RNASEK	0	0.1401	0.0636	-0.0199	0.0038	0.0537	-0.0832	-0.0126	-0.17
SPAC2F7.02c	psr1	CTD small phosphatase Psr1 (predicted)	PSR1,PSR2	CTDSPL,CTDSP2,CTDSP1	0	-0.1485	-0.0174	-0.0624	-0.0328	-0.0669	0.1132	0.0446	-0.0601
SPAC2F7.03c	pom1	DYRK family cell polarity protein kinase Pom1	YAK1	DYRK2,DYRK3,DYRK4	0	-0.1777	-0.1173	-0.0419	-0.139	-0.1401	-0.0721	-0.5716	-0.2933
SPAC2F7.04	med1	mediator complex subunit Med1	MED1	MED1	0	-0.0195	-0.1507	0.1218	0.0532	-0.2579	-0.0454	-0.4167	-0.238
SPAC2F7.05c	tif5	translation initiation factor eIF5, Tif5(predicted)	TIF5	EIF5	0	-0.9574	-0.1732	0.0809	-0.4237	-0.0807	-0.3223	-1.1751	-0.3933
SPAC2F7.07c	cph2	Clr6 histone deacetylase associated PHD-finger protein Cph2	RCO1	PHF12	0	-0.1861	-0.0934	-0.0375	-0.0863	-0.0682	0.0936	-0.1214	-0.0451
SPAC2F7.08c	snf5	SWI/SNF complex subunit Snf5	SNF5	SMARCB1	0	-0.074	0.1487	-0.1179	-0.1825	-0.1038	-0.0714	-0.1836	-0.086
SPAC2F7.09c	gep3	mitochondrial GTPase related protein Gep3 (predicted)	GEP3	NOA1	0	0.0238	0.1301	0.01	-0.2294	0.1131	0.0774	0.0462	0.0569
SPAC2F7.10	akr1	palmitoyltransferase Akr1 (predicted)	AKR1,AKR2	ZDHHC17,ZDHHC13	0	-0.2972	-0.1248	-0.0607	-0.1172	-0.0602	0.0853	-0.1522	-0.0078
SPAC2F7.11	nrd1	RNA-binding protein Nrd1	MRN1		0	-0.5544	-0.1065	0.0227	-0.4285	-0.2182	-0.0183	-1.0261	-0.1337
SPAC2F7.13c	wrs1	cytoplasmic tryptophan-tRNA ligase Wrs1 (predicted)	WRS1	WARS1	0	-0.2094	-0.0853	0.3267	0.1381	0.0361	0.0837	-0.048	-0.0113
SPAC2F7.14c	rrp4	exosome subunit Rrp4	RRP4	EXOSC2	0	-0.1156	-0.1169	0.1059	-0.3216	-0.2124	0.0489	-0.5052	-0.2707
SPAC2F7.15	rsm24	mitochondrial ribosomal protein subunit S24 (predicted)	RSM24	MRPS35	0	-0.1826	-0.0469	0.141	-0.0136	-0.1467	0.0266	-0.2607	-0.1837
SPAC2F7.16c	pld1	phospholipase D, Pld1	SPO14	PLD1,PLD2	0	-0.1313	0.1468	0.1135	-0.0853	0.0959	0.0638	0.2203	0.27
SPAC2F7.17	mrf1	mitochondrial translation release factor (predicted)	MRF1	MTRF1L,MTRF1	NA	NA	NA	NA	NA	NA	NA	NA	NA
SPAC2G11.02	urb2	ribosome biogenesis protein Urb2 (predicted)	URB2	URB2	0	-0.7288	-0.1246	0.0152	-0.4263	-0.1428	-0.1307	-0.6209	-0.4797
SPAC2G11.03c	vps45	vacuolar sorting protein Vps45	VPS45	VPS45	0	0.07	0.2981	-0.0373	0.1707	0.0692	-0.0918	0.0694	-0.0468
SPAC2G11.04		RNA-binding protein, G-patch type, splicing factor 45 ortholog (predicted)		RBM17	0	-0.085	NA	NA	NA	NA	-0.0776	0.0917	-0.035
SPAC2G11.05c	rim20	BRO1 domain protein Rim20	RIM20	PDCD6IP	NA	NA	NA	NA	NA	NA	NA	NA	NA
SPAC2G11.06	vps4	AAA family ATPase Vps4	VPS4	VPS4B,VPS4A	0	0.2738	0.1092	-0.0258	0.1906	0.0166	-0.0407	0.1476	-0.019
SPAC2G11.07c	ptc3	MAP kinase threonine phosphatase, protein phosphatase 2c homolog Ptc3	PTC3,PTC2	PPM1G	0	0.3986	0.0168	0.0228	0.3457	0.0865	-0.0543	0.5486	0.314
SPAC2G11.08c	smn1	SMN family protein Smn1		SMN1	NA	NA	NA	NA	NA	NA	NA	NA	NA
SPAC2G11.09		calcium ion transmembrane transporter (predicted)	CSC1	TMEM63B,TMEM63C,TMEM63A	0	0.1361	0.1131	-0.059	0.021	0.1434	0.2016	0.609	0.5592
SPAC2G11.10c	uba42	thiosulfate sulfurtransferase, URM1 activating enzyme E1-type Uba42 (predicted)	UBA4	MOCS3	0	0.1832	0.1678	-0.0989	0.0696	-0.0327	0.0039	0.2623	0.142
SPAC2G11.11c	prh1	ATP-dependent RNA helicase Prh1 (predicted)	DHR2	DHX35	0	-0.9074	-0.1993	0.1238	-0.6542	-0.2882	-0.1354	-0.841	-0.3196
SPAC2G11.12	rqh1	RecQ type DNA helicase Rqh1	SGS1	BLM,WRN	0	-0.2506	0.2615	-0.0993	-0.6308	-0.0763	0.0917	-0.1457	0.0685
SPAC2G11.13	atg22	vacuolar amino acid transmembrane transporter Atg22	ATG22	SLC16A1,SLC16A2,SLC16A3,SLC16A4,SLC16A5,SLC16A6,SLC16A7,SLC16A8,SLC16A10,SLC16A11,SLC16A12,SLC16A9,SLC16A14,SLC16A13	0	0.3429	0.0315	-0.0986	0.216	0.0236	-0.0283	0.9758	0.3351
SPAC2G11.14	taf1	transcription factor TFIID complex subunit Taf111	TAF1	TAF1,TAF1L	0	-0.168	-0.0301	-0.0108	-0.0237	NA	0.0742	0.1096	0.1022
SPAC2G11.15c	tgs1	rRNA methyltransferase Tgs1	TGS1	TGS1	0	0.0486	0.2085	0.0581	0.0509	0.1865	0.1516	0.2341	0.0333
SPAC2H10.01		transcription factor, zf-fungal binuclear cluster type (predicted)			0	-0.7267	-0.5901	-0.3238	-0.3185	-0.3006	-0.6466	-0.7574	-1.0253
SPAC2H10.02c	nas2	26S proteasome regulatory particle assembly protein Nas2 (predicted)	NAS2	PSMD9	0	0.2447	NA	0.0956	NA	NA	-0.1209	0.4658	0.0488
SPAC30.01c	sec72	Arf GEF Sec72	SEC7	ARFGEF1,ARFGEF2	0	-0.0381	0.0352	0.0578	0.101	0.1385	0.094	-0.0736	0.1269
SPAC30.02c	kti12	elongator complex associated protein Kti12 (predicted)	KTI12	KTI12	0	-0.4057	-0.0768	0.0079	-0.3623	0.0772	0.1374	-0.4059	-0.1115
SPAC30.03c	tsn1	translin		TSN	0	0.0924	0.2631	-0.0065	-0.1675	-0.025	0.0202	-0.1767	-0.1236
SPAC30.04c	abc4	vacuolar phytochelatin and glutathione S-conjugate ABC family transmembrane transporter Abc4	YCF1,YOR1,VMR1,BPT1,YBT1	ABCC1,ABCC2,ABCC3,ABCC6	0	0.3064	-0.1719	-0.0977	-0.0962	-0.123	0.0746	0.5094	-0.0274
SPAC30C2.02	mmd1	deoxyhypusine hydroxylase	LIA1	DOHH	0	-1.1226	-0.3544	0.0962	-0.8288	-0.4442	-0.1535	-1.2246	-1.0094
SPAC30C2.03		Schizosaccharomyces specific protein			0	-0.6302	0.4208	-0.2275	-0.3937	-0.1673	-0.7616	-0.9511	-0.8824
SPAC30C2.04	asc1	cofactor for cytoplasmic methionyl-and glutamyl-tRNA synthetases Asc1	ARC1	AIMP1	0	-0.2763	-0.1395	0.1848	-0.0233	-0.0623	-0.0962	-0.3509	-0.2914
SPAC30C2.05	erv14	cornichon family protein Erv14 (predicted)	ERV15,ERV14	CNIH1,CNIH4,CNIH3,CNIH2	0	0.0612	-0.3675	-0.1424	0.0237	-0.124	-0.0938	0.1497	-0.0497
SPAC30C2.06c	dml1	mitochondrial inheritance GTPase, tubulin-like (predicted)	DML1	MSTO1	0	0.1202	0.1024	0.1594	0.1548	0.1164	0.075	0.0553	0.1236
SPAC30C2.07	lst4	Lst4-Lst7 complex subunit Lst4	LST4	FNIP2,FNIP1	0	-0.0782	0.0332	0.1111	0.0623	0.0344	0.0555	0.0166	0.1696
SPAC30C2.08		UPF0662 family conserved fungal protein	CUB1		0	0.0895	-0.0838	0.09	0.1176	-0.0483	-0.0549	0.1146	0.1098
SPAC30D11.01c	gto2	alpha-glucosidase (predicted)		SI,GAA,MGAM	0	0.8256	-0.3771	0.0147	0.5158	-0.0594	0.0592	0.5833	0.0673
SPAC30D11.03	ddx27	ATP-dependent RNA helicase Ddx27/Drs1 (predicted)	DRS1	DDX27	0	-0.8955	-0.1596	0.2146	-0.6125	-0.4111	0.0433	-0.6857	-0.323
SPAC30D11.04c	nup124	nucleoporin Nup124	NUP1	NUP153	0	-0.0232	0.3171	0.0387	-0.0146	0.2892	0.1315	0.3317	0.254
SPAC30D11.05	aps3	AP-3 adaptor complex subunit Aps3 (predicted)	APS3	AP3S1,AP3S2	0	-0.0931	0.0536	0.0833	-0.2551	-0.0574	-0.0364	-0.2552	-0.2177
SPAC30D11.06c	hfl1	organic solute transmembrane transporter (predicted)	HFL1	TMEM184B,TMEM184C	0	0.0026	0.0557	-0.1398	0.0235	-0.0281	-0.0943	-0.1567	-0.1263
SPAC30D11.07	nth1	DNA endonuclease III	NTG1,NTG2	NTHL1	NA	NA	NA	NA	NA	NA	NA	NA	NA
SPAC30D11.08c	phf2	Lsd1/2 complex PHD finger protein Phf2		PHF19,MTF2,PHF1	0	0.0561	-0.1872	0.1251	0.1018	-0.017	0.027	0.1397	0.1544
SPAC30D11.09	cwf19	complexed with Cdc5 protein Cwf19		CWF19L1,CWF19L2	0	0.0193	-0.4	0.0284	0.1719	0.1647	-0.0257	-0.0719	-0.2012
SPAC30D11.10	rad52	DNA recombination protein, Rad51 mediator Rad52 (previously Rad22)	RAD52	RAD52	0	0.0122	0.1559	-0.1248	-0.1228	0.0629	0.0069	-0.1293	0.137
SPAC30D11.11	izh3	ER membrane Haemolysin-III family protein involved in zinc homeostasis Izh3 (predicted)	IZH3	PAQR3	0	-0.0219	0.0174	-0.1839	-0.1559	0.0017	-0.2968	-0.4502	-0.2468
SPAC30D11.12	rpl3802	60S ribosomal protein L38 (predicted)	RPL38	RPL38	0	-0.6055	-0.1044	0.1039	-0.2409	-0.0141	-0.2955	-0.3637	-0.5554
SPAC30D11.13	hus5	SUMO conjugating enzyme E2 Hus5	UBC9	UBE2I	0	0.0302	-0.023	-0.0373	0.0303	0.2161	0.0447	-0.2405	-0.1081
SPAC30D11.14c		KH domain RNA-binding protein, involved in splicing (predicted)		KHDC4	0	0.0642	0.0087	0.0804	0.125	0.0904	0.0853	-0.0353	-0.0158
SPAC31A2.02	trm112	eRF1 methyltransferase complex and tRNA (m2G10) methyltransferase complex regulatory subunit Trm112 (predicted)	TRM112	TRMT112	0	-0.5319	-0.0126	0.1169	-0.3426	0.0338	0.1228	-0.5249	-0.46
SPAC31A2.03	mrp11	mitochondrial ribosomal protein subunit L11 (predicted)	MRPL11	MRPL10	0	0.1958	0.1807	0.0296	0.1452	0.245	0.0563	0.075	0.0486
SPAC31A2.04c	pre1	20S proteasome complex subunit beta 4 Pre1	PRE1	PSMB2	0	0.5104	0.1427	0.0332	0.3952	0.1279	0.0409	0.5234	0.1725
SPAC31A2.05c	mis4	cohesin loading factor (adherin) Mis4	SCC2	NIPBL	0	-0.2142	-0.0321	-0.168	-0.2986	-0.1439	0.013	-0.2229	0.0611
SPAC31A2.06	atp25	mitochondrial polynucleotide adenylyltransferase Atp25 (predicted)	ATP25		0	-0.7298	-0.328	0.0316	-0.5722	-0.3329	0.0449	-0.3761	-0.2233
SPAC31A2.07c	dbp10	ATP-dependent RNA helicase Dbp10 (predicted)	DBP10	DDX54	0	-0.51	-0.4172	0.3428	-0.0885	NA	0.1491	-0.2883	0.086
SPAC31A2.08	mrp20	mitochondrial ribosomal protein subunit L23 (predicted)	MRP20	MRPL23	0	0.1846	0.3016	0.0532	0.0472	-0.0305	0.1368	0.1243	-0.0769
SPAC31A2.09c	apm4	AP-2 adaptor complex mu subunit Apm4 (predicted)	APM4	AP2M1	0	0.1517	0.1626	0.1022	-0.0222	-0.0669	-0.0145	0.2376	-0.1151
SPAC31A2.10		Ran GTPase binding protein (predicted)	YRB30		0	0.152	0.1079	0.0413	0.1134	-0.0133	0.0315	0.2339	0.0698
SPAC31A2.11c	cuf1	nutritional copper sensing transcription factor Cuf1	CUP2,MAC1,HAA1		0	-0.0613	-0.2997	0.1021	0.0112	0.0214	0.1556	0.1693	0.1656
SPAC31A2.12	rod1	arrestin/PY protein involved in ubiquitin-mediated endocytosis Rod1 (predicted)	ROG3,ROD1	TXNIP,ARRDC2,ARRDC4,ARRDC1,ARRDC3	0	-0.0374	0.1297	-0.0997	0.0313	0.1792	-0.0645	0.8306	0.2074
SPAC31A2.13c	sft1	SNARE Sft1 (predicted)	SFT1	BET1,BET1L	NA	NA	NA	NA	NA	NA	NA	NA	NA
SPAC31A2.14	bun107	WD repeat protein, human WDR48 family Bun107	DUF1	WDR48	0	-0.0817	-0.0624	-0.0511	-0.1763	-0.1627	0.0054	-0.0131	0.0878
SPAC31A2.15c	dcc1	Ctf18 RFC-like complex subunit Dcc1	DCC1	DSCC1	0	-0.1833	0.1134	0.0151	-0.2144	-0.007	0.046	-0.1443	-0.0758
SPAC31A2.16	gef2	RhoGEF Gef2			0	-0.1971	0.2434	0.1281	-0.103	-0.0613	0.0805	0.1194	0.313
SPAC31F12.01	zds1	zds family protein phosphatase type A regulator Zds1 (predicted)	ZDS2,ZDS1		0	-0.1808	0.0967	0.114	-0.0437	0.0167	0.119	0.0747	0.1983
SPAC31G5.01	sap49	U2 snRNP-associated RNA-binding protein Sap49	HSH49	SF3B4	0	0.2346	-0.1565	0.0412	0.2757	-0.0372	-0.0486	-0.1681	-0.2236
SPAC31G5.02	rot1	ER chaperone Rot1 (predicted)	ROT1		0	-0.5351	-0.1692	0.0748	-0.376	-0.2369	-0.1258	-0.9818	-0.1823
SPAC31G5.03	rps1101	40S ribosomal protein S11 (predicted)	RPS11B,RPS11A	RPS11	0	-0.4975	-0.0363	0.097	-0.1523	-0.0581	-0.2658	-0.7054	-0.2935
SPAC31G5.04	lys12	homoisocitrate dehydrogenase Lys12	LYS12		0	-0.0721	0.0781	0.0043	-0.0078	0.0908	0.3406	0.1427	0.2844
SPAC31G5.05c		ribulose phosphate 3-epimerase (predicted)	RPE1	RPE	0	0.2335	0.1212	-0.0183	0.1615	0.1756	0.0285	0.2413	0.1416
SPAC31G5.06	rrg8	mitochondrial conserved fungal protein Rrg8 (predicted)	RRG8		0	0.0156	-0.2374	-0.0902	0.0309	0.0137	0.5202	0.0395	0.038
SPAC31G5.07	dni1	tetraspan protein, claudin Dni1	FIG1		0	0.0968	-0.0978	-0.073	0.0822	0.4123	0.12	0.2627	0.0953
SPAC31G5.08	hem4	uroporphyrinogen-III synthase Ups	HEM4	UROS	0	-0.1462	0.2123	0.0375	-0.1289	-0.0051	-0.1409	-0.299	-0.2827
SPAC31G5.09c	spk1	MAP kinase Spk1	FUS3	MAPK1,MAPK3	0	0.7565	-0.49	0.5223	1.211	0.0258	0.066	0.0149	0.1003
SPAC31G5.10	eta2	Myb family protein, RNA polymerase I termination factor Eta2 (predicted)	REB1,NSI1	TTF1	NA	NA	NA	NA	NA	NA	NA	NA	NA
SPAC31G5.11	pac2	cAMP-independent regulatory protein Pac2	MIT1,ROF1		0	0.2045	0.2974	-0.0454	0.1735	0.2192	0.1027	0.5357	0.6826
SPAC31G5.12c	maf1	repressor of RNA polymerase III Maf1	MAF1	MAF1	0	0.2389	-0.2206	-0.182	0.0313	0.0895	0.0894	0.5657	-0.3175
SPAC31G5.13	rpn11	19S proteasome regulatory subunit, thiol-dependent ubiquitin-specific protease subunit Rpn11	RPN11	PSMD14	0	0.4499	0.0295	-0.0439	0.4002	0.0612	-0.1061	0.2971	-0.118
SPAC31G5.14	gcv1	glycine decarboxylase T subunit (predicted)	GCV1	AMT	0	0.1142	-0.0433	-0.2319	-0.1547	-0.0677	-0.1155	-0.3563	-0.3771
SPAC31G5.15	psd3	phosphatidylserine decarboxylase Psd3	PSD2		0	0.2852	0.4874	-0.0166	-0.1112	0.0073	-0.1048	0.6623	-0.0521
SPAC31G5.16c	dpm1	dolichyl-phosphate beta-D-mannosyltransferase catalytic subunit Dpm1	DPM1	DPM1	0	0.2323	0.3042	0.0674	0.1979	0.1895	0.0285	0.4901	0.0566
SPAC31G5.17c	rps1001	40S ribosomal protein S10 (predicted)	RPS10B,RPS10A	RPS10	0	-0.1394	0.2546	0.2852	0.1174	0.2061	0.2098	-0.2041	-0.0211
SPAC31G5.18c	sde2	intron-specific pre-mRNA splicing-ubiquitin fusion protein Sde2		SDE2	0	0.4377	0.254	0.0348	0.1353	0.1976	0.0286	0.7253	0.495
SPAC31G5.19	abo1	ATPase with bromodomain protein	YTA7	ATAD2B,ATAD2	0	0.2689	0.0991	-0.0103	0.2369	0.051	0.0218	0.3021	-0.0637
SPAC31G5.21		DUF1754 family, human FAM32A homolog, implicated in mRNA splicing		FAM32A	NA	NA	NA	NA	NA	NA	NA	NA	NA
SPAC323.01c	pos5	mitochondrial NADH kinase Pos5 (predicted)	POS5	NADK	0	-0.1269	-0.1702	-0.0375	-0.1704	0.0481	0.1004	-0.3372	0.0565
SPAC323.02c	pup2	20S proteasome complex subunit alpha 5, Pup2	PUP2	PSMA5	0	0.4982	0.2323	0.099	0.4138	0.1748	-0.0213	0.6243	0.2159
SPAC323.03c		Schizosaccharomyces specific protein			0	0.1001	-0.0614	-0.1264	-0.04	0.1457	0.2989	0.1336	0.2019
SPAC323.04		mitochondrial ATPase (predicted)	YDR061W		0	0.062	-0.148	0.0418	0.2397	0.0509	0.2231	0.1872	0.1286
SPAC323.05c	mtq2	eRF1 methyltransferase Mtq2 (predicted)	MTQ2	N6AMT1	0	-0.1096	-0.1128	-0.0168	-0.0725	-0.07	0.0506	0.0464	-0.3164
SPAC323.06c	uba5	NEDD8 activating enzyme E1-type Uba5 (predicted)	ULA1	NAE1	NA	NA	NA	NA	NA	NA	NA	NA	NA
SPAC323.07c		MatE family transmembrane transporter (predicted)	YDR338C,ERC1	SLC47A1,SLC47A2	0	0.1345	-0.0123	-0.4192	-0.4896	-0.0699	0.0639	-0.6408	0.1219
SPAC323.08	rmp1	RNase MRP subunit Rmp1	RMP1		0	-0.171	-0.1323	-0.059	-0.2119	-0.1809	-0.1322	-0.2487	-0.2811
SPAC328.01c	msn5	karyopherin/importin beta family nuclear import/export signal receptor (predicted)	MSN5	XPO5	0	0.2309	-0.0369	0.0365	0.2417	-0.0328	-0.1096	0.0507	-0.0729
SPAC328.02	dbl4	ubiquitin-protein ligase E3 involved in sporulation Dbl4	HEL1	ARIH1	0	0.0657	-0.0553	0.1663	0.1921	0.0035	0.0746	0.2377	0.3728
SPAC328.03	tps1	alpha,alpha-trehalose-phosphate synthase [UDP-forming]	TPS1		0	1.6452	0.6164	0.0821	1.5297	0.7756	0.0348	2.8615	1.1505
SPAC328.04	spg4	microtubule severing ATPase Spg4 (predicted)	SAP1,YTA6	SPAST,FIGNL1	0	0.3182	0.1022	-0.0371	0.3387	0.224	0.1649	1.6344	0.3965
SPAC328.05	hrb1	RNA-binding protein involved in export of mRNAs Hrb1 (predicted)	GBP2,HRB1	MYEF2,HNRNPM	0	-0.3697	-0.0209	-0.1622	-0.4124	-0.0971	0.1108	-0.3508	0.1207
SPAC328.06	ubp2	ubiquitin C-terminal hydrolase Ubp2	UBP2		0	0.1125	0.1485	0.0761	0.1603	0.0101	0.0362	0.4527	0.1379
SPAC328.07c	bsd1	human NEDD4 family-interacting protein ortholog (predicted)	BSD2	NDFIP1,NDFIP2	0	0.251	0.272	-0.0675	0.1981	0.2567	0.1566	0.5024	0.4276
SPAC328.08c	tbc1	tubulin specific chaperone cofactor C, GTPase activating protein Tbc1 (predicted)	CIN2	RP2,TBCC	0	0.3799	0.0539	-0.3016	0.2458	0.5595	0.16	-0.272	0.1611
SPAC328.09		mitochondrial carrier, 2-oxoadipate/2-oxoglutarate (predicted)	ODC2,ODC1	SLC25A21	0	-0.374	-0.1039	-0.2539	-0.4364	-0.0643	0.4295	-0.4136	0.1441
SPAC328.10c	rps502	40S ribosomal protein S5 (predicted)	RPS5	RPS5	0	-0.4601	-0.1612	0.132	-0.1024	-0.0958	-0.2611	-0.379	-0.3536
SPAC32A11.01	mug8	DUF1708 family conserved fungal protein, cell division site	MSB1		0	NA	NA	NA	NA	NA	0.1246	0.3731	-0.0452
SPAC32A11.02c		DUF4449 family conserved fungal protein			0	0.4634	0.2959	-0.1841	0.3886	0.4651	0.1116	3.8173	1.7483
SPAC32A11.03c	phx1	stationary phase-specific homeobox transcription factor Phx1			0	-0.0031	0.3011	-0.061	0.0459	0.1964	0.0565	0.1273	0.2397
SPAC32A11.04c	tif212	translation initiation factor eIF2 beta subunit (predicted)	SUI3	EIF2S2	0	-0.2181	-0.03	0.1385	-0.0186	-0.0991	0.0196	-0.0881	-0.2042
SPAC343.01c	erg8	phosphomevalonate kinase Erg8 (predicted)	ERG8		0	-0.109	-0.0289	0.0413	-0.1705	-0.056	0.0666	-0.4105	-0.2073
SPAC343.02	img1	mitochondrial ribosomal protein subunit L19 (predicted)	IMG1	MRPL19	0	-0.1641	-0.0303	0.0044	-0.0808	-0.1215	-0.0998	-0.2854	-0.2998
SPAC343.03	apc11	anaphase-promoting complex ubiquitin -protein ligase E3 subunit Apc11	APC11	ANAPC11	0	-0.2006	NA	0.0802	NA	NA	-0.2153	0.2408	0.0862
SPAC343.04c	gid7	GID complex subunit Gid7 (predicted)	GID7	WDR26	0	0.4724	0.1	0.0075	0.2956	0.1228	0.013	0.8251	0.3226
SPAC343.05	vma1	V-type ATPase V1 domain, subunit A	VMA1	ATP6V1A	0	0.2892	-0.0185	-0.005	0.2002	0.0818	0.0616	0.1951	0.1409
SPAC343.06c		mitochondrial phospholipid scramblase (predicted)	AIM25	PLSCR2,PLSCR4,PLSCR1	0	0.2556	0.2423	-0.0514	0.2739	0.2149	0.1055	1.4146	0.6607
SPAC343.08c	mrp17	mitochondrial ribosomal protein subunit Mrp17 (predicted)	MRP17	MRPS6	0	-0.1927	-0.0815	-0.0196	-0.0799	-0.1215	-0.1317	-0.1974	-0.1499
SPAC343.09	ubx3	UBX domain protein Ubx3, Cdc48 cofactor	SHP1	NSFL1C,UBXN2B,UBXN2A	0	0.3106	0.1471	0.098	0.4478	0.1266	-0.0376	0.1366	-0.0157
SPAC343.10	met11	methylenetetrahydrofolate reductase Met11	MET12	MTHFR	0	-0.5579	-0.5537	-0.1511	-0.5091	-0.4372	0.0368	-0.3505	-0.3333
SPAC343.11c	msc1	Swr1 complex subunit Msc1		KDM5C,KDM5D,KDM5B,KDM5A	0	0.0926	0.2229	-0.1717	-0.0867	0.1541	0.0501	0.3039	0.1126
SPAC343.12	rds1	ferritin related conserved fungal protein			0	2.1717	2.1191	0.2214	2.3492	2.2375	0.2012	6.0202	2.001
SPAC343.13	gta2	mitochondrial glutamyl-tRNA amidotransferase beta subunit Gta2 (predicted)	PET112	GATB	0	0.1052	NA	0.1189	0.2926	NA	0.0025	-0.5144	-0.4369
SPAC343.14c	tif222	translation initiation factor eIF2B beta subunit	GCD7	EIF2B2	0	-0.249	-0.1629	0.1326	-0.1932	-0.1999	-0.0078	-0.4291	-0.115
SPAC343.15	tit1	tRNA isopentenyltransferase Tit1	MOD5	TRIT1	0	-0.0729	0.101	-0.0033	-0.2034	-0.2972	0.016	-0.0606	-0.0346
SPAC343.16	lys2	homoaconitate hydratase Lys2	LYS4		0	-0.1738	-0.0621	-0.0589	-0.0133	-0.0953	0.0585	0.0305	-0.0122
SPAC343.17c	wdr70	DDB1-CUL4-associated factor (DCAF), Wdr70		WDR70	0	0.3141	0.0685	-0.0527	0.1382	0.0684	0.1078	0.1913	-0.0083
SPAC343.18	rfp2	SUMO-targeted ubiquitin-protein ligase subunit Rfp2	SLX5	RFWD3,RNF180,RNF166	0	-0.0128	0.0209	-0.07	-0.0604	-0.0891	-0.0551	0.1947	-0.0712
SPAC343.19	lsb6	1-phosphatidylinositol 4-kinase Lsb6 (predicted)	LSB6	PI4K2B,PI4K2A	0	0.0267	0.1006	-0.1072	-0.0396	0.0912	0.1245	-0.009	0.1883
SPAC3A11.02	cps3	zf-CCCH type zinc finger protein, unknown biological role Cps3, potential makorin ortholog	LEE1		0	0.0128	0.0503	0.0158	-0.0269	-0.115	0.051	0.1932	0.0526
SPAC3A11.03	efm3	elongation factor EF2 methyltransferase Efm3 (predicted)	EFM3	METTL23	0	0.3226	NA	0.1511	0.3916	NA	-0.0039	0.2111	0.0554
SPAC3A11.04	sei1	seipin, ER-associated lipid droplet biogenesis protein Sei1 (predicted)	SEI1	BSCL2	0	0.2247	-0.0501	-0.0803	0.1912	0.2219	-0.078	0.3725	-0.0268
SPAC3A11.05c	kms1	meiotic spindle pole body KASH domain protein Kms1		SYNE4	0	0.3992	0.0226	-0.1136	0.3023	0.3305	0.163	0.7745	0.2579
SPAC3A11.06	mvp1	sorting nexin Mvp1 (predicted)	MVP1	SNX8	0	0.4431	0.2272	-0.0406	0.3147	0.2809	0.073	1.5521	0.3639
SPAC3A11.07	nde1	external mitochondrial NADH dehydrogenase (ubiquinone) Nde1/Nde2 (predicted)	NDE2,NDE1		0	-1.3136	-1.3067	0.1223	-0.993	-1.2994	0.1226	-0.5328	-0.9786
SPAC3A11.08	pcu4	cullin 4		CUL4A,CUL4B	0	0.1586	0.1316	0.0373	0.0995	0.1704	0.1131	0.7056	0.2514
SPAC3A11.09	sod22	plasma membrane sodium ion/proton antiporter Sod22	NHA1		0	0.5311	0.1911	0.0698	0.4582	0.1942	0.1032	1.3665	0.9281
SPAC3A11.10c	dpe1	dipeptidyl peptidase, unknown specificity, implicated in glutathione metabolism (predicted)		DPEP2,DPEP3,DPEP1	0	1.3281	0.5032	-0.1752	0.9181	0.6943	0.2161	1.8625	1.2128
SPAC3A11.11c		oxidoreductase, implicated in vitamin metabolism, or cellular detoxification (predicted)	YPR127W	AKR7L,AKR7A2,AKR7A3	0	0.2651	0.1268	-0.0191	0.3123	0.0788	0.0631	0.4415	0.2017
SPAC3A11.12c	rpt5	19S proteasome base subcomplex ATPase subunit Rpt5	RPT5	PSMC3	0	0.3345	0.0384	-0.0185	0.3136	0.0432	-0.034	0.381	0.1249
SPAC3A11.13	gim1	prefoldin subunit 6, Gim1 (predicted)	YKE2	PFDN6	NA	NA	NA	NA	NA	NA	NA	NA	NA
SPAC3A11.14c	pkl1	kinesin-14 family minus-end directed microtubule motor Pkl1	KAR3	KIFC1	0	0.6972	NA	0.0176	NA	NA	0.4574	0.4461	0.5826
SPAC3A12.02		mitochondrial inorganic diphosphatase (predicted)	PPA2	PPA2,PPA1	0	NA	NA	-0.1054	NA	NA	0.3027	0.4257	0.2276
SPAC3A12.03c	meu34	ubiquitin-protein ligase E3 Meu34, human RNF13 family homolog, unknown biological role (predicted)	YBR062C	RNF13	0	-0.2846	-0.0765	-0.025	-0.2067	-0.039	-0.0051	-0.061	-0.0082
SPAC3A12.04c	rpp1	RNase P and RNase MRP subunit p30, Rpp1	RPP1	RPP30	0	-0.3814	-0.0216	-0.1833	-0.3138	-0.1665	-0.1133	-0.1593	0.0108
SPAC3A12.05c	taf2	TATA-binding protein associated factor Taf2 (predicted)	TAF2	TAF2	0	0.1624	0.1016	0.0373	0.0079	-0.0389	0.0738	0.0883	0.2384
SPAC3A12.06c		sodium/calcium exchanger (predicted)	YDL206W,ECM27	SLC8B1	0	0.1795	0.0219	-0.073	0.0609	0.0104	-0.0408	0.6593	-0.0862
SPAC3A12.07	rpb11	RNA polymerase II complex subunit Rpb11	RPB11	POLR2J2,POLR2J	0	-0.0515	0.1106	-0.0063	-0.017	0.103	0.0137	-0.128	-0.0868
SPAC3A12.08		acyl-coenzyme A thioesterase	FMP10	THEM4,THEM5	0	0.6705	-0.073	0.079	0.5616	0.4568	0.1657	1.124	0.5382
SPAC3A12.09c	ure4	urease accessory protein UreD			0	0.1818	0.422	0.0491	0.0557	NA	0.2371	0.166	0.1266
SPAC3A12.10	rpl2001	60S ribosomal protein L20a (predicted)	RPL20A,RPL20B	RPL18A	0	-0.4116	-0.1557	0.0881	-0.2	-0.1601	-0.2047	-0.598	-0.4029
SPAC3A12.11c	cwf2	zf-CCCh type zinc finger protein, Prp19 complex subunit, RNA-binding Cwf2	CWC2	RBM22	0	0.1879	NA	0.1351	NA	NA	0.0874	0.2952	0.0925
SPAC3A12.12	atp11	mitochondrial F1-FO ATP synthase chaperone Atp11 (predicted)	ATP11	ATPAF1	0	0.5381	0.0966	0.0585	0.4573	0.0575	0.147	0.0849	0.2126
SPAC3A12.13c	tif310	translation initiation factor eIF3j (p35)	HCR1	EIF3J	0	-0.1447	0.1997	0.1677	0.0363	0.0211	-0.01	-0.3454	-0.3455
SPAC3A12.14	cam1	calmodulin Cam1	CMD1	CALM1,CALM2,CALML3,CALML5,CALML4	0	0.4087	0.077	0.1155	0.4466	0.1743	0.0238	0.7537	0.3086
SPAC3A12.15	vps53	GARP complex subunit Vps53 (predicted)	VPS53	VPS53	0	0.0304	0.3005	0.0333	-0.0951	-0.0522	-0.0417	0.1711	0.1797
SPAC3A12.16c	tim17	TIM23 translocase complex subunit Tim17 (predicted)	TIM17	TIMM17B,TIMM17A	0	-0.069	-0.0596	-0.0441	-0.0548	-0.1065	-0.1478	-0.3685	-0.3224
SPAC3A12.17c	cys12	cysteine synthase-like protein Cys12	MCY1	CBS	0	0.0773	0.0351	-0.0938	-0.0604	-0.0214	0.0816	0.3146	-0.0069
SPAC3A12.18	zwf1	glucose-6-phosphate 1-dehydrogenase Zwf1	ZWF1	G6PD	0	0.3607	0.2907	-0.1562	0.2736	0.3396	0.1097	1.3771	0.4692
SPAC3A12.19		mitochondrial ribosomal protein subunit L27 (predicted)	MRPL27	MRPL41	0	-0.0942	-0.3632	-0.2123	-0.339	-0.2193	-0.2167	-0.22	-0.4776
SPAC3C7.01c	sac12	inositol polyphosphate phosphatase (predicted)	SAC1	SACM1L	0	0.0889	0.0477	-0.0012	0.0462	-0.0075	-0.0292	-0.0298	-0.1946
SPAC3C7.02c	pil2	meiotic eisosome BAR domain protein Pil2	PIL1,LSP1		0	0.0372	0.0711	-0.0002	0.0243	0.2437	0.1588	0.7324	0.3268
SPAC3C7.03c	rad55	RecA family ATPase Rad55/Rhp55	RAD55	RAD51B,RAD51D	0	0.0531	0.1471	-0.0019	0.145	0.223	-0.0907	0.0417	-0.0682
SPAC3C7.04		transcription factor (predicted)			0	-0.0333	0.1164	-0.0212	-0.0047	0.0808	0.1161	-0.092	0.1733
SPAC3C7.05c	mug191	alpha-1,6- mannanase (predicted)			0	0.7448	0.2729	-0.1566	0.6723	0.366	-0.0945	2.2489	0.4834
SPAC3C7.06c	pit1	serine/threonine protein kinase, meiotic Pit1	IME2		0	-0.4098	-0.0235	-0.0473	-0.3443	-0.0446	-0.0803	-0.2132	-0.1219
SPAC3C7.07c	ate1	arginine-tRNA protein transferase Ate1 (predicted)	ATE1	ATE1	0	-0.0773	0.0535	-0.097	-0.0368	0.0207	-0.1101	0.0521	-0.2266
SPAC3C7.08c	elf1	AAA family ATPase Elf1	NEW1		0	-0.9953	-0.2667	0.0898	-0.772	-0.3506	0.0821	-0.65	-0.2701
SPAC3C7.09	set8	lysine methyltransferase Set8, unknown specificity (predicted)	EFM1,RKM1		0	-0.0446	-0.2512	-0.0515	-0.0416	-0.1713	-0.1786	-0.1231	-0.154
SPAC3C7.10	pex13	peroxin 13 (predicted)	PEX13	PEX13	0	0.0122	-0.384	0.2579	0.2731	-0.3097	0.0468	0.2112	0.0716
SPAC3C7.11c	cnx1	calnexin Cnx1	CNE1	CANX,CLGN	0	0.3354	-0.0384	-0.0806	0.3232	0.0616	0.0204	0.2662	0.1706
SPAC3C7.12	tip1	CLIP170 family protein Tip1	BIK1	CLIP1,CLIP3,CLIP2,CLIP4	0	0.0727	-0.0425	0.2089	0.2975	-0.0004	-0.0486	-0.1606	0.0023
SPAC3C7.13c		glucose-6-phosphate 1-dehydrogenase (predicted)	ZWF1	H6PD	0	0.4248	0.4767	-0.0672	0.3619	0.4995	0.2273	2.2422	1.2839
SPAC3C7.14c	obr1	NAD(P)H dehydrogenase (quinone) (predicted)	RFS1,YCP4,PST2		0	0.1752	0.8764	-0.3202	0.0675	0.8579	0.4747	1.0739	1.5344
SPAC3F10.02c	trk1	plasma membrane potassium ion transmembrane transporter Trk1	TRK1,TRK2		0	-0.3932	-0.1823	-0.1163	-0.2701	-0.2866	0.1183	-0.5221	-0.0533
SPAC3F10.03	grs1	mitochondrial and cytoplasmic glycine-tRNA ligase Grs1	GRS1,GRS2	GARS1	0	-0.1611	-0.2951	0.0855	0.0264	-0.2433	0.0223	-0.3858	-0.3901
SPAC3F10.04	gsa1	glutathione synthetase large and small subunit Gsa1	GSH2	GSS	0	0.1493	-0.0043	0.0298	0.2195	0.103	-0.0074	0.2904	0.1776
SPAC3F10.05c	mug113	GIY-YIGT nuclease superfamily protein	YPL034W		0	-0.2642	0.0283	0.0527	-0.1683	-0.0886	-0.0234	-0.359	-0.0412
SPAC3F10.06c	rit1	initiator methionine tRNA 2'-O-ribosyl phosphate transferase (predicted)	RIT1		0	-0.2721	-0.0813	-0.0611	-0.2669	-0.1026	-0.1205	-0.5014	-0.1777
SPAC3F10.07c	erf4	palmitoyltransferase complex subunit Erf4	SHR5	CHIC1,CHIC2,GOLGA7,GOLGA7B	0	0.0241	0.1764	-0.0712	-0.3114	0.1884	-0.0473	-0.4007	0.201
SPAC3F10.08c	faf1	rRNA processing protein Faf1 (predicted)	FAF1		NA	NA	NA	NA	NA	NA	NA	NA	NA
SPAC3F10.09		1-(5-phosphoribosyl)-5-[(5-phosphoribosylamino) methylideneamino]imidazole-4-carboxamide isomerase (predicted)	HIS6		0	-0.078	-0.202	0.0823	-0.0754	-0.0887	-0.1156	-0.197	-0.286
SPAC3F10.11c	abc2	vacuolar phytochelatin and glutathione S-conjugate ABC family transmembrane transporter Abc2	YCF1,YOR1,VMR1,BPT1,YBT1	ABCC1,ABCC2,ABCC3,ABCC6	0	-0.0913	-0.0414	-0.0164	-0.1326	-0.0539	0.0719	0.2744	0.2679
SPAC3F10.12c		transcription factor (predicted)	CBF1	TFEC	0	-0.2231	0.0602	0.0171	-0.2147	-0.0278	0.1157	-0.0469	0.1702
SPAC3F10.13	ucp6	UBA domain protein Ucp6	RUP1		0	0.4966	0.089	0.0312	0.3532	0.1001	0.1514	0.6967	0.2425
SPAC3F10.15c	spo12	Spo12 family nuclear protein	BNS1,SPO12		0	0.3894	-0.5157	0.0103	0.0324	-0.1636	-0.0776	-1.5431	0.1762
SPAC3F10.16c		GTP binding protein, HSR1-related (predicted)	LSG1	LSG1	0	-0.7528	-0.0537	0.0845	-0.4815	-0.2303	-0.1941	-0.8231	-0.4777
SPAC3F10.17	ltv1	ribosome biogenesis protein Ltv1 (predicted)	LTV1	LTV1	0	-0.3552	0.2674	0.135	-0.3304	0.0543	0.0012	-0.2137	0.1095
SPAC3F10.18c	rpl4102	60S ribosomal protein L41 (predicted)	RPL41B,RPL41A	RPL41	0	-0.4767	-0.3147	0.1349	-0.129	0.0184	-0.201	-0.505	-0.5116
SPAC3F10.19	spd2	ribonucleotide reductase (RNR) inhibitor family	DIF1		0	0.2136	0.2869	-0.1141	0.0281	0.2961	0.3217	0.4484	0.7929
SPAC3G6.01	hrp3	ATP-dependent DNA helicase Hrp3	CHD1	CHD1,CHD2	0	0.0446	0.0814	0.1457	0.2384	0.2443	0.1466	0.0197	0.1189
SPAC3G6.02	rpn15	multifunctional proteasome assembly, lid subcomplex subunit Rpn15/Dss1	SEM1	SEM1	0	0.1166	-0.0948	0.0219	0.1013	0.0701	-0.0755	0.0899	0.0035
SPAC3G6.03c		Maf-like protein, nucleoside-triphosphate diphosphatase, human ASMTL ortholog	YOR111W	ASMTL	0	0.014	-0.0637	-0.0125	-0.0686	-0.0652	-0.1692	-0.122	-0.3081
SPAC3G6.04	rnp24	RNA-binding protein Rnp24	NOP13		0	NA	NA	0.2879	NA	NA	0.2887	-0.5966	-0.1052
SPAC3G6.05		mitochondrial Mpv17/PMP22 family protein 1 (predicted)	YOR292C	MPV17	0	-0.5505	-0.3106	-0.3164	-0.257	-0.048	0.51	0.1487	-0.2908
SPAC3G6.06c	rad2	FEN-1 endonuclease Rad2	RAD27	FEN1	0	0.3348	0.1519	0.0955	0.0398	-0.1677	0.1655	0.6428	-0.1686
SPAC3G6.08	erv1	mitochondrial Mia40-Erv1 disulfide relay system sulfhydryl oxidase subunit Erv1 (predicted)	ERV1	GFER	0	0.2893	0.2045	0.0463	NA	NA	0.1403	0.5336	0.2421
SPAC3G6.09c	tps2	trehalose-phosphate synthase Tps2 (predicted)	TPS2		0	0.2163	-0.0796	0.0192	0.1913	0.0271	-0.0212	0.3244	0.1376
SPAC3G6.10c	vps51	GARP complex subunit Vps51 (predicted)	VPS51	VPS51	0	0.0905	0.0693	-0.1649	-0.0227	0.2182	-0.0936	-0.1061	0.0339
SPAC3G6.11	chl1	ATP-dependent DNA helicase Chl1 (predicted)	CHL1	DDX11	0	-0.1668	-0.0741	-0.1418	-0.0541	-0.0262	0.0774	-0.321	-0.0787
SPAC3G6.13c	rpl4101	60S ribosomal protein L41	RPL41B,RPL41A	RPL41	0	-0.397	0.0155	0.037	-0.1198	0.079	-0.0364	0.2718	-0.3774
SPAC3G9.01	nsk1	Clp1-interacting, microtubule plus-end binding Nsk1			NA	NA	NA	NA	NA	NA	NA	NA	NA
SPAC3G9.02	oar2	3-oxoacyl-[acyl-carrier-protein] reductase Oar2 (predicted)	OAR1	CBR4	0	NA	NA	0.1652	NA	NA	0.0881	-0.0621	0.0053
SPAC3G9.03	rpl2301	60S ribosomal protein L23	RPL23A,RPL23B	RPL23	0	-0.5299	-0.003	0.2234	-0.3024	-0.101	0.0089	-0.6157	-0.4267
SPAC3G9.04	ssu72	protein phosphatase Ssu72	SSU72	SSU72	0	NA	NA	0.1615	NA	NA	-0.1697	-0.475	-0.4809
SPAC3G9.05	spa2	ARF GTPase-activating protein Spa2	SPA2,SPH1	GIT1,GIT2	0	-0.2174	0.074	0.0248	-0.2227	0.0366	0.0579	-0.2486	-0.0363
SPAC3G9.06	frs2	cytoplasmic phenylalanine-tRNA ligase alpha subunit Frs2 (predicted)	FRS2	FARSA	0	-0.208	-0.1719	-0.0077	-0.1244	-0.1731	-0.0527	-0.3253	-0.2679
SPAC3G9.07c	hos2	histone deacetylase (class I) Hos2	HOS2	HDAC1,HDAC2	0	-0.0418	-0.3575	0.1664	0.0596	-0.0353	0.1813	0.0764	0.0268
SPAC3G9.08	png1	ING family homolog Png1	YNG2,PHO23,YNG1	ING3,ING5,ING4,ING2	0	-0.262	-0.2174	-0.045	-0.2952	-0.0972	-0.0293	-0.401	-0.3081
SPAC3G9.09c	tif211	translation initiation factor eIF2 alpha subunit	SUI2	EIF2S1	0	-0.356	-0.2196	0.1774	-0.1583	-0.22	-0.199	-0.3692	-0.3824
SPAC3G9.10c	rrp41	exosome subunit Rrp41	SKI6	EXOSC4	0	-0.1616	0.0815	0.1217	-0.0096	0.0279	0.1042	-0.1823	-0.1416
SPAC3G9.11c	pdc201	pyruvate decarboxylase (predicted)	THI3,PDC6,PDC1,PDC5		0	1.7868	1.2717	0.0478	1.7626	1.4431	0.783	4.4196	3.4557
SPAC3G9.12	peg1	CLASP family microtubule-associated protein	STU1	CLASP2,CLASP1	0	0.0718	0.285	-0.0062	-0.1129	0.1035	0.1086	-0.093	0.0839
SPAC3G9.13c	msw1	mitochondrial tryptophan-tRNA ligase Msw1 (predicted)	MSW1	WARS2	0	-0.2326	-0.348	0.0585	-0.0978	-0.0643	-0.1084	-0.4377	-0.4358
SPAC3G9.14	sak1	transcriptional activator Sak1	RFX1	RFX1,RFX2,RFX3,RFX4	0	-0.2964	0.0565	0.0784	-0.2016	-0.0075	-0.0485	-0.5091	-0.2093
SPAC3G9.15c	fcf2	rRNA processing protein Fcf2 (predicted)	FCF2	DNTTIP2	0	-0.4451	0.0275	0.1632	-0.266	-0.0482	0.0527	-0.2156	-0.2593
SPAC3G9.16c	bet5	TRAPP I, II and III complex Rab GEF subunit Bet5 (predicted)	BET5	TRAPPC1	0	-0.0481	-0.1492	0.1233	0.0658	-0.2269	-0.1035	-0.1189	-0.5305
SPAC3G9.17	new8	holo-[acyl-carrier-protein] synthase (predicted)			0	-0.2358	-0.1765	0.2173	0.1712	NA	-0.0582	-0.0336	-0.1877
SPAC3H1.01c	orc3	origin recognition complex subunit Orc3	ORC3	ORC3	0	-0.109	0.364	0.0567	0.0889	0.0002	0.0045	0.0083	0.0536
SPAC3H1.02c	sdd3	mitochondrial protease Sdd3 (predicted)	SDD3	PITRM1	0	-0.1393	-0.1748	-0.0166	-0.0792	-0.196	-0.1327	0.012	-0.0849
SPAC3H1.03	mug151	mouse transcriptional regulator HCNGP-like, conflicting information (predicted)		SAP30BP	NA	NA	NA	NA	NA	NA	NA	NA	NA
SPAC3H1.04c	mdm31	mitochondrial inner membrane protein Mdm31	MDM31,MDM32		0	-0.0192	-0.1174	0.0801	0.0863	0.0405	0.1293	0.4557	0.0245
SPAC3H1.05	ste24	CAAX prenyl protease (predicted)	STE24	ZMPSTE24	0	0.0686	0.0461	0.0705	0.0734	0.0168	-0.0897	0.166	0.0271
SPAC3H1.06c		transmembrane transporter (predicted)	VBA3,AZR1,SGE1		0	0.2549	0.1995	-0.0961	-0.0148	0.1585	0.0942	-0.2593	0.2947
SPAC3H1.07	aru1	arginase Aru1	CAR1	ARG1,ARG2	0	0.204	1.0512	1.0685	1.2191	0.9599	0.525	0.7444	1.0231
SPAC3H1.08c		mitochondrial calcium uniporter regulator (predicted)	FMP32	MCUR1,CCDC90B	0	-0.0172	NA	-0.1373	0.0526	NA	-0.1954	0.0252	-0.1785
SPAC3H1.09c	avt3	vacuolar amino acid transmembrane transporter Avt3	AVT3,AVT4	SLC36A2,SLC36A3,SLC36A4	0	0.0726	-0.0185	-0.021	-0.0215	-0.0573	0.0842	0.0808	0.112
SPAC3H1.10	pcs2	phytochelatin synthetase			0	-0.4089	0.0275	-0.0237	-0.4323	-0.0933	-0.0452	-0.3175	-0.1352
SPAC3H1.11	hsr1	transcription factor Hsr1	COM2,MSN4,MSN2		0	0.1063	0.1901	-0.2069	-0.0809	0.1392	-0.233	-0.1791	-0.1019
SPAC3H1.12c	snt2	Lid2 complex PHD finger subunit Snt2	SNT2		0	-0.0887	-0.0395	-0.1119	-0.1535	0.0169	0.0331	0.1068	0.0951
SPAC3H1.13	ppk13	serine/threonine protein kinase Ppk13 (predicted)	ENV7	STK16	0	0.0926	0.1018	-0.0758	0.0413	-0.1105	-0.0095	-0.0162	-0.0494
SPAC3H1.14	gid4	GID complex subunit Gid4 (predicted)	VID24,GID10	GID4	0	0.2361	0.0797	-0.0765	0.0934	0.0549	0.0225	0.1513	0.0975
SPAC3H5.04	aar2	U5 snRNP-associated protein Aar2 (predicted)	AAR2	AAR2	0	0.1145	0.2284	-0.0317	0.0717	0.1275	0.0296	0.2483	-0.0982
SPAC3H5.05c	rps1401	40S ribosomal protein S14 (predicted)	RPS14A,RPS14B	RPS14	0	-0.3424	-0.1334	0.1515	-0.1364	-0.0032	-0.1081	-0.413	-0.4247
SPAC3H5.06c	pol1	DNA polymerase alpha catalytic subunit	POL1	POLA1	0	0.2008	-0.3485	-0.0095	-0.0489	-0.3742	-0.2594	-1.124	-0.6524
SPAC3H5.07	rpl702	60S ribosomal protein L7b involved in cytoplasmic translation	RPL7A,RPL7B	RPL7	0	-0.6547	-0.2005	0.0128	-0.3427	-0.2091	-0.0921	-0.5388	-0.3786
SPAC3H5.08c		WD repeat protein, human WDR44 family	DGR2,YMR102C	WDR44	0	-0.0849	-0.1106	0.0009	0.0307	-0.0095	0.0268	0.2504	0.129
SPAC3H5.09c		mitochondrial protein, human KIAA0100 ortholog (predicted)	FMP27,YPR117W	KIAA0100	0	0.1643	0.0996	0.013	0.2018	0.2109	0.0297	0.5508	0.0881
SPAC3H5.10	rpl3202	60S ribosomal protein L32 (predicted)	RPL32	RPL32	0	-0.5896	-0.0388	0.0703	-0.2429	-0.1193	-0.1793	-0.4594	-0.3446
SPAC3H5.11		NAD/NADH kinase (predicted)	YEF1,UTR1	NADK	0	0.1761	0.1558	-0.108	0.0153	0.0798	0.0825	0.4651	0.1568
SPAC3H5.12c	rpl501	60S ribosomal protein L5 (predicted)	RPL5	RPL5	0	-0.5269	-0.2957	0.0376	-0.1683	-0.215	-0.1584	-0.5996	-0.4374
SPAC3H5.13	new4	DUF4598 family, human C12orf45 ortholog, domain architectures indicate a possible role in translation		C12orf45	0	NA	NA	NA	NA	NA	-0.3671	-0.5237	-0.4328
SPAC3H8.02	csr102	sec14 cytosolic factor family, phospholipid-intermembrane transfer protein Csr102 (predicted)	CSR1	MOSPD2	0	-0.1805	-0.2325	0.0577	-0.0338	-0.1957	-0.0198	-0.2262	-0.0674
SPAC3H8.03	img2	mitochondrial ribosomal protein subunit Mrpl49/Img2 (predicted)	IMG2	MRPL49	0	0.0149	-0.1162	-0.0014	-0.0069	0.1176	-0.078	-0.3955	-0.2037
SPAC3H8.04		DUF4210 domain protein, human FAM214A ortholog, implicated in chromosome segregation (predicted)		FAM214A	0	0.365	0.2709	0.0881	0.4699	0.4001	0.1273	0.9546	0.376
SPAC3H8.05c	mms1	Cul8-RING ubiquitin ligase complex subunit Mms1 (predicted)	MMS1		0	-0.1445	-0.1168	0.0234	-0.0786	-0.2368	0.0209	-0.1845	-0.1037
SPAC3H8.06	aur1	inositol phosphorylceramide synthase Aur1 (predicted)	IPT1,AUR1		0	-0.0345	0.078	0.0352	-0.1985	-0.0282	0.1086	-0.4311	0.1549
SPAC3H8.07c	pac10	prefoldin subunit 3 Pac10 (predicted)	PAC10	VBP1	0	0.3718	-0.0008	-0.0401	NA	NA	-0.1113	-0.0515	-0.1722
SPAC3H8.08c		transcription factor (predicted)			0	0.1583	0.0258	-0.051	0.216	0.2296	0.0678	0.2617	0.1723
SPAC3H8.09c	nab3	poly(A) binding protein Nab3 (predicted)	NAB3	RALY,RALYL,HNRNPCL1,HNRNPCL2,HNRNPC,HNRNPCL3,HNRNPCL4	0	NA	NA	0.1544	0.1863	NA	0.078	0.8264	0.6145
SPAC3H8.10	spo20	sec14 cytosolic factor family, phospholipid-intermembrane transfer protein Spo20/Sec14	YKL091C,SEC14	SEC14L1,SEC14L2,SEC14L3,SEC14L4,SEC14L5	0	-0.0193	-0.0855	0.0254	0.0276	-0.0405	-0.1129	0.2295	-0.2292
SPAC458.02c		mRNP complex (predicted)	BFR1		0	-0.127	0.1402	0.2875	0.2376	-0.0383	-0.1665	-0.1618	-0.052
SPAC458.03	tel2	Tel2/Rad-5/Clk-2 family protein Tel2	TEL2	TELO2	0	0.2113	0.1049	0.078	0.1749	0.1048	0.0161	0.4096	0.1758
SPAC458.05	pik3	phosphatidylinositol 3-kinase Pik3	VPS34	PIK3C3	0	0.3139	0.1835	0.001	0.2764	0.1322	0.0383	0.8705	0.3629
SPAC458.06	atg1803	autophagy associated WD repeat protein Atg18c	HSV2	WDR45B,WDR45	0	0.5166	NA	0.0046	NA	NA	0.0396	0.2934	-0.1387
SPAC458.07	tfa1	transcription factor TFIIE alpha subunit, TFIIEA, Tfa1	TFA1	GTF2E1	0	0.7253	NA	0.0828	NA	NA	0.142	0.4132	0.2546
SPAC4A8.02c		conserved protein, UPF0047 family			0	0.2432	0.2019	-0.0146	0.1889	0.1039	-0.1941	0.4411	-0.0166
SPAC4A8.03c	ptc4	protein phosphatase 2C Ptc4	PTC6		0	-0.2864	-0.1376	-0.0207	-0.221	-0.2117	0.0533	-0.1642	-0.0459
SPAC4A8.04	isp6	vacuolar serine protease Isp6	PRB1,YSP3	PCSK9	0	2.3916	0.3305	-0.6593	0.7404	0.4516	-0.046	2.7536	1.6532
SPAC4A8.05c	myp2	myosin II heavy chain Myo3	MYO1	MYH11,MYH9	0	0.748	NA	-0.0773	NA	NA	0.168	-0.2309	0.4426
SPAC4A8.06c		esterase/lipase, implicated in fatty acid biosynthetic process (predicted)			0	-0.7424	-0.2281	0.1374	-0.4087	-0.2067	-0.1282	-0.592	-0.3344
SPAC4A8.07c	lcb4	sphingoid long chain base kinase (predicted)	LCB5,LCB4	SPHK1,SPHK2	0	-0.516	-0.1094	0.0265	-0.429	-0.1552	0.1016	-0.7093	-0.3284
SPAC4A8.08c	vrs2	mitochondrial valine-tRNA ligase Vrs2/Vas2	VAS1	VARS1	0	-0.3261	0.096	0.0736	-0.367	-0.0223	0.0666	-0.0769	0.0832
SPAC4A8.09c	cwf21	complexed with Cdc5 protein Cwf21	CWC21	SRRM2	0	NA	NA	NA	NA	NA	0.1031	0.6248	0.2395
SPAC4A8.10	rog1	acylglycerol lipase (predicted)	YDL109C,YDR444W,ROG1,LPL1		0	0.1048	-0.1386	-0.0651	0.0897	-0.0571	-0.2121	-0.3256	-0.0793
SPAC4A8.11c	fas2	fatty acid synthase alpha subunit Fas2	FAS2		0	0.3063	0.1452	-0.0354	0.1625	0.1256	-0.0781	-0.0629	-0.1264
SPAC4A8.12c	sds22	protein phosphatase regulatory subunit Sds22	SDS22	PPP1R7	0	0.0631	0.3356	-0.0117	-0.2398	0.0358	0.0626	0.0896	0.0556
SPAC4A8.13c	pts1	20S proteasome complex subunit beta 5	PRE2	PSMB11,PSMB5,PSMB8	0	0.3228	-0.0375	-0.0073	0.2593	0.0175	-0.1207	0.0379	-0.0625
SPAC4A8.14		ribose-phosphate pyrophosphokinase (predicted)	PRS1	PRPSAP1,PRPSAP2	0	-0.071	-0.1947	0.0663	-0.0726	-0.1739	0.0058	-0.0684	0.0247
SPAC4A8.15c	cdc3	profilin	PFY1	PFN4	0	0.0248	-0.0845	-0.0741	0.0132	-0.0236	-0.172	-0.0196	-0.1928
SPAC4A8.16c	tif303	translation initiation factor eIF3c	NIP1	EIF3CL,EIF3C	0	-0.2271	-0.1128	0.1209	-0.058	-0.1309	-0.0617	-0.2173	-0.0597
SPAC4C5.01		pseudouridine-5'-phosphatase (predicted)	YKL033W-A	PUDP	0	-0.2693	0.028	-0.0008	-0.2077	-0.0735	0.0554	-0.7173	-0.2887
SPAC4C5.02c	ryh1	GTPase Ryh1	YPT6	RAB6B,RAB6C,RAB6A	0	-0.2077	-0.0769	-0.1255	-0.1696	-0.0848	-0.1264	-0.3321	-0.1763
SPAC4C5.03		multispanning membrane protein, CTNS/PQ domain protein			0	-0.0192	0.0386	-0.1137	-0.1853	0.0601	-0.0478	0.5433	0.2185
SPAC4C5.04	rad31	SUMO activating enzyme E1-type Rad31	AOS1	SAE1	0	0.1593	0.0529	0.0005	0.1997	0.0754	-0.0861	-0.2616	-0.3747
SPAC4D7.01c	sec71	Arf GEF (predicted)	SEC7	ARFGEF1,ARFGEF2	0	-0.0187	0.0466	-0.1137	0.0586	0.0562	-0.0004	0.2047	0.0806
SPAC4D7.02c	pgc1	phosphatidylglycerol phospholipase C Pgc1 (predicted)	PGC1	GDPD1,GDPD3	0	1.0435	0.3129	-0.2034	0.6699	0.4397	0.2464	2.3558	1.276
SPAC4D7.03	pop2	F-box/WD repeat protein Pop2	CDC4	FBXO24,FBXW2,FBXW7	0	-0.1456	-0.3786	0.0774	-0.0883	-0.1347	-0.0569	-0.2312	0.2559
SPAC4D7.04c	rer2	cis-prenyltransferase	RER2,SRT1	DHDDS	0	-0.2917	-0.0092	0.0767	-0.2133	-0.1537	-0.0501	-0.4064	-0.3124
SPAC4D7.05	sum1	translation initiation factor eIF3i	TIF34	EIF3I	0	-0.2086	-0.1227	0.0477	-0.0212	-0.1272	-0.0861	-0.2828	-0.2112
SPAC4D7.06c	met8	siroheme synthase Met8 (predicted)	MET8		0	-0.1626	NA	0.1263	NA	NA	-0.0756	-0.405	-0.3535
SPAC4D7.07c	csi2	mitotic chromosome segregation protein Csi2			0	-0.2142	0.0682	-0.0026	-0.0843	-0.0012	0.0188	-0.1315	0.021
SPAC4D7.08c	ade4	amidophosphoribosyltransferase Ade4	ADE4	PPAT	0	-0.5108	-0.1941	-0.0213	-0.4449	-0.1971	0.0987	-0.4862	-0.2783
SPAC4D7.09	tif223	translation initiation factor eIF2B gamma subunit	GCD1	EIF2B3	0	-0.2585	-0.0993	0.0613	-0.1106	-0.1379	0.0398	-0.4617	-0.1904
SPAC4D7.10c	spt20	SAGA complex subunit Spt20	SPT20	SUPT20H,SUPT20HL1,SUPT20HL2	0	0.1196	0.1283	-0.0834	-0.0409	0.1771	-0.0033	0.2268	0.1414
SPAC4D7.11	dsc4	Golgi Dsc E3 ligase complex subunit Dsc4			0	0.3296	0.1455	-0.1264	0.1957	0.1434	0.0755	0.3208	0.1314
SPAC4D7.12c	fet5	predicted GTPAse with a role in RNA polymerase localization (predicted)	GPN3	GPN3	0	-0.0169	0.1563	0.0394	-0.0712	0.0746	0.1298	0.1897	-0.1222
SPAC4D7.13	usp104	U1 snRNP-associated protein Usp104	PRP40	PRPF40A,PRPF40B	0	0.1584	0.2517	0.1404	0.2169	0.0688	0.1211	-0.0301	0.0462
SPAC4D7.14	new13	conserved fungal protein of unknown function	YGL108C		NA	NA	NA	NA	NA	NA	NA	NA	NA
SPAC4D7.15	new12	Schizosaccharomyces specific protein New12			0	-0.5546	-0.5062	-0.0545	0.001	-0.051	0.2303	-0.5231	-0.6255
SPAC4F10.02	aap1	aspartyl metalloaminopeptidase Aap1	APE4	DNPEP	0	0.636	0.2299	0.0271	0.5413	0.2154	-0.0967	0.7689	0.2814
SPAC4F10.03c	trm7	tRNA 2'-O-ribose methyltransferase Trm7	TRM7	FTSJ1	0	-0.3927	-0.0279	0.0278	-0.311	-0.0562	0.1109	-0.3884	-0.081
SPAC4F10.04	ypa1	protein phosphatase type 2A regulator, PTPA family Ypa1	RRD1	PTPA	0	0.0257	-0.0797	0.0093	0.0284	-0.0272	0.1064	0.2038	-0.1387
SPAC4F10.05c	lip2	mitochondrial lipoate-protein ligase Lip2	LIP2	LIPT2	0	0.1438	NA	-0.0438	NA	NA	0.1809	-0.2206	0.2225
SPAC4F10.06	bud22	ribosome small subunit biogenesis protein, BUD22 family (predicted)	BUD22	SRFBP1	0	NA	NA	0.1955	NA	NA	0.105	-0.5188	-0.3183
SPAC4F10.07c	atg13	autophagy associated protein kinase regulatory subunit Atg13	ATG13	ATG13	0	0.3018	0.0169	-0.0249	0.2927	0.2774	0.2804	0.9629	0.7453
SPAC4F10.08	mug126	Schizosaccharomyces pombe specific protein			NA	NA	NA	NA	NA	NA	NA	NA	NA
SPAC4F10.09c	noc1	ribosome biogenesis protein Noc1 (predicted)	MAK21	CEBPZ	0	-0.8192	-0.2483	0.1073	-0.5994	-0.2412	-0.0467	-0.7513	-0.352
SPAC4F10.10c	mnn9	mannosyltransferase complex subunit, Anp family Mnn9 (predicted)	MNN9		0	-0.0962	-0.0643	-0.049	-0.0111	-0.0678	-0.0317	-0.3801	-0.1422
SPAC4F10.11	spn1	mitotic septin Spn1	CDC3	SEPTIN7,SEPTIN1,SEPTIN2,SEPTIN5,SEPTIN4	0	-0.0017	0.1323	-0.1147	-0.0078	-0.0968	-0.0439	-0.1849	-0.0638
SPAC4F10.12	fta1	CENP-L ortholog Fta1	IML3	CENPL	0	-0.0508	-0.1104	-0.2143	0.0239	-0.0054	-0.1031	-0.2524	-0.1837
SPAC4F10.13c	mpd2	GYF domain protein	SMY2,SYH1	GIGYF2,GIGYF1	0	-0.2736	-0.1027	0.1571	-0.1597	-0.1027	-0.1696	-0.387	-0.3489
SPAC4F10.14c	btf3	nascent polypeptide-associated complex beta subunit	BTT1,EGD1	BTF3	0	-0.4632	0.0074	0.1499	0.0026	0.0011	-0.2093	-0.2228	-0.3218
SPAC4F10.15c	wsp1	WASp homolog	LAS17	WAS,WASL	0	-0.1035	-0.1632	0.0385	-0.0478	0.0294	-0.0401	-0.3023	-0.0944
SPAC4F10.16c		plasma membrane phospholipid-translocating ATPase complex, ATPase subunit (predicted)	DNF1	ATP10A,ATP10B,ATP10D	0	0.0347	0.0522	-0.1248	-0.0786	0.0854	0.0722	0.4554	0.2933
SPAC4F10.17		conserved fungal protein	ZEO1		0	0.2681	NA	NA	0.0442	NA	-0.778	2.0175	1.6435
SPAC4F10.18	nup37	nucleoporin, WD repeat Nup37		NUP37	0	0.0431	-0.013	0.1353	0.1614	-0.0126	-0.1373	-0.2717	-0.257
SPAC4F10.19c	hit1	zf-HIT family C/D snoRNP assembly protein Hit1 (predicted)	HIT1	ZNHIT3	NA	NA	NA	NA	NA	NA	NA	NA	NA
SPAC4F10.20	grx1	glutaredoxin Grx1	GRX1,GRX2	GLRX2,GLRX	0	0.5297	0.5022	-0.1357	0.3273	0.5332	-0.3211	1.4721	0.6449
SPAC4F10.22	cmc4	mitochondrial intermembrane space protein, mature-T-Cell Proliferation I type ortholog, unknown biological role Cmc4	CMC4	CMC4	NA	NA	NA	NA	NA	NA	NA	NA	NA
SPAC4F8.01	did4	ESCRT III complex subunit Did4	DID4	CHMP2A	0	0.3072	0.2011	-0.1904	0.0267	NA	0.0317	0.2534	0.3191
SPAC4F8.02c	mrpl40	mitochondrial ribosomal protein subunit L40 (predicted)	MRPL40	MRPL24	0	0.0741	0.0389	0.0946	-0.0284	-0.0866	-0.0958	-0.0722	-0.314
SPAC4F8.03	sdo1	SBDS family ribosome assembly protein Sdo1 (predicted)	SDO1	SBDS	0	-0.3015	-0.0634	0.085	-0.2246	-0.1047	-0.0311	-0.5909	-0.4198
SPAC4F8.04		Brix domain protein Rpf1 (predicted)	RPF1	RPF1	0	-0.7544	-0.111	0.2013	-0.5032	-0.0999	0.087	-0.6866	-0.4444
SPAC4F8.05c	mrpl28	mitochondrial ribosomal protein subunit L28 (predicted)	MRPL28	MRPL40	0	0.051	NA	0.0917	NA	NA	-0.1173	-0.5735	-0.7789
SPAC4F8.06	mrps12	mitochondrial ribosomal protein subunit MrpS12 (predicted)	MRPS12	MRPS12	0	0.2888	-0.0126	-0.0151	0.2109	-0.1564	-0.0673	-0.206	-0.1374
SPAC4F8.07c	hxk2	hexokinase 2	GLK1,EMI2	GCK,HK1,HK2,HK3	0	1.3093	0.4614	0.2077	1.2943	0.5649	-0.2613	0.4171	-0.0647
SPAC4F8.08	mug114	Schizosaccharomyces pombe specific protein Mug114			0	0.1312	NA	NA	0.1506	NA	-0.0969	-0.0289	0.5136
SPAC4F8.10c	stg1	SM22/transgelin-like actin modulating protein Stg1	SCP1	TAGLN,TAGLN2,TAGLN3	0	0.5644	0.3432	0.0886	0.5613	0.3597	0.0441	0.751	0.0598
SPAC4F8.11	sea2	SEA complex WD repeat subunit Sea2 (predicted)	RTC1	WDR24	0	0.1654	0.0165	0.1028	0.2883	0.1005	-0.004	0.2453	0.171
SPAC4F8.12c	spp42	U5 snRNP complex subunit Spp42	PRP8	PRPF8	0	-0.0595	0.0345	-0.0224	-0.0766	0.027	-0.0202	0.2507	0.1251
SPAC4F8.13c	rng2	RasGAP GTPase activating protein IQGAP Rng2	IQG1	IQGAP1,IQGAP2	0	-0.1612	0.0883	-0.1394	-0.1308	0.0521	0.0312	-0.0891	-0.081
SPAC4F8.14c	hcs1	3-hydroxy-3-methylglutaryl-CoA synthase	ERG13	HMGCS1,HMGCS2	0	0.0614	-0.1379	-0.0009	0.0701	-0.1643	-0.0822	-0.0448	-0.3002
SPAC4F8.15	itr1	myo-inositol transmembrane transporter Itr1	CIN10,ITR1,ITR2	SEC23IP,DDHD1,DDHD2	0	-0.1841	0.0897	0.0029	-0.1439	0.0405	0.0236	0.0798	0.0598
SPAC4G8.02c	sss1	translocon gamma subunit Sss1 (predicted)	SSS1	SEC61G	0	-0.1713	-0.2997	0.0711	-0.1198	-0.0789	-0.1416	-0.5561	-0.5398
SPAC4G8.03c	puf5	pumilio family RNA-binding protein Puf5 (predicted)	PUF4,MPT5		0	0.8793	0.6898	0.084	0.9984	0.7288	0.0142	0.9566	-0.3302
SPAC4G8.04		GTPase activating protein (predicted)			0	0.2838	0.1572	0.0246	0.1805	0.1946	0.1421	0.4029	0.423
SPAC4G8.05	ppk14	serine/threonine protein kinase Ppk14 (predicted)	KIN82,FPK1		0	0.0639	0.0684	-0.037	0.0443	0.0272	0.0606	0.1183	0.0413
SPAC4G8.06c	trm12	tRNA 4-demethylwyosine alpha-amino-alpha-carboxypropyltransferase Trm12 (predicted)	TRM12	TRMT12	0	-0.5776	-0.1891	0.0702	-0.3433	-0.2123	-0.0951	-0.5813	-0.3775
SPAC4G8.07c	trm2	tRNA (m5U54) methyltransferase Trm2 (predicted)	TRM2	TRMT2A,TRMT2B	0	-0.5752	-0.2703	0.0711	-0.391	-0.3219	-0.1526	-0.636	-0.4738
SPAC4G8.08		mitochondrial carrier, iron ion (predicted)	MRS3,MRS4	SLC25A28,SLC25A37	0	0.0146	-0.0081	-0.063	0.0576	0.1129	0.023	0.0921	-0.0969
SPAC4G8.09		mitochondrial leucine-tRNA ligase (predicted)	NAM2	LARS2	0	-0.2187	-0.0023	0.1055	-0.1304	-0.1627	-0.0856	0.2226	0.0694
SPAC4G8.10	gos1	SNARE Gos1 (predicted)	GOS1	GOSR1	0	1.2055	0.5326	-0.0107	NA	NA	0.196	1.5127	0.1461
SPAC4G8.11c	atp10	mitochondrial F1-FO ATP synase chaperone Atp10 (predicted)	ATP10		NA	NA	NA	NA	NA	NA	NA	NA	NA
SPAC4G8.12c	smp3	pig-Z, alpha-1,2-mannosyltransferase Smp3 (predicted)	SMP3	PIGZ	0	0.0724	0.2113	-0.0849	0.1078	0.116	0.0307	0.1628	0.1517
SPAC4G8.13c	prz1	calcineurin responsive transcription factor Prz1	CRZ1		0	-0.1333	0.1541	0.0279	-0.0995	0.0859	0.0482	0.1267	0.0115
SPAC4G9.02	rnh201	ribonuclease H2 complex subunit Rnh201	RNH201	RNASEH2A	0	-0.07	NA	0.0764	0.0525	NA	-0.0991	-0.185	-0.0299
SPAC4G9.03	adk1	adenylate kinase Adk1	ADK1,ADK2	AK2	0	-0.1167	-0.103	0.1743	0.0234	-0.1253	-0.1702	-0.3511	-0.4871
SPAC4G9.04c	pcf11	mRNA cleavage and polyadenylation factor RNA binding subunit Pcf11	PCF11	PCF11	0	-0.022	0.0317	-0.0412	0.0691	-0.0193	0.0862	0.1071	0.0349
SPAC4G9.06c	chz1	histone H2A-H2B dimer chaperone Chz1 (predicted)	CHZ1	CDY1,CDY2A,CDYL2	0	-0.1441	0.2511	-0.0312	-0.094	-0.1558	-0.1495	-0.1849	-0.5005
SPAC4G9.07	mug133	UPF0300 family protein 2			NA	NA	NA	NA	NA	NA	NA	NA	NA
SPAC4G9.08c	rpc2	DNA-directed RNA polymerase III complex subunit Rpc2	RET1	POLR3B	0	-0.3566	0.0541	0.1029	-0.1999	-0.0619	0.0467	-0.4179	-0.0207
SPAC4G9.09c	arg11	N-acetyl-gamma-glutamyl-phosphate reductase/acetylglutamate kinase	ARG5,6	NAGS	0	-0.0164	-0.2801	-0.2785	-0.224	-0.2639	0.0217	-0.3838	-0.0094
SPAC4G9.10	arg3	ornithine carbamoyltransferase Arg3	ARG3	OTC	0	0.2699	0.0455	-0.3602	0.0294	0.0816	0.0336	-0.2742	-0.2697
SPAC4G9.11c	cmb1	cytosine-mismatch binding protein 1	IXR1	HMGB4,HMGB1,HMGB2,HMGB3	0	0.5709	0.1364	-0.0202	0.4342	-0.0284	-0.0595	1.4432	0.2708
SPAC4G9.12	idn1	gluconokinase	YDR248C	IDNK	0	0.7363	0.1182	-0.0603	0.9107	0.2751	0.183	0.8261	0.1123
SPAC4G9.13c	vps26	retromer complex subunit Vps26	PEP8	VPS26A,VPS26B	0	0.7191	NA	-0.1183	NA	NA	0.0386	0.52	0.2842
SPAC4G9.14	sym1	mitochondrial Mpv17/PMP22 family protein 2 (predicted)	SYM1	PXMP2	0	0.0435	0.0013	-0.1151	-0.038	0.073	0.1217	0.218	-0.0261
SPAC4G9.15	ifa38	ketoreductase involved in fatty acid elongation (predicted)	IFA38	HSDL1,HSD17B12,HSD17B3	0	0.1565	-0.1183	-0.0419	0.0794	-0.0682	-0.1056	0.3127	-0.313
SPAC4G9.16c	rpl901	60S ribosomal protein L9	RPL9A,RPL9B	RPL9	0	-0.3871	-0.0245	0.1635	-0.0887	-0.0782	-0.1045	-0.4184	-0.2246
SPAC4G9.17c	mrp5	mitochondrial ribosomal protein subunit S5 (predicted)	MRPS5	MRPS5	0	-0.1582	-0.1422	0.1354	-0.142	-0.0866	-0.0362	-0.2109	-0.3838
SPAC4G9.19		DNAJ domain protein DNAJB family (predicted)	JID1		0	0.6352	-0.0546	-0.0381	0.4737	NA	0.0221	0.9849	0.1114
SPAC4G9.20c	ymc1	mitochondrial carrier, glutamate/glycine (predicted)	YMC2,YMC1	SLC25A47,SLC25A29,SLC25A45	0	-0.0588	-0.4744	-0.4554	-0.7204	-0.309	0.4963	0.1492	0.2882
SPAC4G9.22		Schizosaccharomyces pombe specific protein			0	1.1524	0.1829	-0.5738	0.458	0.3123	0.6199	2.4493	1.4269
SPAC4H3.01		DNAJ domain protein Caj1/Djp1 type (predicted)	CAJ1,DJP1		0	-0.4484	-0.2896	0.221	-0.1848	-0.3545	0.0172	-0.331	-0.4051
SPAC4H3.02c	swc3	Swr1 complex subunit Swc3	SWC3		0	NA	NA	0.2596	NA	NA	-0.0023	0.1338	0.2378
SPAC4H3.03c		glucan 1,4-alpha-glucosidase (predicted)			0	2.7844	1.5918	-0.2571	2.4907	1.8734	1.1575	5.2291	3.1221
SPAC4H3.04c		MEMO1 family, human MEMO1 ortholog, ancient conserved protein, in some organisms this domain is present with ammecr1 which interacts with mediator complex and is implicated in transcription, implicated in signalling and localization to the plasma membrane	MHO1	MEMO1	0	1.1895	0.5058	-0.03	0.8225	0.5897	0.0443	1.9706	0.9403
SPAC4H3.05	srs2	ATP-dependent DNA helicase, UvrD subfamily	SRS2		0	NA	NA	NA	NA	NA	0.0263	0.2973	0.1089
SPAC4H3.06		human REX1BD ortholog, implicated in DNA repair		REX1BD	0	-0.0742	NA	NA	NA	NA	0.2272	-0.2109	0.0875
SPAC4H3.07c	rdl2	mitochondrial thiosulfate sulfurtransferase/rhodanese-like domain Rdl2 (predicted)	RDL1,RDL2	TSTD1	0	0.0234	-0.2394	-0.0355	0.117	-0.1184	0.0943	0.2668	0.1994
SPAC4H3.08		3-hydroxyacyl-CoA dehydrogenase (predicted)	FOX2	DCXR	0	1.9991	0.7548	-0.2768	1.6305	0.9714	0.5326	6.5213	5.3125
SPAC4H3.09		mitochondrial [2Fe-2S] cluster assembly and type II fatty acid synthase component (predicted)	ACP1	NDUFAB1	0	0.2377	0.1611	-0.0527	0.1927	0.1477	0.134	0.4934	0.0189
SPAC4H3.10c	pyk1	pyruvate kinase	CDC19,PYK2	PKLR,PKM	0	0.2515	0.1345	0.0721	0.2186	0.234	0.0369	0.1759	0.493
SPAC4H3.11c	ppc89	spindle pole body protein Ppc89		CEP57L1,CEP57	0	0.8886	NA	0.08	NA	NA	0.0566	-0.066	0.0552
SPAC4H3.13	pcc1	EKC/KEOPS complex subunit Pcc1 (predicted)	PCC1	CTAG1A,CTAG2,LAGE3	0	0.1729	-0.2041	0.0884	0.1924	0.1016	-0.1916	0.0483	-0.0731
SPAC4H3.14c	rng8	contractile ring myosin V regulator Rng8			NA	NA	NA	NA	NA	NA	NA	NA	NA
SPAC4H3.16		Schizosaccharomyces specific protein			0	0.079	0.0696	-0.0212	0.1258	0.1473	0.0951	0.1243	0.0965
SPAC513.01c	eft201	translation elongation factor 2 (EF-2) Eft2,A	EFT2,EFT1	EEF2	0	-0.3371	-0.2667	0.0342	-0.1149	-0.1868	0.0455	-0.337	-0.2336
SPAC513.02		phosphoglycerate mutase/6-phosphofructo-2-kinase family	PMU1		NA	NA	NA	NA	NA	NA	NA	NA	NA
SPAC513.03	mfm2	M-factor precursor Mfm2			0	0.8589	0.4369	0.5236	1.0895	0.5617	-1.0476	-1.7068	-2.0331
SPAC513.04		Schizosaccharomyces pombe specific protein			NA	NA	NA	NA	NA	NA	NA	NA	NA
SPAC513.05	ams1	alpha-mannosidase Ams1 (predicted)	AMS1	MAN2C1	0	0.9371	0.3673	-0.083	0.9419	0.3541	0.1249	1.2038	0.7553
SPAC513.06c	dhd1	D-xylose 1-dehydrogenase (NADP+) (predicted)		DHDH	0	0.8195	0.3759	-0.1102	0.742	0.3737	-0.0707	1.285	0.9113
SPAC513.07		flavonol reductase/cinnamoyl-CoA reductase family	YDR541C,YGL039W,ARI1,GRE2		0	0.4588	-0.2414	-0.0807	0.3322	-0.3356	-0.138	0.6679	0.2622
SPAC521.02	wss1	WLM domain metallopeptidase implicated in DNA repair Wss1 (predicted)	WSS1		0	0.0993	-0.2485	0.1079	NA	0.1695	0.0792	0.1514	-0.1024
SPAC521.03		short chain dehydrogenase, human DHRS7 family(predicted)	YMR226C	DHRS7,DHRS7B,DHRS7C	0	0.9346	0.4168	-0.2151	0.1781	0.5549	0.0773	0.3685	0.4303
SPAC521.04c	sst1	ER membrane calcium trnamembrane transporter (predicted)	VNX1		0	0.3842	0.3199	-0.0722	0.1849	0.2825	-0.0339	0.5045	0.0508
SPAC521.05	rps802	40S ribosomal protein S8 (predicted)	RPS8A,RPS8B	RPS8	0	-0.3765	-0.0583	0.1051	-0.1072	-0.071	-0.1903	-0.4793	-0.3733
SPAC56E4.02c	alg13	N-acetylglucosaminyldiphosphodolichol N-acetylglucosaminyltransferase Alg13 (predicted)	ALG13	ALG13	0	0.4171	0.1694	-0.0523	0.2144	0.2367	0.2119	0.1938	0.2057
SPAC56E4.03		aromatic aminotransferase (predicted)	ARO8,ARO9	AADAT	0	0.6554	0.0397	-0.5026	0.1777	0.1147	0.5548	-0.235	0.4911
SPAC56E4.04c	cut6	acetyl-CoA/biotin carboxylase	HFA1,ACC1	ACACA,ACACB	0	0.0353	-0.2859	-0.0108	0.0505	-0.2214	-0.4815	-0.5652	-0.5376
SPAC56E4.05	snd2	SRP-independent ER targeting protein Snd2 (predicted)	SND2	TMEM208	0	-0.1305	-0.1394	0.029	-0.0138	-0.2328	-0.094	-0.3572	-0.3482
SPAC56E4.06c	ggt2	gamma-glutamyltranspeptidase Ggt2	ECM38	GGTLC1,GGTLC2,GGTLC3,GGT1,GGT2,GGT3P,GGT5	0	0.4627	0.1261	-0.1053	0.1946	0.1644	0.1422	0.615	0.3592
SPAC56E4.07		N-acetyltransferase (predicted)			0	-0.2057	-0.1966	-0.0071	-0.1797	-0.1348	-0.1038	-0.1834	-0.3542
SPAC56F8.02		AMP binding enzyme, human DIP2 family (predicted)	CMR2	DIP2A,DIP2C,DIP2B	0	-0.0567	0.1462	-0.0955	-0.1544	0.1667	0.0018	0.0529	0.1293
SPAC56F8.03	tif52	translation initiation factor eIF5B Tif52 (predicted)	FUN12	EIF5B	0	-0.3614	-0.1817	0.0346	-0.1964	-0.1877	-0.2011	-0.3494	-0.1992
SPAC56F8.04c	ppt1	para-hydroxybenzoate--polyprenyltransferase Ppt1	COQ2	COQ2	0	-0.0514	-0.1645	-0.0184	-0.0118	-0.1214	-0.12	-0.2226	-0.4379
SPAC56F8.05c	mug64	Golgi BAR domain protein (predicted)	GVP36		0	-0.2689	-0.0638	0.1229	-0.0187	-0.209	0.036	-0.3813	-0.4494
SPAC56F8.06c	alg10	dolichyl-phosphate-glucose-glycolipid alpha-glucosyltransferase Alg10	DIE2	ALG10,ALG10B	0	0.0566	0.0315	-0.0378	-0.0042	-0.0007	0.0974	0.1096	0.0071
SPAC56F8.07		ER membrane integral protein, implicated in sterol metabolism (predicted)	EMA19	TMEM97	0	0.0314	-0.1774	0.2052	0.2006	-0.1805	-0.2866	-0.3885	-0.5063
SPAC56F8.08	mud1	UBA domain protein Mud1	DDI1	DDI1,DDI2	0	0.0918	-0.1604	0.1421	0.1498	-0.1915	-0.2226	-0.2612	-0.3279
SPAC56F8.09	rrp8	rRNA methyltransferase Rrp8	RRP8	RRP8	0	-0.6175	0.2684	0.0374	-0.8579	-0.3838	0.1786	-0.2918	-0.1388
SPAC56F8.10	met9	methylenetetrahydrofolate reductase Met9	MET13	MTHFR	0	-0.4604	-0.1395	0.0694	-0.2358	-0.1527	0.0163	-0.9456	-0.4832
SPAC56F8.11	spc3	signal peptidase subunit Spc3 (predicted)	SPC3	SPCS3	0	0.2866	-0.0156	0.0729	0.1687	0.0063	0.0447	0.0998	0.0829
SPAC56F8.14c	mug115	Schizosaccharomyces pombe specific protein Mug115			0	NA	NA	-0.1125	NA	NA	0.4363	1.1188	0.9454
SPAC56F8.15		Schizosaccharomyces pombe specific protein			0	0.5609	0.84	-0.0987	0.4525	0.8852	0.6388	1.787	2.0088
SPAC56F8.16	esc1	transcription factor Esc1 (predicted)			0	0.1555	0.3547	-0.102	0.1439	0.3834	0.2605	0.6155	0.9465
SPAC57A10.02	cdr2	serine/threonine protein kinase Cdr2	KCC4,GIN4,HSL1	BRSK2,BRSK1	0	-0.1205	0.0617	-0.0029	-0.077	0.0182	0.109	0.0433	0.3863
SPAC57A10.03	cyp1	cyclophilin family peptidyl-prolyl cis-trans isomerase Cyp1		PPIL1	0	0.0157	0.1212	0.1104	-0.0791	-0.0826	0.0009	-0.2739	-0.1853
SPAC57A10.05c	pof1	F-box/WD repeat protein Pof1	MET30	FBXO24,FBXW2,FBXW7	0	-0.4037	0.3028	-0.0125	-0.2843	0.1792	-0.1912	-0.5689	-0.2506
SPAC57A10.06	mug15	Schizosaccharomyces specific protein Mug15			0	-0.6336	-0.2901	0.004	-0.1866	0.0733	-0.2863	-1.0405	-1.133
SPAC57A10.07		conserved membrane protein with Rossmann-like alpha/beta/alpha sandwich fold, conserved in fungi and protozoa	YOR238W		0	-0.3447	-0.1262	-0.0258	-0.2257	-0.1953	-0.274	-0.9988	-0.3591
SPAC57A10.08c		lipid particle hydrolase (predicted)	LDH1		0	0.6028	-0.0068	-0.1691	0.4214	0.2334	0.0362	0.7783	0.1669
SPAC57A10.09c	nhp6	High-mobility group non-histone chromatin protein (predicted)	NHP6B,NHP6A	SSRP1	0	0.6659	0.3135	-0.0325	0.609	0.3469	-0.0529	1.4134	0.1337
SPAC57A10.10c	sla1	La protein, tRNA chaperone Sla1	LHP1	SSB	0	-0.991	-0.0122	0.2789	-0.586	-0.273	-0.1646	-0.9955	-0.7543
SPAC57A10.11c	mia40	mitochondrial Mia40-Erv1 disulfide relay system thiol oxidase subunit Mia40 (predicted)	MIA40	CHCHD4	0	0.3005	0.4551	0.0206	0.3787	0.1658	0.1235	0.6272	0.2554
SPAC57A10.12c	ura3	mitochondrial dihydroorotate dehydrogenase Ura3	URA1	DHODH	0	-1.459	-0.3718	0.2756	-0.9195	-0.4368	0.0253	-1.168	-0.3589
SPAC57A10.14	sgf11	SAGA complex deubiquitinating submodule subunit Sgf11	SGF11	ATXN7L3	0	0.1549	0.0659	0.0126	0.2383	0.5377	0.1353	0.2395	0.267
SPAC57A7.04c	pabp	major poly(A) binding protein Pabp/Pab1	PAB1	PABPC1,PABPC3,PABPC4	0	-0.0553	0.1192	0.0309	0.091	0.164	0.3578	0.2619	0.1381
SPAC57A7.05		transmembrane transporter (predicted)	BRE4		0	0.3163	-0.0095	-0.4962	0.0304	0.1183	0.5374	0.911	0.2962
SPAC57A7.06	utp14	U3 snoRNP protein Utp14 (predicted)	UTP14	UTP14A,UTP14C	0	-0.6599	-0.028	-0.002	-0.6142	-0.3792	0.04	-0.5809	-0.2343
SPAC57A7.07c		homocysteine methyltransferase (predicted)	MHT1,SAM4	BHMT,BHMT2,MTR	0	0.2535	-0.2233	-0.1129	0.2703	-0.0573	0.0253	-0.2489	-0.0936
SPAC57A7.08	pzh1	serine/threonine protein phosphatase Pzh1	PPZ2,PPZ1,PPQ1		0	0.5899	0.3331	-0.0678	0.3881	0.3234	0.1113	0.8301	0.5562
SPAC57A7.09		ubiquitin-protein ligase E3, human RNF13 family homolog, unknown biological role	YBR062C	RNF13	0	0.5778	0.2078	-0.115	0.3754	0.2243	0.1834	0.8081	0.3844
SPAC57A7.10c	sec21	coatomer gamma subunit Sec21 (predicted)	SEC21	COPG1,COPG2	0	0.2473	-0.006	0.0779	0.3099	-0.0161	-0.1304	0.0815	-0.0214
SPAC57A7.11	mip1	WD repeat protein, Raptor homolog Mip1	KOG1	RPTOR	0	-0.03	0.0663	-0.0211	-0.0204	-0.0608	0.0315	0.2807	0.0429
SPAC57A7.12	ssz1	heat shock protein Ssz1 (predicted)	SSZ1	HSPA14	0	-0.5831	-0.2548	0.1307	-0.2736	-0.2992	-0.069	-0.5811	-0.2244
SPAC57A7.13		RNA-binding protein, involved in splicing (predicted)		RBM10,RBM5,RBM6	0	-0.0573	NA	0.2601	NA	NA	0.023	0.2679	-0.015
SPAC57A7.15c		Schizosaccharomyces specific protein			0	0.3805	NA	-0.0527	NA	NA	-0.0855	-0.0107	-0.0864
SPAC589.02c	med13	mediator complex subunit Med13	SSN2	MED13	0	0.3177	0.4014	-0.1788	-0.1195	-0.1164	0.0423	0.3287	0.2572
SPAC589.03c	noc12	CCAAT-binding factor, Noc1 related	MAK21	CEBPZ	0	NA	NA	0.1673	NA	NA	0.1098	-0.1684	-0.2287
SPAC589.04	mtx1	metaxin 1 (predicted)	SAM37	MTX1	0	-0.0576	-0.0642	-0.0854	-0.0745	0.0019	-0.0234	-0.1086	-0.0207
SPAC589.05c	qtr3	tRNA queuosine modification protein Qtr3		C9orf64	0	0.149	-0.0936	0.0199	0.0478	-0.0113	0.0788	0.0061	0.044
SPAC589.06c	snd302	SRP-independent ER targeting protein Snd3b (predicted)	SND3		0	0.2977	-0.1247	-0.0505	0.1736	-0.0982	-0.1339	-0.0886	-0.2196
SPAC589.07c	atg1801	autophagy associated WD repeat protein Atg18a	ATG18	WIPI1,WIPI2	0	0.5894	-0.0556	-0.1444	0.46	0.2159	0.1013	0.8002	0.3709
SPAC589.08c	dam1	DASH complex subunit Dam1	DAM1		NA	NA	NA	NA	NA	NA	NA	NA	NA
SPAC589.09	csr101	sec14 cytosolic factor family, phospholipid-intermembrane transfer protein Csr1 (predicted)	CSR1	MOSPD2	0	0.0951	-0.1329	0.0008	0.082	-0.1271	-0.3257	0.0399	-0.268
SPAC589.10c	ubi5	ribosomal-ubiquitin fusion protein Ubi5 (predicted)	RPS31	RPS27A	0	-0.0784	0.0574	0.1877	0.0897	0.0395	-0.0182	-0.0406	-0.1258
SPAC589.11	pth4	mitochondrial translation release factor	PTH4	MRPL58	NA	NA	NA	NA	NA	NA	NA	NA	NA
SPAC589.12	cwh43	glycosylceramide biosynthesis protein Cwh43 (predicted)	CWH43	CWH43	0	0	-0.1348	0.1007	0.0069	-0.0515	-0.0655	0.0325	-0.0283
SPAC5D6.01	rps2202	40S ribosomal protein S15a (predicted)	RPS22A,RPS22B	RPS15A	0	-0.4472	-0.0011	0.0968	-0.2049	-0.0773	-0.2254	-0.4107	-0.3048
SPAC5D6.02c	mug165	Clr6 histone deacetylase complex subunit Mug165			0	-0.3026	-1.0495	0.1064	-0.1399	-0.5283	-0.1386	-0.8668	-0.9335
SPAC5D6.04		auxin family transmembrane transporter (predicted)	YBR287W		0	0.1236	0.0485	-0.0852	-0.0127	0.0399	0.0684	0.7725	0.2497
SPAC5D6.05	med18	mediator complex subunit Med18	SRB5	MED18	0	0.1336	0.2154	0.1117	0.0831	0.0284	0.0334	0.0544	-0.0257
SPAC5D6.06c	alg14	UDP-GlcNAc transferase associated protein Alg14 (predicted)	ALG14	ALG14	0	0.2277	-0.1018	0.0537	0.0688	0.0627	-0.1347	-0.0926	-0.0482
SPAC5D6.07c	pxa1	PXA domain protein Pxa1			0	0.5659	-0.1312	0.0184	0.5758	0.2396	0.1134	1.4862	0.3337
SPAC5D6.08c	mes1	meiotic APC inhibitor Mes1			0	0.0306	-0.3002	-0.0683	-0.0693	-0.1147	-0.2159	-0.4132	-0.0692
SPAC5D6.09c	mug86	plasma membrane acetate transmembrane transporter (predicted)	ADY2,ATO3,ATO2		0	-0.147	-0.3128	-0.1409	-0.2825	-0.3985	-0.3154	-0.502	-0.7285
SPAC5D6.12	mtf2	mitochondrial translation protein, Mtf2 (predicted)	MTF2		0	-0.0854	0.16	0.0219	0.0124	-0.0121	-0.0333	-0.375	-0.2689
SPAC5D6.13	vps74	Golgi phosphoprotein 3 family Vps74 (predicted)	VPS74	GOLPH3,GOLPH3L	0	0.0689	-0.0353	-0.0171	0.0623	-0.031	-0.0001	-0.3462	-0.2243
SPAC5H10.01	dgc1	mitochondrial D-glutamate cyclase Dgc1 (predicted)		DGLUCY	0	2.0111	-1.9615	-3.0885	-2.4827	-1.715	-2.415	-2.3591	-2.7606
SPAC5H10.02c	hsp3102	glyoxylase III Hsp3102	HSP31,SNO4,HSP33,HSP32		NA	NA	NA	NA	NA	NA	NA	NA	NA
SPAC5H10.03		phosphoglycerate mutase/6-phosphofructo-2-kinase family	PMU1		0	-0.272	-0.314	-0.2058	-0.5891	-0.4221	0.0857	-0.6078	-0.6868
SPAC5H10.05c		FAD binding oxidoreductase, implicated in cellular detoxification (predicted)			0	0.352	0.6288	-0.068	0.2456	0.4725	0.1414	0.2463	0.2893
SPAC5H10.07		Schizosaccharomyces pombe specific protein			NA	NA	NA	NA	NA	NA	NA	NA	NA
SPAC5H10.08c	pan6	pantoate-beta-alanine ligase	PAN6		0	0.1668	0.2333	-0.0127	0.1362	0.1219	0.1626	-0.0963	0.1822
SPAC5H10.09c	ecm31	3-methyl-2-oxobutanoatehydroxymethyltransferase Ecm31 (predicted)	ECM31		0	-0.0828	0.1125	-0.0286	-0.1827	-0.0409	0.0015	-0.3455	-0.1323
SPAC5H10.10		NADPH dehydrogenase, (Old yellow enzyme) involved in small alpha,beta-unsaturated carbonyl compounds (predicted)	OYE2,OYE3		0	0.1663	0.4427	0.3249	0.5975	0.4523	0.7199	0.1157	0.2032
SPAC5H10.11	gmh1	alpha-1,2-galactosyltransferase Gmh1 (predicted)	MNN10,MNN11		NA	NA	NA	NA	NA	NA	NA	NA	NA
SPAC5H10.12c	otg1	alpha-1,3-galactosyltransferase (predicted)	GNT1	GYG1,GYG2,GYG2P1	0	-0.4982	-0.5067	0.0388	-0.4655	-0.438	0.105	-0.4591	-0.6284
SPAC5H10.13c	gmh2	alpha-1,2-galactosyltransferase Gmh2	MNN10,MNN11		0	-0.1239	-0.0581	0.0322	-0.1519	-0.1088	0.0562	-0.3635	-0.0356
SPAC607.02c		conserved fungal protein			NA	NA	NA	NA	NA	NA	NA	NA	NA
SPAC607.03c	snu13	U3 snoRNP-associated protein Snu13	SNU13	SNU13	0	-0.7089	-0.1388	0.2136	-0.3396	-0.212	-0.0908	-0.7748	-0.5155
SPAC607.04	arg82	inositol polyphosphate kinase Arg82 (predicted)	ARG82	IPMK	0	-0.1516	0.024	-0.0376	-0.3304	-0.3425	-0.083	-0.5585	-0.3921
SPAC607.05	rpn9	19S proteasome regulatory subunit Rpn9	RPN9	PSMD13	0	0.2199	-0.0514	0.0855	0.2629	-0.0149	-0.0781	0.0037	-0.199
SPAC607.06c		metallopeptidase (predicted)	YIL108W		0	0.1912	-0.113	0.0206	0.1465	-0.0296	-0.0706	-0.0864	-0.0289
SPAC607.07c		Schizosaccharomyces specific protein			0	0.2785	0.1612	0.0347	0.1631	0.1393	0.0679	0.6525	0.2542
SPAC607.08c	mil1	lipase/AP-1 adaptor complex binding protein Mil1 (predicted)	MIL1	TMCO4	0	0.506	0.5528	-0.1163	0.2921	0.287	0.0867	1.2934	0.3364
SPAC607.09c	btn1	battenin CLN3 family protein	YHC3	CLN3	0	0.5424	0.0486	-0.1065	0.3798	0.2502	0.0323	1.1598	0.2591
SPAC607.10	spo3	sporulation protein Spo3			0	-0.3901	-0.0546	-0.1365	-0.1389	0.2609	0.1866	-0.0028	0.0957
SPAC630.03	arp3	Arp2/3 protein complex, actin-like protein subunit Arp3	ARP3	ACTR3,ACTR3B,ACTR3C	0	0.3026	-0.0115	-0.0202	0.3338	0.0064	-0.0916	0.428	-0.1257
SPAC630.04c		Schizosaccharomyces specific protein			0	0.4743	-0.2746	-0.0533	0.1338	0.058	0.0258	0.3953	0.3054
SPAC630.05	gyp7	GTPase activating protein Gyp7 (predicted)	GYP7	TBC1D16	0	0.7413	0.3098	-0.0674	0.5114	0.3579	0.1646	1.1206	0.659
SPAC630.06c		DUF2011 family conserved fungal protein	YNL050C		0	NA	NA	NA	NA	NA	-0.0269	-0.2246	-0.3423
SPAC630.07c		Schizosaccharomyces specific protein			0	0.7448	0.2935	-0.2456	0.4102	0.2211	0.1696	1.4418	0.5385
SPAC630.08c	erg25	C-4 methylsterol oxidase Erg25 (predicted)	ERG25	MSMO1	0	-0.356	-0.1946	-0.0341	-0.5406	-0.2287	-0.0204	-0.3837	-0.0063
SPAC630.09c	mug58	GLYK family kinase of unknown specificity, implicated in nucleotide metabolism (predicted)	TDA10		0	-0.1098	-0.1532	0.0039	-0.019	-0.1109	-0.1007	0.2729	-0.1248
SPAC630.10	bmt2	rRNA (adenine) methyltransferase activity Bmt2 (predicted)	BMT2	BMT2	0	-0.1678	0.0867	0.1497	-0.1379	0.1317	0.0964	0.0925	-0.1405
SPAC630.11	vps55	vacuolar sorting protein Vps55 (predicted)	VPS55	LEPROT,LEPROTL1	0	0.3076	0.1738	-0.1654	0.1878	0.1748	-0.0851	0.3055	0.1587
SPAC630.12		GPI-remodelling mannose-ethanolamine phosphate phosphodiesterase (predicted)	CDC1	MPPE1	0	-0.0403	-0.0843	-0.0712	-0.0635	0.0345	-0.0016	-0.2205	0.0561
SPAC630.13c	tsc2	tuberin, GTPase activator Tsc2		TSC2	0	-0.07	-0.1217	0.0439	-0.0565	-0.1415	-0.0508	-0.0625	-0.0041
SPAC630.14c	tup12	transcriptional corepressor Tup12	TUP1		0	0.082	-0.0196	-0.1418	0.011	0.036	-0.0834	0.0477	-0.0002
SPAC630.15	mug177	Schizosaccharomyces pombe specific protein			NA	NA	NA	NA	NA	NA	NA	NA	NA
SPAC631.01c	acp2	F-actin capping protein beta subunit Acp2	CAP2	CAPZB	0	0.2423	0.0666	0.0605	0.2869	0.1734	0.0501	0.2371	0.0211
SPAC631.02	bdf2	BET family double bromodomain protein Bdf2	BDF2,BDF1	BRD3,BRD4	0	-0.1945	0.2091	-0.0342	-0.128	0.2027	0.0092	-0.1208	0.0484
SPAC637.03		DUF1774 family multi-spanning conserved fungal membrane protein			0	2.4548	1.3955	-0.0401	2.1489	1.6815	0.9682	5.6625	3.0495
SPAC637.04	ypp1	phosphatidylinositol-4 kinase plasma membrane scaffold Erf3 partner Ypp1	YPP1	TTC7A,TTC7B	0	-0.0753	0.0383	0.0286	-0.0313	0.0691	0.1245	0.0522	0.1126
SPAC637.05c	vma2	V-type ATPase V1 subunit B	VMA2	ATP6V1B1,ATP6V1B2	0	0.1974	0.0593	0.003	0.1524	0.1272	-0.03	0.1925	0.1764
SPAC637.06	gmh5	alpha-1,2-galactosyltransferase (predicted)	MNN10,MNN11		0	-0.012	-0.0971	-0.0748	-0.1132	-0.0575	-0.1282	-0.2798	-0.013
SPAC637.07	moe1	translation initiation factor eIF3d		EIF3D	0	-0.1555	-0.1125	0.0638	0.0563	-0.1577	-0.0907	-0.2197	-0.1479
SPAC637.08	nbp35	CIA machinery ATPase Nbp35 (predicted)	NBP35	NUBP1	0	0.0438	0.1204	0.0919	0.0882	0.0766	-0.0694	-0.0248	-0.0595
SPAC637.09	rex1	3'-5'- exoribonuclease Rex1 (predicted)	RNH70		0	-0.4908	-0.0024	0.1399	-0.2769	-0.0721	0.1676	-0.1936	-0.0284
SPAC637.10c	rpn10	19S proteasome regulatory subunit Rpn10	RPN10	PSMD4	0	0.4322	0.3038	0.0477	0.3822	0.1967	0.1305	0.3772	0.2637
SPAC637.11	rpm2	mitochondrial ATP-dependent RNA helicase Rpm2	SUV3	SUPV3L1	0	0.4823	NA	0.0954	NA	NA	0.3336	-0.1691	0.2469
SPAC637.12c	mst1	KAT5 family histone acetyltransferase Mst1	ESA1	KAT5	0	-0.0154	-0.1554	0.2082	0.1531	NA	0.2754	-0.0605	0.0545
SPAC637.13c	slm1	cytoskeletal signaling protein Slm1 (predicted)	SLM1,SLM2		0	0.185	0.0555	-0.0281	0.2166	0.0067	-0.0014	0.9877	-0.1291
SPAC644.04	pct1	RNA 5'-triphosphatase	CTL1,CET1		0	-0.3843	-0.2667	0.0749	-0.3731	-0.2627	0.06	-0.6288	-0.3715
SPAC644.05c	dut1	deoxyuridine 5'-triphosphate nucleotidohydrolase (predicted)	DUT1	DUT	0	0.755	-0.8945	0.0886	0.4845	-0.4873	0.0891	-2.0674	-0.3562
SPAC644.06c	cdr1	NIM1 family serine/threonine protein kinase Cdr1/Nim1	KCC4,GIN4,HSL1	BRSK2,BRSK1	0	0.278	0.1478	0.2408	0.1939	0.0654	0.1994	0.5064	0.3371
SPAC644.07	bcs1	mitochondrial Rieske ISP assembly ATPase Bcs1 (predicted)	BCS1	BCS1L	0	0.1098	-0.1838	0.1055	0.1397	0.0496	0.0116	0.2912	0.1415
SPAC644.08	utr4	methionine salvage haloacid dehalogenase-like hydrolase Utr4 (predicted)	UTR4	ENOPH1	0	0.4501	0.0444	0.0598	0.418	0.1412	-0.0165	0.516	0.0291
SPAC644.09		pyridoxal phosphate homeostasis protein (predicted)	YBL036C	PLPBP	0	0.2495	0.3436	-0.1515	0.1536	0.2274	0.2696	0.4151	0.4458
SPAC644.10	med11	mediator complex subunit Med11	MED11	MED11	0	NA	NA	0.0035	NA	NA	-0.1188	-0.1908	-0.1135
SPAC644.11c	pkp1	mitochondrial pyruvate dehydrogenase (lipoamide) kinase Pkp1 (predicted)	PKP2,PKP1	PDK1,PDK2,PDK3,PDK4	0	-0.0469	0.0478	0.053	0.1081	0.0589	0.0147	-0.0602	0.0542
SPAC644.12	cdc5	Prp19 complex subunit Cdc5	CEF1	CDC5L	0	NA	NA	0.1098	NA	NA	0.0781	0.0044	-0.0825
SPAC644.13c		Rab GTPase binding (predicted)	YIP4	YIPF6	0	0.3495	0.0352	-0.069	0.2823	0.0504	0.0062	0.1043	0.0579
SPAC644.14c	rad51	RecA family recombinase Rad51/Rhp51	RAD51	RAD51	0	-0.408	-0.208	0.0098	-0.4496	-0.243	-0.2825	-0.7107	-0.3086
SPAC644.15	rpp101	60S acidic ribosomal protein A1	RPP1A,RPP1B	RPLP1	0	-0.6172	-0.0941	0.2186	-0.2691	-0.1606	-0.2585	-0.9073	-0.3984
SPAC644.16	rna15	RNA-binding protein Rna15	RNA15	CSTF2T,CSTF2	0	0.0652	-0.1704	0.2008	0.1396	0.01	0.1592	0.1393	0.1126
SPAC644.17c	mrpl9	mitochondrial ribosomal protein subunit L9 (predicted)	MRPL9	MRPL3	0	0.2386	-0.1128	0.0755	0.1695	0.0853	0.0538	0.1155	0.2623
SPAC644.18c	bet3	TRAPP I, II and III complex Rab GEF subunit Bet3 (predicted)	BET3	TRAPPC3,TRAPPC3L	0	0.237	0.0452	-0.0058	0.2186	0.0634	0.0235	0.1175	-0.1887
SPAC652.01		BC10 family small membrane protein, unknown biological role, human BLCAP ortholog		BLCAP	0	-0.2329	-0.7644	0.0815	-0.1078	-0.1974	-0.0524	0.1544	-0.0822
SPAC664.01c	swi6	heterochromatin (HP1) family chromodomain protein Swi6		CBX1,CBX3,CBX5	0	0.0296	0.2997	-0.0233	0.0197	-0.0168	0.1043	-0.139	-0.1693
SPAC664.02c	arp8	Ino80 complex actin-like protein Arp8	ARP8	ACTR8	0	-0.0166	-0.0964	0.0432	0.0344	0.0447	0.0206	-0.0095	-0.0175
SPAC664.03	paf1	RNA polymerase II associated Paf1 complex (predicted)	PAF1	PAF1	0	0.1447	0.1416	0.0962	0.1399	0.0386	0.1609	-0.0431	0.0151
SPAC664.04c	rps1602	40S ribosomal protein S16 (predicted)	RPS16B,RPS16A	RPS16	0	-0.4493	-0.2421	0.0329	-0.1551	-0.0596	-0.1848	-0.6867	-0.5133
SPAC664.05	rpl13	60S ribosomal protein L13 (predicted)	RPL13A,RPL13B	RPL13	0	-0.028	0.1565	0.2161	0.1262	0.1961	0.1194	0.0926	0.0154
SPAC664.06	rlp7	ribosomal protein L7-like Rlp7 involved in ribosome biogenesis (predicted)	RLP7	RPL7	0	-0.7653	0.0962	0.1312	-0.3906	-0.0149	0.0137	-0.7195	-0.3341
SPAC664.07c	rad9	checkpoint clamp complex protein Rad9	DDC1	RAD9B,RAD9A	0	0.229	NA	-0.072	NA	NA	0.0597	0.1073	-0.1301
SPAC664.08c	bfr2	traub family protein involved in ribosome biogenesis (predicted)	BFR2	AATF	0	-0.7408	-0.2261	0.1689	-0.6497	-0.2455	0.0317	-0.8795	-0.537
SPAC664.09	ggt1	gamma-glutamyltranspeptidase Ggt1	ECM38	GGTLC1,GGTLC2,GGTLC3,GGT1,GGT2,GGT3P,GGT5	0	-0.6708	-0.1294	0.1701	-0.4314	-0.1677	0.1407	-0.0555	0.1491
SPAC664.10	klp2	kinesin-14 family minus-end directed microtubule motor Klp2	KAR3	KIFC1	0	0.0004	0.1567	-0.0323	0.0489	0.0442	-0.0131	-0.0105	-0.0201
SPAC664.11	ssc1	mitochondrial (2Fe-2S) cluster assembly chaperone Ssc1	ECM10,SSC1	HSPA9	0	0.2588	0.132	0.1211	0.4411	0.1444	-0.0459	0.4032	0.0078
SPAC664.12c		mitochondrial succinate dehydrogenase assembly factor 1 (predicted)	SDH6	SDHAF1	0	0.2306	-0.1367	-0.0622	0.2643	0.0453	-0.1155	-0.0847	-0.3668
SPAC664.13		Schizosaccharomyces pombe specific protein			0	0.534	0.0068	-0.176	NA	NA	-0.4125	-0.5452	-0.629
SPAC664.14	amt2	plasma membrane ammonium transmembrane transporter Amt2	MEP1,MEP3	RHAG,RHCE,RHD,RHBG,RHCG	0	-0.3895	0.115	0.0233	-0.2548	0.0544	0.2199	-0.0996	0.251
SPAC664.15	caf4	CCR4-Not complex subunit Caf4/Mdv1 (predicted)	MDV1,CAF4		0	-0.2625	-0.3256	-0.0949	-0.2973	-0.3907	-0.0697	0.2001	-0.4082
SPAC683.02c		zf-CCHC type zinc finger protein, human ZCCHC9 ortholog, implicated in mRNA splicing (predicted)		ZCCHC9	0	-0.8797	-0.3276	0.2623	-0.5646	-0.1174	-0.1253	-1.3993	-0.833
SPAC683.03		Schizosaccharomyces pombe specific protein			NA	NA	NA	NA	NA	NA	NA	NA	NA
SPAC688.02c	mis14	NMS complex subunit Mis14/Nsl1	NSL1	NSL1	NA	NA	NA	NA	NA	NA	NA	NA	NA
SPAC688.03c		human AMMECR1 homolog	YOR289W	AMMECR1L,AMMECR1	0	0.5417	NA	-0.1033	NA	NA	0.1973	1.6677	1.0762
SPAC688.04c	gst3	glutathione S-transferase Gst3	GTT1		0	0.9071	0.2622	0.041	0.862	0.4131	0.1139	2.889	1.0472
SPAC688.06c	slx4	structure-specific endonuclease subunit Slx4	SLX4	SLX4	NA	NA	NA	NA	NA	NA	NA	NA	NA
SPAC688.07c	rng10	coiled-coil protein involved in septum formation Rng10			0	0.1312	0.3535	-0.0368	0.1948	0.0147	-0.043	-0.2042	0.066
SPAC688.08	srb8	mediator complex subunit Med12	SRB8	MED12,MED12L	0	0.0644	0.2275	-0.2271	-0.1834	-0.0908	-0.1139	-0.0661	-0.0021
SPAC688.09	rim2	mitochondrial carrier, pyrimidine nucleotide Rim2 (predicted)	RIM2	SLC25A36,SLC25A33	0	-0.118	0.1318	-0.0642	-0.0498	-0.0025	-0.0696	0.1594	-0.0784
SPAC688.10	rev3	DNA polymerase zeta catalytic subunit Rev3 (predicted)	REV3	REV3L	0	-0.1691	0.2158	-0.1098	-0.2451	0.0184	0.1193	0.3421	0.2573
SPAC688.11	end4	Clathrin adaptor End4	SLA2	HIP1R,HIP1	0	0.2397	0.0272	-0.011	0.1462	0.0939	0.009	0.313	0.0078
SPAC688.12c		Schizosaccharomyces specific protein			0	-0.0741	NA	0.1319	0.2046	0.0786	0.0946	0.0255	-0.0841
SPAC688.13	scn3	TatD DNase family Scn1	YMR262W	TATDN1	0	0.2062	0.0523	-0.1724	-0.086	-0.147	0.0652	0.9947	0.2587
SPAC688.14	set13	ribosome L32 lysine methyltransferase Set13	RKM4	SETD6	0	-0.0911	NA	-0.0448	NA	NA	0.1207	-0.2511	-0.081
SPAC688.16		human TMEM254 ortholog		TMEM254	0	0.1462	-0.2483	0.0177	-0.0906	-0.1314	-0.044	-0.216	-0.3115
SPAC694.02		DEAD/DEAH box helicase, human DDL60 and DDL60L ortholog, implicated in mRNA degradation		DDX60,DDX60L	0	-0.1366	0.016	0.0253	-0.0537	-0.0889	-0.0774	0.1242	-0.0163
SPAC694.03		nicotinamide-nucleotide adenylyltransferase (predicted)	POF1		0	0.1689	NA	0.1437	0.2361	NA	-0.0974	-0.2454	-0.2033
SPAC694.04c		nuclear/mitochondrial metal-dependent protein hydrolase, human MYG1 ortholog	YER156C	MYG1	0	-0.2143	-0.2996	0.107	-0.1088	-0.2935	-0.1748	-0.6972	-0.6077
SPAC694.05c	rps2502	40S ribosomal protein S25 (predicted)	RPS25A,RPS25B	RPS25	0	-0.67	-0.2694	0.053	-0.3167	-0.2307	-0.4243	-0.5454	-0.9105
SPAC694.06c	mrc1	claspin, Mrc1	MRC1	CLSPN	0	0.4675	-0.2403	-0.011	0.2656	-0.3402	-0.0777	-0.9111	-0.2118
SPAC6B12.02c	mus7	DNA repair protein Mus7/Mms22	MMS22		0	-0.067	-0.0209	-0.075	-0.1051	-0.0452	0.0328	0.5136	0.1901
SPAC6B12.04c		2-aminoadipate transaminase/kynurenine-oxoglutarate transaminase (predicted)	BNA3	KYAT1,KYAT3	0	0.0702	0.0044	-0.1409	-0.1378	0.0167	0.021	-0.1395	-0.1061
SPAC6B12.05c	ies2	Ino80 complex subunit Ies2	IES2	INO80B	0	0.0558	-0.3173	-0.0571	-0.2356	-0.1821	-0.0501	0.0171	0.0145
SPAC6B12.06c	rrg9	mitochondrial genome maintenance protein Rrg9 (predicted)	RRG9	NGRN	NA	NA	NA	NA	NA	NA	NA	NA	NA
SPAC6B12.07c		ubiquitin-protein ligase E3 with SPX domain, human LORNRF1 ortholog (predicted)		LONRF1	0	0.0539	0.2314	-0.1096	-0.0033	0.2121	-0.094	0.9003	0.4747
SPAC6B12.08	mug185	DNAJ domain protein Mug185 (predicted)	JJJ1	DNAJC21	0	NA	NA	NA	NA	NA	0.0584	0.6903	0.5445
SPAC6B12.09	trm10	tRNA m(1)G methyltransferase Trm10	TRM10	TRMT10B,TRMT10A	0	-0.1362	0.0584	0.1278	-0.1376	NA	0.216	0.1383	0.1244
SPAC6B12.10c	spp1	DNA primase catalytic subunit Spp1	PRI1	PRIM1	0	0.0678	-0.0365	0.0673	-0.0895	-0.1863	-0.021	-0.2248	0.0148
SPAC6B12.11	drc1	replication preinitiation complex assembly protein	SLD2	RECQL4	0	NA	NA	0.3378	NA	NA	0.2158	0.102	0.2537
SPAC6B12.12	tom70	mitochondrial TOM complex subunit Tom70 (predicted)	TOM71,TOM70	TOMM70	0	0.1194	0.0093	0.0237	0.2237	0.0447	-0.0888	0.3734	0.111
SPAC6B12.13		protein phosphatase type I regulatory subunit (predicted)	YPI1	PPP1R11	0	0.4493	0.4263	0.1527	0.3263	NA	0.218	0.5263	0.3505
SPAC6B12.14c		conserved fungal protein	YJR056C		0	-0.373	-0.0915	0.009	-0.3383	-0.418	-0.1294	-0.4377	-0.4287
SPAC6B12.15	cpc2	RACK1 ortholog Cpc2	ASC1	RACK1	0	-0.4697	-0.3671	-0.5564	-0.0569	-0.1724	0.2945	-0.5149	-0.3854
SPAC6B12.18	gon7	EKC/KEOPS complex subunit Gon7 (predicted)	GON7	GON7	0	NA	NA	0.0073	NA	NA	0.1343	-0.0243	-0.0849
SPAC6B12.19	rsa3	ribosome assembly protein Rsa3 (predicted)	RSA3		0	-0.3011	0.133	-0.0077	-0.3035	-0.1992	-0.0854	-0.1738	-0.0887
SPAC6C3.02c	mix17	mitochondrial CHCH domain protein Mix17 (predicted)	MIX17	CHCHD10,CHCHD2,CHCHD2P9	0	0.5372	0.2617	0.2189	0.6216	0.2671	0.0197	0.3296	0.3128
SPAC6C3.03c		Schizosaccharomyces pombe specific protein			NA	NA	NA	NA	NA	NA	NA	NA	NA
SPAC6C3.04	cit1	citrate synthase Cit1	CIT2,CIT1	CS	0	0.7646	0.4264	-0.1831	0.8259	0.3962	0.2102	1.0456	0.1716
SPAC6C3.06c	neo1	Golgi membrane phospholipid translocase (flippase) Neo1 (predicted)	NEO1	ATP9A,ATP9B	0	0.3247	-0.0035	-0.0686	0.1616	0.0523	0.0205	-0.1147	0.0956
SPAC6C3.08	nas6	proteasome assembly chaperone, gankyrin	NAS6	PSMD10	0	0.7	0.1642	0.0254	0.6481	NA	-0.0317	1.1849	0.3426
SPAC6C3.09	rpp40	RNase P and RNase MRP subunit Rpp40		RPP40	0	0.0528	0.1023	0.0989	0.1413	0.0314	0.1495	0.2999	-0.0037
SPAC6F12.02	rst2	transcription factor Rst2	ADR1,TDA9		0	0.2854	0.2485	0.1266	0.2744	0.1966	0.0841	0.5454	0.3096
SPAC6F12.03c	fsv1	SNARE Stx8	SYN8	STX8	0	0.668	0.4916	-0.1514	0.4649	0.4378	0.1645	1.2636	0.7166
SPAC6F12.04	tvp15	COPI-coated vesicle associated protein (predicted)	TVP15		0	0.2233	0.1499	0.0924	0.2784	0.1757	-0.0993	0.2601	-0.1394
SPAC6F12.05c	tnr3	thiamine diphosphokinase Tnr3/ Nudix hydrolase fusion protein	YJR142W,THI80		0	0.1553	0.2226	0.1803	0.3331	0.2148	0.0686	0.1057	0.0687
SPAC6F12.06	rdi1	Rho GDP dissociation inhibitor Rdi1 (predicted)	RDI1	ARHGDIA,ARHGDIB	0	0.1013	-0.1377	-0.148	0.0382	-0.1569	-0.3047	-0.3375	-0.0971
SPAC6F12.07	tom20	mitochondrial TOM complex subunit Tom20 (predicted)	TOM20	TOMM20,TOMM20L	0	0.0311	0.0208	0.1078	0.1447	-0.025	-0.0506	-0.1198	-0.1547
SPAC6F12.08c	exo84	exocyst complex subunit Exo84 (predicted)	EXO84	EXOC8	0	0.129	0.2688	-0.0303	-0.0711	0.0014	0.0154	0.3929	0.0359
SPAC6F12.09	rdp1	RNA-directed RNA polymerase Rdp1			0	-0.2174	-0.0504	0.1191	-0.0774	-0.1395	0.0803	-0.0504	0.0482
SPAC6F12.10c	ade3	phosphoribosylformylglycinamidine synthase Ade3	ADE6	PFAS	0	-0.0759	0.0794	-0.0793	-0.0297	0.0165	0.1124	0.0817	0.2239
SPAC6F12.11c	sfc1	transcription factor TFIIIC complex A box associated subunit Sfc1	TFC1	GTF3C5	0	0.1569	0.3946	-0.1097	-0.0729	-0.1362	0.0288	0.135	0.049
SPAC6F12.12	par2	protein phosphatase PP2A regulatory subunit B-56 Par2	RTS1	PPP2R5A,PPP2R5B,PPP2R5C,PPP2R5D,PPP2R5E	0	0.2397	-0.0443	0.0429	0.2754	0.02	-0.0839	-0.103	0.0532
SPAC6F12.13c	fps1	geranyltranstransferase Fps1	ERG20	FDPS	0	0.1252	0.0463	-0.0675	0.1193	0.051	0.0347	0.3437	-0.1206
SPAC6F12.14	cut23	anaphase-promoting complex, TPR lobe subcomplex subunit Apc8	CDC23	CDC23	0	0.2112	0.089	0.083	0.1104	0.0164	0.164	0.2051	0.3327
SPAC6F12.15c	cut9	anaphase-promoting complex, TPR lobe subcomplex subunit Cut9/Apc6	CDC16	CDC16	0	0.4181	0.1811	-0.2001	-0.0544	-0.0582	-0.0528	0.4771	0.1259
SPAC6F12.16c	mtr4	TRAMP complex ATP-dependent RNA helicase subunit Mtr4	MTR4	MTREX	0	-0.8286	-0.2178	0.1452	-0.4837	-0.2044	-0.0412	-0.5415	-0.3087
SPAC6F12.17	rna14	mRNA cleavage and polyadenylation specificity factor complex subunit Rna14	RNA14	CSTF3	0	0.1449	-0.0597	0.2019	0.329	0.0341	0.1434	0.3042	0.1587
SPAC6F6.01	cch1	plasma membrane calcium ion import channel Cch1	CCH1	NALCN	0	-0.0466	0.0529	-0.0669	-0.1694	-0.0362	-0.1344	-0.1824	0.1616
SPAC6F6.02c	pof5	F-box protein Pof5	PFU1		0	0.3076	-0.0208	0.0216	0.2543	0.1218	0.2613	0.4693	0.4103
SPAC6F6.03c	nog2	ribosome export GTPase Nog2 (predicted)	NOG2	GNL2	0	-1.0214	-0.2544	0.0806	-0.6771	-0.3048	0.0127	-0.9548	-0.4578
SPAC6F6.04c		transmembrane transporter (predicted)		UNC93A,UNC93B1,MFSD11	0	0.064	-0.338	0.0255	-0.0855	-0.0156	0.0367	-0.1247	-0.0681
SPAC6F6.05	ost2	oligosaccharyltransferase epsilon subunit Ost2 (predicted)	OST2	DAD1	0	-0.119	-0.1123	0.2222	-0.0162	-0.0498	-0.0157	-0.1044	-0.263
SPAC6F6.06c	rax2	cell polarity factor Rax2	RAX2		0	-0.0075	-0.0183	-0.0023	-0.0815	-0.0574	-0.03	-0.4139	0.032
SPAC6F6.07c	rps13	40S ribosomal protein S13	RPS13	RPS13	0	-0.0793	-0.1183	0.0547	0.0301	-0.0852	-0.0913	-0.3283	-0.3025
SPAC6F6.08c	cdc16	two-component GAP Cdc16	BUB2		0	0.4561	-0.0843	0.0314	0.4195	0.2854	0.0545	0.1821	0.3048
SPAC6F6.09	eaf6	Mst2/NuA4 histone acetyltransferase complex subunit Eaf6	EAF6	MEAF6	0	NA	NA	-0.209	NA	NA	-0.0223	0.1649	-0.0923
SPAC6F6.10c	arc2	ARP2/3 actin-organizing complex subunit Arc34	ARC35	ARPC2	0	0.4772	0.1096	-0.0535	0.3378	0.1379	-0.0225	0.6762	0.1813
SPAC6F6.11c		pyridoxine-pyridoxal-pyridoxamine kinase (predicted)	BUD16,BUD17	PDXK	0	-0.2663	-0.1029	-0.2364	-0.352	-0.0808	0.3381	-0.0168	0.3135
SPAC6F6.12	atg24	autophagy associated PX/BAR domain sorting nexin Atg24	SNX4	SNX4,SNX7,SNX30	0	0.3826	0.14	0.0463	0.3691	0.1743	0.0711	0.6575	0.3236
SPAC6F6.13c		Golgi localized Alpha/Beta hydrolase fold, DUF726 family protein	MIL1	TMCO4	0	0.0912	0.0225	0.079	0.1245	0.0101	0.001	0.085	0.1725
SPAC6F6.15	ypt5	GTPase Ypt5	YPT52,YPT53,VPS21	RAB5A,RAB5B,RAB5C	0	0.3184	0.1213	-0.0912	0.0877	0.1841	-0.0364	0.368	0.2673
SPAC6F6.16c	tpz1	shelterin complex subunit Tpz1	EST3	ACD	0	0.2891	0.3962	0.0682	NA	NA	0.2384	0.1778	0.5015
SPAC6F6.17	rif1	telomere length regulator protein Rif1	RIF1	RIF1	0	-0.6081	-0.2752	0.1076	-0.4446	-0.3496	-0.0121	-0.5747	-0.1176
SPAC6F6.19		RNA-binding protein, G-patch type, human GPATCH11 ortholog	CMG1	GPATCH11	0	NA	NA	NA	0.3099	NA	0.2638	-0.0323	0.0268
SPAC6G10.02c	tea3	cell end marker Tea3	KEL2,KEL1	RABEPK	0	-0.0817	0.0863	0.0732	-0.0271	-0.0171	0.1528	-0.1048	0.0877
SPAC6G10.03c	cld1	mitochondrial cardiolipin-specific phospholipase Cld1 (predicted)	CLD1	ABHD4,ABHD5	0	0.561	0.529	-0.0348	0.3655	0.6005	0.2554	1.1134	1.1968
SPAC6G10.04c	pre5	20S proteasome complex subunit alpha 6 Pre5	PRE5	PSMA1	0	0.4762	0.2449	0.2387	0.5329	0.306	0.1984	0.5528	0.362
SPAC6G10.05c	trs120	TRAPP II complex subunit Trs120	TRS120	TRAPPC9	0	0.0578	0.1366	-0.0328	0.0149	0.0808	0.1029	0.1047	0.0767
SPAC6G10.07	cbc1	nuclear cap-binding complex large subunit (predicted)	STO1	NCBP1	0	-0.2114	-0.088	0.1128	-0.0977	0.0114	-0.0953	-0.3981	-0.2473
SPAC6G10.08	idp1	isocitrate dehydrogenase Idp1 (predicted)	IDP1,IDP2,IDP3	IDH1,IDH2	0	0.4269	0.1299	-0.2343	0.1095	0.2304	0.5555	1.0142	0.3769
SPAC6G10.09	gls1	glucosidase I Gls1	CWH41	MOGS	0	0.0288	-0.0219	-0.0151	0.1805	0.0206	-0.0561	0.138	0.2726
SPAC6G10.10c		human mmtag2 ortholog, implicated in splicing		C1orf35	NA	NA	NA	NA	NA	NA	NA	NA	NA
SPAC6G10.11c	ubi3	ribosomal-ubiquitin fusion protein Ubi3 (predicted)	RPS31	RPS27A	0	-0.1468	0.0088	0.1	-0.0192	-0.0264	-0.029	0.0029	-0.0812
SPAC6G10.12c	ace2	transcription factor Ace2	ACE2		0	0.305	-0.8507	0.1363	0.2727	-0.2801	-0.378	-3.2296	-0.4689
SPAC6G9.01c		DUF1764 family conserved eukaryotic protein, fungi, plants, apicomplexa			0	-0.0896	-0.137	-0.0986	-0.1517	-0.0483	-0.045	-0.2038	-0.1293
SPAC6G9.02c	nop9	pumilio family RNA-binding protein Nop9 (predicted)	NOP9	NOP9	0	-0.9637	-0.1592	0.1466	-0.6514	-0.3764	-0.066	-0.6966	-0.5793
SPAC6G9.03c	mug183	histone H3.3 H4 heterotetramer chaperone Rtt106-like (predicted)	RTT106		0	-0.0376	-0.2982	-0.1565	-0.2167	NA	0.0103	-0.3425	-0.1995
SPAC6G9.04	spo7	Arf GEF Spo7		PSD2,PSD3,PSD4,PSD	0	-0.2448	-0.016	-0.007	-0.1398	0.3034	0.0364	-0.2994	-0.0812
SPAC6G9.05	pcd1	coenzyme A diphosphatase (predicted)	PCD1	NUDT8	0	-0.1376	-0.0435	-0.0131	-0.0739	0.0493	0.1428	0.3154	0.1924
SPAC6G9.06c	pcp1	gamma tubulin complex linker, pericentrin/kendrin Pcp1	SPC110	PCNT	0	NA	NA	0.0453	NA	NA	0.4376	0.5786	0.6546
SPAC6G9.07c	arc4	ARP2/3 actin-organizing complex subunit Arc4	ARC19	ARPC4	0	0.3578	0.1571	0.0322	0.2874	0.1651	0.0219	0.415	0.0004
SPAC6G9.08	ubp6	ubiquitin C-terminal hydrolase Ubp6	UBP6	USP14	0	0.3896	0.1708	0.0285	0.2782	0.1135	-0.048	-0.0236	-0.0112
SPAC6G9.09c	rpl2401	60S ribosomal protein L24 (predicted)	RPL24A,RPL24B	RPL24	0	-0.6452	-0.0559	0.14	-0.2224	-0.1276	-0.1891	-0.6676	-0.3862
SPAC6G9.10c	sen1	ATP-dependent 5' to 3' DNA/RNA helicase Sen1	SEN1	SETX	0	-0.7687	-0.1701	-0.1012	-0.7853	-0.247	0.0798	-0.6819	-0.3278
SPAC6G9.11	syb1	SNAP receptor, synaptobrevin family	SNC1,SNC2	VAMP4	0	0.158	-0.024	-0.038	0.1254	0.0183	-0.1055	-0.1134	-0.0454
SPAC6G9.12	cfr1	exomer complex BRCT domain subunit Cfr1	CHS5		0	0.2918	0.2547	-0.1918	-0.0842	-0.1078	-0.004	-0.4718	-0.0148
SPAC6G9.14	puf4	pumilio family RNA-binding protein Puf4 (predicted)	PUF4,MPT5		0	0.3349	0.056	-0.0023	0.3919	0.0215	0.0354	0.2428	0.0442
SPAC6G9.15c	ebp1	Ell binding protein Ebp1			0	-0.4299	-0.2116	-0.1083	-0.421	-0.2264	-0.0657	-0.2965	-0.178
SPAC6G9.16c	xrc4	XRCC4 nonhomologous end joining factor Xrc4	LIF1	XRCC4	0	NA	NA	0.3222	NA	NA	0.2915	0.9608	0.4767
SPAC732.01	vma11	V-type ATPase V0 proteolipid subunit (predicted)	VMA11	ATP6V0C	0	0.1526	0.0291	-0.0523	0.1563	0.0633	0.095	0.2512	0.1316
SPAC732.02c		fructose-2,6-bisphosphate 2-phosphatase activity (predicted)	FBP26	PFKFB1,PFKFB2,PFKFB3,PFKFB4	0	0.3265	0.1441	0.0731	0.3221	0.0532	-0.0023	0.3889	0.1815
SPAC750.01		NADP-dependent aldo/keto reductase, unknown biological role, implicated in cellular detoxification			0	0.9599	1.1325	-0.1825	0.5886	1.2544	1.028	2.159	2.1008
SPAC750.05c	ftm4	sub-telomeric 5Tm protein family Ftm4			0	0.2653	-0.1741	-0.1309	0.1022	-0.0429	0.6216	0.199	0.457
SPAC750.06c		S. pombe specific DUF999 protein family 4			0	0.1773	-0.1212	-0.1935	0.0363	-0.035	0.1918	0.9683	0.2632
SPAC750.07c		S. pombe specific protein			0	-1.067	NA	-0.3115	-0.5463	NA	-1.3433	-1.7659	-1.3288
SPAC750.08c		NAD-dependent malic enzyme (predicted), partial	MAE1	ME1,ME2,ME3	0	-0.3988	0.1281	0.0621	-0.192	0.1523	-0.5261	-0.2642	-0.71
SPAC767.01c	vps1	dynamin family protein Vps1	VPS1	DNM1,DNM1L	0	0.4839	0.0766	-0.0201	0.4505	0.1321	-0.0311	0.4418	0.3785
SPAC7D4.02c	sfp47	Ubp4 interactor Sfp47			0	-0.2014	-0.1244	-0.0037	0.0009	-0.1253	0.0461	-0.3243	-0.0419
SPAC7D4.03c	ahk1	scaffold protein, MAP kinase signalling pathway, Ahk1 (predicted)	AHK1		0	-0.1634	-0.0025	0.0155	-0.1637	-0.0466	0.0327	-0.22	0.1209
SPAC7D4.04	atg11	autophagy associated protein Atg11	ATG11	RB1CC1	0	0.2906	0.2513	-0.0005	0.242	0.2827	0.1001	0.212	0.2772
SPAC7D4.05		HAD superfamily hydrolase, unknown role	DPI35	HDHD3	0	NA	NA	-0.108	NA	NA	-0.0797	0.1213	0.0807
SPAC7D4.06c	alg3	dol-P-Man:Man(5)GlcNAc(2)-PP-Dol alpha-1,3-mannosyltransferase Alg3	ALG3	ALG3	0	0.0138	0.0368	0.0438	0.1372	0.0608	-0.097	-0.1675	-0.0973
SPAC7D4.07c	trx1	cytosolic thioredoxin Trx1	TRX2,TRX1	TXN,TXNDC2,TXN2	0	0.2911	0.1807	0.022	0.2493	0.1883	-0.1428	0.2153	-0.1834
SPAC7D4.09c	dfg10	3-oxo-5-alpha-steroid 4-dehydrogenase (predicted)	DFG10	SRD5A3	0	0.0042	-0.0626	-0.0686	0.3016	0.0575	0.2824	-0.4145	-0.1174
SPAC7D4.10	vma13	V-type ATPase V1 subunit H (predicted)	VMA13	ATP6V1H	0	0.0516	-0.0267	-0.0883	0.0279	0.01	-0.0201	-0.2152	-0.0521
SPAC7D4.11c	sec39	secretory pathway protein Sec39 (predicted)	SEC39	NBAS	0	-0.1893	-0.017	0.0616	-0.0962	-0.041	-0.0022	-0.147	0.1852
SPAC7D4.12c		plasma membrane ThrE amino acid transmembrane transporter family protein (predicted)	YJL107C		0	0.1108	0.149	-0.1273	-0.0097	0.1239	0.0607	0.4609	0.2763
SPAC7D4.13c		Schizosaccharomyces specific protein			0	0.1241	0.0615	0.1495	0.1047	0.2203	0.1262	0.2145	0.0596
SPAC7D4.14c	iss10	NURS complex subunit Iss10			0	-0.1416	-0.257	0.1421	-0.064	-0.0106	-0.006	-0.1365	-0.0595
SPAC7D4.15c	ost4	oligosaccharyltransferase subunit Ost4 (predicted)	OST4	OST4	0	-0.3042	-0.0139	0.0832	-0.1888	-0.0727	-0.1098	-0.7681	-0.4403
SPAC806.02c		CIA machinery CIA1/CFD1 fusion protein (predicted)	CIA1,CFD1	CIAO1,NUBP2	0	-0.1129	0.0065	0.0795	-0.1493	-0.026	0.118	-0.1808	0.1552
SPAC806.03c	rps2601	40S ribosomal protein S26 (predicted)	RPS26B,RPS26A	RPS26	0	-0.3813	-0.004	0.095	-0.1462	-0.0193	-0.1765	-0.362	-0.3509
SPAC806.04c		metal-dependent phosphatase involved in cellular detoxification/metabolite repair	YMR027W	ARMT1	0	0.3163	0.1283	-0.0521	0.3841	0.1451	0.0038	0.6535	0.2033
SPAC806.05		mitochondrial ANC9 family protein			0	NA	NA	0.0609	NA	NA	-0.1924	-0.0343	-0.4632
SPAC806.06c		nicotinamide mononucleotide (NMN) adenylyltransferase (predicted)	NMA2,NMA1	NMNAT2,NMNAT1,NMNAT3	0	0.0026	-0.0764	0.0032	-0.0342	-0.1044	-0.2297	-0.1503	-0.5126
SPAC806.07	ndk1	nucleoside diphosphate kinase Ndk1	YNK1	NME2P1,NME2,NME3,NME4	0	0.5101	-0.1686	-0.0615	0.3883	-0.0763	-0.0902	0.4961	0.2068
SPAC806.08c	mod21	gamma tubulin complex subunit Mod21		TUBGCP5	0	-0.0333	0.2591	-0.0837	-0.2148	-0.1169	0.0072	-0.1591	0.0366
SPAC821.03c	slf1	cell cortex node protein Slf1			0	-0.2179	0.1031	-0.0765	-0.1338	0.0386	-0.0554	0.089	-0.2628
SPAC821.04c	cid13	poly(A) polymerase Cid13			0	-0.0467	0.0196	-0.1288	-0.0609	0.0381	0.0094	0.0178	0.2104
SPAC821.05	tif308	translation initiation factor eIF3h (p40)		EIF3H	0	-0.3951	-0.2159	0.0571	-0.0943	-0.2233	-0.1593	-0.5264	-0.3186
SPAC821.06	spn2	mitotic and meiotic (sporulation) septin Spn2	CDC10	SEPTIN12,SEPTIN9	0	0.2983	-0.0196	0.0211	0.147	0.0082	-0.0442	-0.1259	0.1079
SPAC821.07c	moc3	transcription factor Moc3			0	-0.2566	-0.0575	0.1655	-0.2281	0.0115	0.0661	-0.2583	-0.1455
SPAC821.08c	slp1	substrate-specific mitotic metaphase/anaphase APC coactivator Slp1	CDC20	CDC20	0	0.245	-0.5032	0.1492	0.2434	-0.3754	-0.1225	-2.3095	-0.0506
SPAC821.09	eng1	cell septum surface endo-1,3-beta-glucanase Eng1	ACF2,DSE4		0	0.545	-0.5687	-0.0248	0.1359	-0.4883	-0.205	-2.7824	-0.9361
SPAC821.10c	sod1	superoxide dismutase Sod1	SOD1	SOD1	0	-0.0998	-0.2185	-0.1199	-0.1635	-0.0976	0.054	0.6676	0.3179
SPAC821.11	pro1	gamma-glutamyl phosphate reductase Pro1	PRO2	ALDH18A1	0	-0.3557	-0.17	0.021	-0.2196	-0.1541	0.2576	-0.3931	-0.1615
SPAC821.12	orb6	serine/threonine protein kinase Orb6	CBK1	STK38,STK38L	0	-0.0419	0.0258	-0.0253	-0.0474	-0.0119	-0.0786	-0.1126	0.1229
SPAC821.13c	dnf1	trans-Golgi network aminophospholipid translocase (flippase), Dnf1 (predicted)	DNF3		0	-0.1908	0.0389	-0.074	-0.1677	-0.0239	-0.0396	-0.1062	-0.051
SPAC823.03	ppk15	serine/threonine protein kinase Ppk15 (predicted)	YAK1	DYRK1A,DYRK1B	0	0.7416	0.2735	0.0782	0.713	0.3592	0.0382	1.7141	0.1769
SPAC823.04	rrp36	rRNA processing protein Rrp36 (predicted)	RRP36	RRP36	NA	NA	NA	NA	NA	NA	NA	NA	NA
SPAC823.05c	tlg2	SNARE Tlg2 (predicted)	TLG2	STX16	0	0.1649	0.2966	0.0043	-0.0964	0.0071	0.0444	0.0941	0.033
SPAC823.06	taf3	transcription factor TFIID complex subunit Taf3 (predicted)	TAF3	TAF3	0	0.0447	0.0461	-0.0247	-0.002	0.1319	0.0566	0.292	0.2825
SPAC823.07	pga3	GPI-phospholipase A2 activity regulator Pga3 (predicted)	PER1	PGAP3	0	0.0626	0.0522	0.0771	0.1378	0.1049	0.0991	0.1125	0.148
SPAC823.08c	rrp3	ATP-dependent RNA helicase Rrp3 (predicted)	RRP3	DDX47	0	-0.9482	-0.084	0.2247	-0.4787	-0.1926	-0.0721	-0.7141	-0.3519
SPAC823.09c		threonine aspartase, involved in protein processing (predicted)		TASP1	0	0.242	-0.0455	-0.1817	0.0993	NA	0.0299	0.4377	0.2221
SPAC823.10c	hem25	mitochondrial carrier, glycine Hem25 (predicted)	HEM25	SLC25A38	0	-0.1997	-0.309	0.0076	-0.0758	-0.1473	-0.1151	-0.4521	-0.4694
SPAC823.11	sgp1	sphingosine-1-phosphate phosphatase	LCB3,YSR3	SGPP1,SGPP2	0	-0.0625	0.022	0.0485	0.0547	0.0128	-0.1229	-0.117	-0.299
SPAC823.12	vps11	HOPs/CORVET complex ubiquitin protein ligase E3 subunit Vps11 (predicted)	PEP5	VPS11	0	-0.0828	0.0428	0.1067	0.0618	0.0342	0.0059	0.2361	0.03
SPAC823.13c	she9	mitochondrial inner membrane protein She9 (predicted)	SHE9		0	0.2746	0.0155	-0.0058	0.256	0.2092	0.0766	-0.0393	-0.0978
SPAC823.14	ptf1	Mst2 histone acetytransferase acytyltransferase complex, predicted phosphoric monoester hydrolase Ptf1	PYP1	PSPH	0	0.1542	0.2019	-0.1192	0.0562	0.164	-0.0378	-0.1216	-0.2152
SPAC823.15	ppa1	minor serine/threonine protein phosphatase Ppa1	PPH21,PPH22	PPP2CA,PPP2CB	0	-0.2135	0.0126	0.0886	-0.1117	0.0021	0.1216	0.0613	-0.4147
SPAC823.16c	atg1802	autophagy associated WD repeat protein Atg18b	ATG18	WIPI1,WIPI2	0	0.2317	0.0974	-0.0953	0.1623	0.1896	-0.023	0.3039	0.2991
SPAC824.02	bst1	GPI inositol deacylase Bst1 (predicted)	BST1	PGAP1	0	-0.2333	0.0462	0.0644	-0.161	-0.017	-0.0071	-0.2004	0.0238
SPAC824.03c		mitochondrial endonuclease family, related to holliday junction resolvases, implicated in DNA or tRNA metabolism (predicted)	RRG7		0	-0.2195	0.078	0.119	0.0092	0.0873	0.0194	-0.2655	-0.043
SPAC824.04	swd22	mRNA cleavage and polyadenylation specificity factor complex, WD repeat protein Swd22	SWD2	WDR82	0	-0.0299	-0.182	0.0883	-0.0647	-0.078	-0.1298	-0.2587	0.033
SPAC824.05	vps16	HOPS/CORVET complex subunit Vps16 (predicted)	VPS16	VPS16	0	0.2437	0.1239	0.0368	0.2518	0.0658	0.0748	0.712	0.238
SPAC824.06	tim14	TIM23 translocase complex subunit Tim14 (predicted)	PAM18,MDJ2	DNAJC15,DNAJC19	0	-0.0373	0.0077	0.0585	0.0641	-0.0809	-0.1205	-0.2292	-0.0962
SPAC824.07	glo2	glyoxalase II	GLO2,GLO4	PNKD	0	0.6332	0.3811	0.025	0.4925	0.2442	-0.015	1.6775	0.4716
SPAC824.08	gda1	Golgi nucleoside-diphosphatase Gda1	GDA1	ENTPD5,ENTPD6	0	-0.3233	-0.0959	0.0522	-0.2121	-0.1239	-0.09	-0.5494	0.0056
SPAC824.09c		GTPase activating protein (predicted)	AGE1,AGE2	SMAP1,SMAP2	0	0.1554	0.0134	0.052	0.1442	0.1133	0.0044	-0.095	-0.0215
SPAC869.02c	yhb1	nitric oxide dioxygenase Yhb1	YHB1		0	0.3509	1.0318	-0.4298	-0.2012	0.6114	-0.1275	-0.1614	-0.0669
SPAC869.05c		plasma membrane sulfate transmembrane transporter (predicted)	SUL1,SUL2	SLC26A1,SLC26A2,SLC26A7,SLC26A8,SLC26A9,SLC26A6,SLC26A3,SLC26A4,SLC26A5	0	0.0637	0.2102	-0.5007	-0.3308	0.3353	-1.0115	-0.8946	-0.7563
SPAC869.07c	mel1	alpha-galactosidase, melibiase		GLA,NAGA	NA	NA	NA	NA	NA	NA	NA	NA	NA
SPAC869.09		Con-6 family conserved fungal protein			NA	NA	NA	NA	NA	NA	NA	NA	NA
SPAC869.10c	put4	plasma membrane proline transmembrane transporter Put4 (predicted)	BAP2,TAT1,AGP1,BAP3,GNP1,CAN1,HIP1,GAP1,LYP1,ALP1,TAT2,PUT4,DIP5	SLC7A10,SLC7A11,SLC7A4,SLC7A5,SLC7A6,SLC7A7,SLC7A8,SLC7A9,SLC7A13	0	1.6775	-1.0238	-1.9009	-0.9056	-1.0331	-1.068	-1.2427	-1.1698
SPAC869.11	cat1	plasma membrane arginine/lysine amino acid transmembrane transporter Cat1	BAP2,TAT1,AGP1,BAP3,GNP1,CAN1,HIP1,GAP1,LYP1,ALP1,TAT2,PUT4,DIP5	SLC7A1,SLC7A2,SLC7A3,SLC7A4,SLC7A14	0	-0.9258	0.2146	-0.103	-0.4535	0.1836	0.603	0.3309	0.6653
SPAC890.02c	alp7	TACC protein Alp7	SLK19	TACC1,TACC2,TACC3	0	0.1245	NA	-0.0846	NA	NA	-0.0522	-0.2509	0.0627
SPAC890.03	ppk16	serine/threonine protein kinase Ppk16 (predicted)	YPL150W		0	-0.1828	-0.0443	0.0732	-0.0538	0.082	0.0725	0.0861	0.2095
SPAC890.04c	ytm1	ribosome biogenesis WD repeat WDR12/Ytm1 protein (predicted)	YTM1	WDR12	0	-0.6756	-0.1845	0.1997	-0.4545	-0.2713	-0.0125	-0.7869	-0.4241
SPAC890.05	pxr1	ribosome biogenesis protein, G-patch domain, PINX1 family Pxr1 (predicted)	PXR1	PINX1	NA	NA	NA	NA	NA	NA	NA	NA	NA
SPAC890.06	nup155	nucleoporin, WD repeat Nup155	NUP170,NUP157	NUP155	0	-0.081	-0.0468	0.0485	-0.0143	-0.0872	-0.0537	-0.0641	0.0221
SPAC890.07c	rmt1	type I protein arginine N-methyltransferase Rmt1	HMT1	PRMT1,PRMT8	0	-0.4664	-0.1105	0.1498	-0.2379	-0.1791	-0.1985	-0.6076	-0.248
SPAC890.08	rpl31	60S ribosomal protein L31 (predicted)	RPL31A,RPL31B	RPL31	0	-0.5955	-0.0201	0.1134	-0.1933	-0.0955	-0.2246	-0.7622	-0.3252
SPAC8C9.03	cgs1	cAMP-dependent protein kinase regulatory subunit Cgs1	BCY1	PRKAR2A,PRKAR2B	0	1.0923	0.5365	-0.0684	1.0659	0.6632	0.186	2.5696	0.5832
SPAC8C9.04		Schizosaccharomyces specific protein			0	0.6911	0.3252	-0.1927	0.4343	0.4247	0.2096	1.086	0.4601
SPAC8C9.05	dtd1	D-Tyr-tRNA deacylase Dtd1 (predicted)	DTD1	DTD1	0	0.5471	0.2847	-0.1621	0.2467	0.103	-0.0747	0.4573	0.1035
SPAC8C9.06c	ppr4	mitochondrial Cox1 translation regulator Ppr4	PET309		0	-0.1664	0.0541	0.0573	-0.293	-0.146	-0.1163	0.0417	0.1211
SPAC8C9.07	fyv7	rRNA processing protein Fyv7 (predicted)	FYV7	CCDC59	0	-0.2237	0.1139	0.116	NA	NA	0.0461	-0.2196	-0.1777
SPAC8C9.08	rps5	40S ribosomal protein S5 (predicted)	RPS5	RPS5	0	-0.4051	-0.172	0.1456	-0.106	-0.0815	-0.224	-0.2974	-0.2415
SPAC8C9.09c	mug129	Schizosaccharomyces specific protein Mug129			0	-0.0768	0.1807	-0.0083	0.0517	0.0961	0.2287	0.2311	0.3385
SPAC8C9.10c	rrp14	ribosome biogenesis protein Rrp14 (predicted)	RRP14	SURF6	0	-0.6447	0.054	0.0357	-0.7232	-0.2808	0.1185	-0.5437	-0.3479
SPAC8C9.12c	mrs3	mitochondrial carrier, iron ion Mrs3 (predicted)	MRS3,MRS4	SLC25A28,SLC25A37	0	-0.0645	0.3957	-0.0586	-0.154	0.3146	0.2201	-0.6132	-0.0129
SPAC8C9.14	prr1	transcription factor Prr1	HSF1,SKN7,SFL1		0	-0.4777	-0.1606	-0.0132	-0.2583	-0.1514	0.0141	-0.1939	-0.3015
SPAC8C9.15c	tif225	translation initiation factor eIF2B epsilon subunit	GCD6	EIF2B5	0	-0.4306	-0.1939	0.1902	-0.207	-0.1806	-0.0964	-0.4341	-0.0965
SPAC8C9.16c	mug63	TLDc domain protein 1, implicated in response to oxidative stress	OXR1	OXR1,TLDC2,NCOA7	0	0.5384	-0.0796	0.1059	0.5804	0.3863	0.012	1.3139	0.7036
SPAC8C9.17c	spc34	DASH complex subunit Spc34	SPC34		0	NA	NA	-0.0303	NA	NA	0.5417	0.8239	0.7357
SPAC8C9.19		DUF5310 family conserved fungal membrane protein	MCO6		0	NA	NA	NA	NA	NA	-0.4017	-0.3861	-0.5388
SPAC8E11.01c	suc2	sucrose alpha-glucosidase Suc2 (predicted)	SUC2		0	-0.0965	0.0463	0.0226	-0.0838	-0.0001	0.0694	0.2515	0.2103
SPAC8E11.02c	rad24	14-3-3 protein Rad24	BMH2,BMH1	YWHAB,YWHAE,YWHAG,YWHAH,YWHAQ,YWHAZ	0	0.5314	0.3596	0.2655	0.5666	0.3504	0.3116	0.8681	0.6856
SPAC8E11.04c		palmitoyl-(protein) hydrolase (predicted)		LYPLAL1,LYPLA1,LYPLA2	0	0.2749	-0.0946	0.0705	0.2596	0.0771	-0.1023	-0.0588	-0.0251
SPAC8E11.05c		DUF5102 family conserved fungal protein, associated with clathrin coated vesicles (predicted)	LAA2		0	-0.0626	-0.1085	-0.0618	0.0055	-0.0551	0.0088	-0.0203	-0.1989
SPAC8E11.07c	alp31	tubulin specific chaperone cofactor A, Alp31	RBL2	TBCA	0	NA	NA	0.2875	NA	NA	-0.1512	-1.1645	-0.8384
SPAC8E11.10		sorbose reductase (predicted)			0	-0.5137	0.5416	0.2736	0.4126	0.4694	0.6222	-1.5037	0.6867
SPAC8F11.02c	dph3	diphthamide biosynthesis protein Dph3 (predicted)	KTI11	DPH3	0	-0.1707	-0.1645	0.0438	-0.1721	0.0621	0.0403	0.0872	0.2068
SPAC8F11.03	msh3	MutS protein homolog 3	MSH3	MSH3	0	-0.2355	0.2227	0.0632	-0.0178	0.0014	0.1245	-0.1281	0.0695
SPAC8F11.04		U3 snoRNP-associated protein Cic1/Utp30 family (predicted)	CIC1,UTP30	RSL1D1	0	-0.8355	0.106	0.1966	-0.5286	-0.2587	0.0746	-1.0305	-0.4951
SPAC8F11.06	brr6	nuclear envelope protein Brr6/Brl1	BRR6,BRL1		0	-0.0149	-0.0831	0.0276	0.017	0.0036	0.0758	-0.1404	0.2466
SPAC8F11.07c	cdc24	DNA replication protein Cdc24			0	0.17	0.3227	-0.1141	0.0161	0.009	0.1616	0.1167	0.3403
SPAC8F11.08c		ER membrane associated esterase/lipase (predicted)			0	0.0685	-0.0404	0.0047	0.1611	-0.0573	-0.1437	0.1959	-0.1583
SPAC8F11.09c	nnt1	nicotinamide N-methyltransferase Nnt1 (predicted)	NNT1	METTL18,METTL21C	0	-0.1982	-0.1005	0.05	-0.0835	-0.1027	-0.0281	-0.2213	0.0216
SPAC8F11.10c	pvg1	Golgi pyruvyltransferase Pvg1			0	0.5774	0.3523	-0.0466	0.3628	0.3968	0.3862	0.5572	0.9654
SPAC9.02c		polyamine N-acetyltransferase (predicted)	PAA1	AANAT	0	-0.0821	-0.0742	-0.0081	-0.0568	-0.078	-0.0194	-0.2202	0.0111
SPAC9.03c	brr2	U5 snRNP complex subunit Brr2	BRR2	SNRNP200	0	-0.1499	0.0314	0.0025	-0.0768	-0.0052	-0.0683	-0.0185	-0.021
SPAC9.04	Tf2-1	retrotransposable element/transposon Tf2-type			0	-0.0695	0.3889	-0.0967	-0.1107	0.0271	0.7201	0.1696	0.2766
SPAC9.05	fml1	ATP-dependent 3' to 5' DNA helicase, FANCM ortholog Fml1	MPH1	FANCM	0	-0.3972	NA	-0.082	NA	NA	-0.076	0.1104	0.1587
SPAC9.06c		5'-methylthioribulose-1-phosphate dehydratase, adducin Mta3	MDE1	APIP	0	-0.2302	-0.1388	0.1167	-0.17	-0.0611	-0.1493	-0.3857	-0.2641
SPAC9.07c		GTPase Obg family, involved in cytoplasmic translation Rbg1 (predicted)	RBG1	DRG1	0	-0.4886	-0.1058	0.0425	-0.3237	-0.1361	0.0835	0.0218	-0.0938
SPAC9.08c		steroid reductase (predicted)		SRD5A1	0	0.0512	0.2094	-0.0246	0.094	0.2138	0.1012	0.0987	0.293
SPAC9.09	met26	homocysteine methyltransferase Met26	MET6		0	0.1234	-0.1059	0.0248	0.1074	0.1034	0.1471	-0.3375	-0.2541
SPAC9.10	thi9	plasma membrane thiamine/proton high affinity transmembrane transporter Thi9	UGA4,HNM1,TPO5		0	-0.324	0.3721	0.0418	-0.1949	0.4078	0.1921	-0.2315	-0.324
SPAC9.11		Schizosaccharomyces specific protein			0	0.2623	0.1293	-0.0747	-0.0028	-0.0657	-0.0125	-0.0052	0.0841
SPAC9.12c	atp12	mitochondrial F1-FO ATP synthase chaperone Atp12 (predicted)	ATP12	ATPAF2	0	0.2475	NA	-0.0673	NA	NA	0.1726	0.2451	0.0644
SPAC9.13c	cwf16	splicing factor Cwf16	YJU2	YJU2	0	NA	NA	0.2062	NA	NA	0.3079	0.7021	0.4782
SPAC922.03		1-aminocyclopropane-1-carboxylate deaminase (predicted)			0	2.8503	2.5059	-0.3996	-0.2051	3.0823	0.2517	0.6733	1.1036
[truncated: 2,937 more rows]
